# Supplementary material for: Single-cell analysis of two severe COVID-19 patients reveals a monocyte-associated and tocilizumab-responding cytokine storm
Source: Nat Commun. 2020 Aug 6;11:3924. doi: 10.1038/s41467-020-17834-w (PMC7413381; doi:10.1038/s41467-020-17834-w)
Supplement: Supplementary file 5 — Supplementary Data 1 [file 41467_2020_17834_MOESM5_ESM.xlsx]

## Sheet: Sheet1
Baseline characteristcs and laboratory findings of COVID-19 patients in this study
Patient ID	Patient P1		Patient P2
Age, years	39		78
Gender	male		male
Chronic medical illness	steatohepatitis		CHD, hypertension
Timeline	Day 1	Day 5	Day 1	Day 5	Day 7
Disease stage	severe	remission	severe	remission	remission
Nucleic acid testing, (-)	positive	negative	positive	positive	negative
Cough, (-)	++	+	++	+	+
Expectoration, (-)	+	-	++	+	+
Chest distress, (-)	++	-	+	+	-
Chest CT grade	15	14	15	14	11
Peripheral capillary oxygen saturation, %, (95-100) (without nasal catheter for oxygen)	< 93	n/a	< 93	n/a	n/a
Nasal catheter for oxygen, L/min, (0)	4	0	50	3	43832
Peripheral capillary oxygen saturation, %, (95-100) (with nasal catheter for oxygen)	97	98	95	100	99
Heart rate, times/min	72	82	86	115	85
White blood cell count, X10^9/L, (4.00-10.00)	5.03	4.91	8.90	6.20	4.46
Lymphocyte percentage, %, (20-40)	13.2	21.5	4.9	16.8	13.5
Lymphocyte count, X10^9/L, (0.8-4.0)	0.66	1.06	0.44	1.04	0.60
Neutrophil percentage, %, (55-70)	79.5	67.6	92.1	76.9	80.2
Neutrophil count, X10^9/L, (2.5-7.5)	4.00	3.31	8.20	4.77	3.58
Haemoglobin, g/l, (120-165)	147	138	139	126	112
Platelet count, X10^9/L, (125-320)	261	345	215	160	122
C-reactive protein, mg/L, (0.8-8)	48.30	0.50	25.20	1.5	0.5
IL-6, pg/mL, (0-7)	8.98	43.21	45.68	197.70	/
Alanine aminotransferase, IU/L, (0-40)	116	133	101	177	141
Aspartate aminotransferase, IU/L, (0-40)	56	51	48	109	82
Total bilirubin, umol/L, (3.4-17.1)	41.2	16.8	26.8	30.9	30.8
CHD, coronary heart disease
() Values in parentheses are referenced normal values
++ The symptom is severe
+ The symptom is mild
- The symptom is disapeared
/ The patient did not do this test on that day
