# Supplementary material for: Single-cell analysis of two severe COVID-19 patients reveals a monocyte-associated and tocilizumab-responding cytokine storm
Source: Nat Commun. 2020 Aug 6;11:3924. doi: 10.1038/s41467-020-17834-w (PMC7413381; doi:10.1038/s41467-020-17834-w)
Supplement: Supplementary file 8 — Supplementary Data 4 [file 41467_2020_17834_MOESM8_ESM.xlsx]

## Sheet: GOterms of gene group 1
(a) GOterms of severe stage specific-DEGs of monocytes
	GO	Category	Description	LogP	Genes
0	GO:0002673	GO Biological Processes	regulation of acute inflammatory response	-9.48357	A2M|C1QC|DNASE1L3|F12|FFAR2|IGHG1|IGHG2|IGHG3|IGHG4|IGKC|IGLC2|IGLC3|IL1B|IL6|OSM|PTGER3|PTGS2|TNF|ZP3|TNFRSF11A|VSIG4|IGLV2-23|IGLC7|NLRP3
1	GO:0002694	GO Biological Processes	regulation of leukocyte activation	-9.46895	ADORA2B|AXL|MAP3K8|GPR183|EGR3|GNRH1|HLA-DOA|IGHA1|IGHA2|IGHG1|IGHG2|IGHG3|IGHG4|IGHM|IGKC|IGLC2|IGLC3|IL1B|IL6|IL7|IL10|IDO1|NFATC2|RAG1|CCL3|XCL1|ZEB1|THBS1|TNFAIP3|ZP3|NR4A3|RIPK2|CD83|MAPK8IP1|GPNMB|CD226|VSIG4|TNFRSF21|IGLC7|CD274|MZB1|CD320|SLAMF8|PELI1|SAMSN1|ZC3H12A|NLRP3|FCRL3|IL31RA|IFNL1
2	GO:0050865	GO Biological Processes	regulation of cell activation	-9.3179	ADORA2B|ALOX12|APOE|AXL|MAP3K8|GPR183|EGR3|GNRH1|HLA-DOA|IGHA1|IGHA2|IGHG1|IGHG2|IGHG3|IGHG4|IGHM|IGKC|IGLC2|IGLC3|IL1B|IL6|IL7|IL10|IDO1|NFATC2|RAG1|CCL3|XCL1|ZEB1|THBS1|TNFAIP3|ZP3|NR4A3|RIPK2|CD83|MAPK8IP1|GPNMB|CD226|VSIG4|TNFRSF21|IGLC7|CD274|MZB1|CD320|SLAMF8|PELI1|SAMSN1|ZC3H12A|NLRP3|FCRL3|IL31RA|IFNL1
3	GO:0002526	GO Biological Processes	acute inflammatory response	-9.22195	A2M|ACVR1|C1QC|DNASE1L3|F3|F12|FFAR2|IGHG1|IGHG2|IGHG3|IGHG4|IGKC|IGLC2|IGLC3|IL1B|IL6|OSM|PTGER3|PTGS2|TNF|ZP3|TNFRSF11A|VSIG4|IGLV2-23|IGLC7|MYLK3|NLRP3|IL31RA
4	GO:0051249	GO Biological Processes	regulation of lymphocyte activation	-8.82887	AXL|MAP3K8|GPR183|EGR3|GNRH1|HLA-DOA|IGHA1|IGHA2|IGHG1|IGHG2|IGHG3|IGHG4|IGHM|IGKC|IGLC2|IGLC3|IL1B|IL6|IL7|IL10|IDO1|NFATC2|RAG1|XCL1|ZEB1|TNFAIP3|ZP3|RIPK2|CD83|MAPK8IP1|GPNMB|VSIG4|TNFRSF21|IGLC7|CD274|MZB1|CD320|SLAMF8|PELI1|SAMSN1|ZC3H12A|NLRP3|FCRL3|IFNL1
5	GO:0006959	GO Biological Processes	humoral immune response	-8.23002	A2M|BCL3|C1QC|CCR6|GPR183|CXCL2|CXCL3|IGHA1|IGHA2|IGHG1|IGHG2|IGHG3|IGHG4|IGHM|JCHAIN|IGKC|IGLC2|IGLC3|IL1B|IL6|IL7|CXCL8|CXCL9|POU2AF1|RNASE3|TNF|ZP3|H2BC8|H2BC21|CD83|TRAF3IP2|VSIG4|TNFRSF21|IGLV2-23|IGLC7
6	GO:0050864	GO Biological Processes	regulation of B cell activation	-7.83082	GPR183|IGHA1|IGHA2|IGHG1|IGHG2|IGHG3|IGHG4|IGHM|IGKC|IGLC2|IGLC3|IL6|IL7|IL10|NFATC2|TNFAIP3|TNFRSF21|IGLC7|MZB1|CD320|SLAMF8|PELI1|SAMSN1|FCRL3
51	R-HSA-6783783	Reactome Gene Sets	Interleukin-10 signaling	-7.72864	CXCL2|IL1B|IL6|CXCL8|IL10|PTGS2|CCL3|CCL3L1|CCL4|CCL20|TNF|IL1R2
52	GO:0002675	GO Biological Processes	positive regulation of acute inflammatory response	-7.61262	F12|FFAR2|IL1B|IL6|OSM|PTGER3|PTGS2|TNF|ZP3|TNFRSF11A
99	R-HSA-380108	Reactome Gene Sets	Chemokine receptors bind chemokines	-7.48583	CCR6|CXCR3|CXCL2|CXCL3|CXCL8|CXCL9|CCL3|CCL3L1|CCL4|CCL20|XCL1|CCL28|ACKR3
7	GO:0002696	GO Biological Processes	positive regulation of leukocyte activation	-7.35035	ADORA2B|AXL|MAP3K8|GPR183|EGR3|IGHA1|IGHA2|IGHG1|IGHG2|IGHG3|IGHG4|IGHM|IGKC|IGLC2|IGLC3|IL1B|IL6|IL7|IL10|NFATC2|RAG1|CCL3|XCL1|THBS1|ZP3|NR4A3|RIPK2|CD83|CD226|IGLC7|CD274|CD320|PELI1|NLRP3|FCRL3
100	hsa04060	KEGG Pathway	Cytokine-cytokine receptor interaction	-7.32595	ACVR1|CCR6|CXCR3|CXCL2|CXCL3|IL1B|IL6|IL7|CXCL8|IL10|IL11RA|CXCL9|OSM|CCL3|CCL3L1|CCL4|CCL20|XCL1|TNF|IL1R2|TNFRSF11A|IL18R1|CCL4L2|TNFRSF21|TNFRSF12A|CCL28|ACKR3|IFNL1
101	GO:0060326	GO Biological Processes	cell chemotaxis	-7.3155	CCR6|GPR183|EDN1|EGR3|CXCR3|FFAR2|CXCL2|CXCL3|NR4A1|HRH1|IL1B|IL6|CXCL8|IL10|CXCL9|PDE4B|LGMN|RAB13|CCL3|CCL3L1|CCL4|CCL20|XCL1|THBS1|TNFRSF11A|NRP1|CH25H|CCL28|SLAMF8|ACKR3
8	GO:0009617	GO Biological Processes	response to bacterium	-7.23266	ADM|AXL|BCL3|EDN1|GNRH1|CXCL2|CXCL3|HPGD|IGHA1|IGHA2|IGHG1|IGHG2|IGHG3|IGHG4|IGHM|JCHAIN|IGKC|IGLC2|IGLC3|IL1B|IL6|CXCL8|IL10|IDO1|IRAK2|CXCL9|MRC1|PDE4B|PTGS2|RNASE3|CCL3|CCL20|TFPI|TNF|TNFAIP3|H2BC8|H2BC21|RIPK2|TNFRSF11A|NOD1|NOCT|IGLC7|CD274|FAM20A|SLAMF8|PLSCR3|PELI1|ZC3H12A|COLEC12|C15orf48|NEXN|NLRP3
103	GO:1990869	GO Biological Processes	cellular response to chemokine	-7.16535	CCR6|EDN1|CXCR3|CXCL2|CXCL3|HIF1A|CXCL8|CXCL9|ROBO1|CCL3|CCL3L1|CCL4|CCL20|XCL1|ACKR3|ZC3H12A
102	GO:1990868	GO Biological Processes	response to chemokine	-7.16535	CCR6|EDN1|CXCR3|CXCL2|CXCL3|HIF1A|CXCL8|CXCL9|ROBO1|CCL3|CCL3L1|CCL4|CCL20|XCL1|ACKR3|ZC3H12A
104	GO:0070098	GO Biological Processes	chemokine-mediated signaling pathway	-6.95188	CCR6|EDN1|CXCR3|CXCL2|CXCL3|HIF1A|CXCL8|CXCL9|ROBO1|CCL3|CCL3L1|CCL4|CCL20|XCL1|ACKR3
9	GO:0050867	GO Biological Processes	positive regulation of cell activation	-6.94832	ADORA2B|AXL|MAP3K8|GPR183|EGR3|IGHA1|IGHA2|IGHG1|IGHG2|IGHG3|IGHG4|IGHM|IGKC|IGLC2|IGLC3|IL1B|IL6|IL7|IL10|NFATC2|RAG1|CCL3|XCL1|THBS1|ZP3|NR4A3|RIPK2|CD83|CD226|IGLC7|CD274|CD320|PELI1|NLRP3|FCRL3
105	GO:0050900	GO Biological Processes	leukocyte migration	-6.8793	ATP1B1|CCR6|GPR183|EDN1|CXCR3|FFAR2|CXCL2|CXCL3|HRH1|IGHA1|IGHA2|IGHM|JCHAIN|IGKC|IGLC2|IGLC3|IL1B|IL6|CXCL8|IL10|CXCL9|PDE4B|LGMN|CCL3|CCL3L1|CCL4|CCL20|XCL1|THBS1|TNF|ZP3|SLC7A5|TNFRSF11A|CH25H|SLC7A8|IGLV2-23|IGLC7|CCL28|SLAMF8|JAM2
106	GO:0030595	GO Biological Processes	leukocyte chemotaxis	-6.66911	CCR6|GPR183|EDN1|CXCR3|FFAR2|CXCL2|CXCL3|HRH1|IL1B|IL6|CXCL8|IL10|CXCL9|PDE4B|LGMN|CCL3|CCL3L1|CCL4|CCL20|XCL1|THBS1|TNFRSF11A|CH25H|SLAMF8
10	GO:0042113	GO Biological Processes	B cell activation	-6.30857	BCL3|CD79A|CCR6|GPR183|IGHA1|IGHA2|IGHG1|IGHG2|IGHG3|IGHG4|IGHM|IGKC|IGLC2|IGLC3|IL6|IL7|IL10|NFATC2|RAG1|TNFAIP3|TPD52|TNFRSF21|IGLC7|MZB1|CD320|SLAMF8|PELI1|SAMSN1|FCRL3
53	GO:0031622	GO Biological Processes	positive regulation of fever generation	-6.19195	IL1B|PTGER3|PTGS2|TNF|TNFRSF11A
11	GO:0002460	GO Biological Processes	adaptive immune response based on somatic recombination of immune receptors built from immunoglobuli	-6.06115	BCL3|C1QC|CCR6|EMP2|IGHA1|IGHA2|IGHG1|IGHG2|IGHG3|IGHG4|IGHM|IGKC|IGLC2|IGLC3|IL1B|IL6|IL10|XCL1|TNF|TNFAIP3|ZP3|RIPK2|IL18R1|CD226|IGLV2-23|IGLC7|CD274|BACH2|ZC3H12A|NLRP3|IL31RA
138	GO:0019221	GO Biological Processes	cytokine-mediated signaling pathway	-6.05351	AXL|BBS4|CCR6|MAP3K8|EDN1|EREG|F3|CXCR3|CXCL2|CXCL3|HIF1A|IFI27|IGHG1|IGHG4|IL1B|IL6|IL7|CXCL8|IL10|IL11RA|IRAK2|CXCL9|OSM|SERPINB2|PSMA6|PTGS2|ROBO1|CCL3|CCL3L1|CCL4|CCL20|XCL1|ZEB1|TNF|TNFAIP3|TRAF1|IL1R2|H3C12|OASL|RIPK2|TNFRSF11A|IL18R1|SOCS3|NOD1|TRIM32|TNFRSF12A|DUOX1|ACKR3|PELI1|RHOU|IL31RA|IFNL1
107	GO:0006935	GO Biological Processes	chemotaxis	-5.99795	APBB2|CCR6|GPR183|EDN1|EGR3|F3|CXCR3|FFAR2|CXCL2|CXCL3|NR4A1|HRH1|IL1B|IL6|CXCL8|IL10|LAMB2|CXCL9|NRTN|PDE4B|LGMN|RAB13|ROBO1|SCN1B|CCL3|CCL3L1|CCL4|CCL20|XCL1|SIAH1|SPTBN1|THBS1|NR4A3|FOSL1|TNFRSF11A|NRP2|NRP1|CH25H|GPNMB|SEMA6C|CCL28|SLAMF8|ACKR3|NEXN|VSTM2L
108	GO:0042330	GO Biological Processes	taxis	-5.96185	APBB2|CCR6|GPR183|EDN1|EGR3|F3|CXCR3|FFAR2|CXCL2|CXCL3|NR4A1|HRH1|IL1B|IL6|CXCL8|IL10|LAMB2|CXCL9|NRTN|PDE4B|LGMN|RAB13|ROBO1|SCN1B|CCL3|CCL3L1|CCL4|CCL20|XCL1|SIAH1|SPTBN1|THBS1|NR4A3|FOSL1|TNFRSF11A|NRP2|NRP1|CH25H|GPNMB|SEMA6C|CCL28|SLAMF8|ACKR3|NEXN|VSTM2L
12	GO:0050727	GO Biological Processes	regulation of inflammatory response	-5.93179	A2M|ADORA2B|APOE|C1QC|DNASE1L3|F12|FFAR2|IGHG1|IGHG2|IGHG3|IGHG4|IGKC|IGLC2|IGLC3|IL1B|IL6|IL10|IDO1|OSM|SERPINF1|PSMA6|PTGER3|PTGS2|CCL3|XCL1|TNF|TNFAIP3|ZP3|IL1R2|TNFRSF11A|SOCS3|VSIG4|IGLV2-23|IGLC7|GPRC5B|SLAMF8|ZC3H12A|NLRP3
139	GO:0071347	GO Biological Processes	cellular response to interleukin-1	-5.8811	MAP3K8|EDN1|HIF1A|IL1B|IL6|CXCL8|IRAK2|PSMA6|CCL3|CCL3L1|CCL4|CCL20|XCL1|TFPI|IL1R2|RIPK2|NOD1|PELI1|ZC3H12A|MYLK3
13	GO:0050871	GO Biological Processes	positive regulation of B cell activation	-5.83868	GPR183|IGHA1|IGHA2|IGHG1|IGHG2|IGHG3|IGHG4|IGHM|IGKC|IGLC2|IGLC3|IL6|IL7|NFATC2|IGLC7|CD320|PELI1|FCRL3
147	GO:0032496	GO Biological Processes	response to lipopolysaccharide	-5.8229	ADM|AXL|EDN1|GNRH1|CXCL2|CXCL3|HPGD|IL1B|IL6|CXCL8|IL10|IDO1|IRAK2|CXCL9|MRC1|PDE4B|PTGS2|CCL3|TFPI|TNF|TNFAIP3|RIPK2|TNFRSF11A|NOCT|CD274|PLSCR3|PELI1|ZC3H12A|NLRP3
54	GO:0031620	GO Biological Processes	regulation of fever generation	-5.77757	IL1B|PTGER3|PTGS2|TNF|TNFRSF11A
14	GO:0046649	GO Biological Processes	lymphocyte activation	-5.77014	AXL|BCL3|CD79A|CCR6|MAP3K8|GPR183|EGR3|GNRH1|HLA-DOA|IGHA1|IGHA2|IGHG1|IGHG2|IGHG3|IGHG4|IGHM|IGKC|IGLC2|IGLC3|IL1B|IL6|IL7|IL10|IDO1|NFATC2|RAG1|XCL1|ZEB1|TNFAIP3|TPD52|ZP3|RIPK2|IL18R1|CD83|MAPK8IP1|GPNMB|VSIG4|TNFRSF21|IGLC7|CD274|MZB1|CD320|SLAMF8|PELI1|SAMSN1|ZC3H12A|NLRP3|FCRL3|IFNL1
15	GO:0008037	GO Biological Processes	cell recognition	-5.69534	IGHA1|IGHA2|IGHG1|IGHG2|IGHG3|IGHG4|IGHM|IGKC|IGLC2|IGLC3|ROBO1|ZP3|ADAM20|NRP1|CD226|TNFRSF21|IGLC7|ST6GALNAC6|PCSK4|COLEC12|NEXN|VSTM2L
16	GO:0051251	GO Biological Processes	positive regulation of lymphocyte activation	-5.61979	AXL|MAP3K8|GPR183|EGR3|IGHA1|IGHA2|IGHG1|IGHG2|IGHG3|IGHG4|IGHM|IGKC|IGLC2|IGLC3|IL1B|IL6|IL7|NFATC2|RAG1|XCL1|ZP3|RIPK2|CD83|IGLC7|CD274|CD320|PELI1|NLRP3|FCRL3
140	GO:0070555	GO Biological Processes	response to interleukin-1	-5.46825	MAP3K8|EDN1|HIF1A|IL1B|IL6|CXCL8|IRAK2|PSMA6|CCL3|CCL3L1|CCL4|CCL20|XCL1|TFPI|IL1R2|RIPK2|TNFRSF11A|NOD1|PELI1|ZC3H12A|MYLK3
172	GO:0032649	GO Biological Processes	regulation of interferon-gamma production	-5.4653	AXL|BCL3|IL1B|IL10|PDE4B|XCL1|TNF|ZP3|RIPK2|IL18R1|CD226|CD274|ZC3H12A|IFNL1
210	GO:0002676	GO Biological Processes	regulation of chronic inflammatory response	-5.43696	ADORA2B|IL10|IDO1|TNF|TNFAIP3
148	GO:0002237	GO Biological Processes	response to molecule of bacterial origin	-5.3287	ADM|AXL|EDN1|GNRH1|CXCL2|CXCL3|HPGD|IL1B|IL6|CXCL8|IL10|IDO1|IRAK2|CXCL9|MRC1|PDE4B|PTGS2|CCL3|TFPI|TNF|TNFAIP3|RIPK2|TNFRSF11A|NOCT|CD274|PLSCR3|PELI1|ZC3H12A|NLRP3
214	hsa05322	KEGG Pathway	Systemic lupus erythematosus	-5.27359	C1QC|H2AC7|H2BC5|HLA-DOA|HLA-DOB|IL10|TNF|H4C9|H2AC6|H2AC17|H2BC8|H2BC21|H3C12|H4C8|MACROH2A2|H2BU1
55	GO:0032352	GO Biological Processes	positive regulation of hormone metabolic process	-5.20622	ADM|HIF1A|HPN|IL1B|TNF|PAX8
17	GO:0016485	GO Biological Processes	protein processing	-5.15561	A2M|ASPH|C1QC|F3|F12|HPN|IGHG1|IGHG2|IGHG3|IGHG4|IGKC|IGLC2|IGLC3|IL1B|PLAT|LGMN|THBS1|IL1R2|RIPK2|ADAMTS2|VSIG4|HTRA2|IGLV2-23|IGLC7|PCSK4|CCBE1|TYSND1
56	GO:0001660	GO Biological Processes	fever generation	-5.1475	IL1B|PTGER3|PTGS2|TNF|TNFRSF11A
18	GO:0002697	GO Biological Processes	regulation of immune effector process	-5.13946	A2M|ADORA2B|C1QC|DNASE1L3|FFAR2|IGHG1|IGHG2|IGHG3|IGHG4|IGKC|IGLC2|IGLC3|IL1B|IL6|IL10|XCL1|TNF|TNFAIP3|ZP3|NR4A3|RIPK2|IL18R1|CD226|TRAF3IP2|VSIG4|IGLV2-23|IGLC7|MZB1|GPRC5B|SLAMF8|ZC3H12A|NLRP3|FCRL3|IFNL1
149	GO:0001819	GO Biological Processes	positive regulation of cytokine production	-5.11968	ADORA2B|ALOX15B|BCL3|EREG|FFAR2|HIF1A|IL1B|IL6|IL7|IL10|IDO1|OSM|PDE4B|PTGS2|CCL3|XCL1|SPTBN1|THBS1|TNF|ZP3|NR4A3|RIPK2|IL18R1|CD83|NOD1|CD226|TRIM32|CD274|GPRC5B|PELI1|NLRP3|CCBE1|IFNL1|CLEC9A
57	hsa04668	KEGG Pathway	TNF signaling pathway	-5.06709	BCL3|MAP3K8|EDN1|CXCL2|CXCL3|IL1B|IL6|PTGS2|CCL20|TNF|TNFAIP3|TRAF1|IL18R1|SOCS3
109	R-HSA-373076	Reactome Gene Sets	Class A/1 (Rhodopsin-like receptors)	-4.96448	ADORA2B|CCR6|GPR183|EDN1|GNRH1|CXCR3|FFAR2|CXCL2|CXCL3|HRH1|CXCL8|CXCL9|NTSR1|P2RY6|PNOC|PTGER3|CCL3|CCL3L1|CCL4|CCL20|XCL1|SSTR2|GPR55|P2RY14|CCL28|ACKR3|LPAR5
274	GO:0070663	GO Biological Processes	regulation of leukocyte proliferation	-4.90671	GPR183|GNRH1|IL1B|IL6|IL7|IL10|IDO1|NFATC2|XCL1|TNFAIP3|ZP3|RIPK2|MAPK8IP1|GPNMB|VSIG4|TNFRSF21|CD274|MZB1|CD320|PELI1|FCRL3
58	GO:0031652	GO Biological Processes	positive regulation of heat generation	-4.89581	IL1B|PTGER3|PTGS2|TNF|TNFRSF11A
211	GO:0002544	GO Biological Processes	chronic inflammatory response	-4.86478	ADORA2B|IL10|IDO1|THBS1|TNF|TNFAIP3
173	GO:0032609	GO Biological Processes	interferon-gamma production	-4.83784	AXL|BCL3|IL1B|IL10|PDE4B|XCL1|TNF|ZP3|RIPK2|IL18R1|CD226|CD274|ZC3H12A|IFNL1
275	GO:0050670	GO Biological Processes	regulation of lymphocyte proliferation	-4.82897	GPR183|GNRH1|IL1B|IL6|IL7|IL10|IDO1|NFATC2|XCL1|ZP3|RIPK2|MAPK8IP1|GPNMB|VSIG4|TNFRSF21|CD274|MZB1|CD320|PELI1|FCRL3
306	GO:0032722	GO Biological Processes	positive regulation of chemokine production	-4.81114	ADORA2B|ALOX15B|FFAR2|HIF1A|IL1B|IL6|IL7|TNF|RIPK2|TRIM32
150	GO:0071222	GO Biological Processes	cellular response to lipopolysaccharide	-4.79884	AXL|CXCL2|CXCL3|IL1B|IL6|CXCL8|IL10|IRAK2|CXCL9|MRC1|PDE4B|CCL3|TFPI|TNF|TNFAIP3|RIPK2|CD274|PLSCR3|ZC3H12A|NLRP3
313	GO:0043065	GO Biological Processes	positive regulation of apoptotic process	-4.77692	ADM|ALOX12|BIN1|APBB1|APBB2|ATF3|CDKN2A|F3|GRIK5|HPGD|IL6|IL10|IDO1|KCNMA1|GADD45B|NTSR1|PMAIP1|PTGS2|ROBO1|CCL3|SIAH1|THBS1|TNF|TP73|NR4A3|FOSL1|RIPK2|NET1|NOD1|TCTN3|BEX3|HTRA2|CD274|G0S2|TNFRSF12A|PRDM11|SAV1|PLEKHG2|ZC3H12A|ITM2C|AIFM2|EGLN3|NLRP3
276	GO:0032944	GO Biological Processes	regulation of mononuclear cell proliferation	-4.76891	GPR183|GNRH1|IL1B|IL6|IL7|IL10|IDO1|NFATC2|XCL1|ZP3|RIPK2|MAPK8IP1|GPNMB|VSIG4|TNFRSF21|CD274|MZB1|CD320|PELI1|FCRL3
19	GO:0070613	GO Biological Processes	regulation of protein processing	-4.71978	A2M|C1QC|F12|HPN|IGHG1|IGHG2|IGHG3|IGHG4|IGKC|IGLC2|IGLC3|IL1B|THBS1|IL1R2|VSIG4|IGLV2-23|IGLC7|CCBE1
323	GO:0008285	GO Biological Processes	negative regulation of cell proliferation	-4.71372	ADM|ALOX15B|APOE|ASPH|KLF9|DDR1|CDKN2A|EREG|GNRH1|HPN|IL1B|IL6|CXCL8|IL10|IDO1|LMNA|OSM|SERPINF1|PTGS2|ROBO1|CCL3L1|XCL1|SSTR2|ZEB1|THBS1|TNF|TNFAIP3|TP73|FOSL1|H2AC6|DLEC1|SPRY2|GPNMB|BTG3|VSIG4|TRIM32|TNS2|TNFRSF21|UTP20|CD274|FGFRL1|PELI1|TMIGD3|NDRG2|SAV1|CD109|IFNL1
20	GO:0098542	GO Biological Processes	defense response to other organism	-4.70081	BCL3|IFI27|IGHA1|IGHA2|IGHG1|IGHG2|IGHG3|IGHG4|IGHM|JCHAIN|IGKC|IGLC2|IGLC3|IL1B|IL6|IL10|CXCL9|PMAIP1|RNASE1|RNASE3|CCL20|SKP2|TNF|TNFAIP3|H2BC8|H2BC21|OASL|RIPK2|APOBEC3B|NOD1|TRAF3IP2|IGLC7|DDIT4|SLAMF8|ZC3H12A|COLEC12|NLRP3|IL31RA|IFNL1
21	GO:0099024	GO Biological Processes	plasma membrane invagination	-4.6825	DOCK1|IGHA1|IGHA2|IGHG1|IGHG2|IGHG3|IGHG4|IGHM|IGKC|IGLC2|IGLC3|THBS1|IGLC7|SNX33|XKR6
174	GO:0042092	GO Biological Processes	type 2 immune response	-4.67114	BCL3|IL6|IL10|IDO1|XCL1|NLRP3|IL31RA|IFNL1
22	GO:1903317	GO Biological Processes	regulation of protein maturation	-4.65475	A2M|C1QC|F12|HPN|IGHG1|IGHG2|IGHG3|IGHG4|IGKC|IGLC2|IGLC3|IL1B|THBS1|IL1R2|VSIG4|IGLV2-23|IGLC7|CCBE1
23	GO:0006910	GO Biological Processes	phagocytosis, recognition	-4.65247	IGHA1|IGHA2|IGHG1|IGHG2|IGHG3|IGHG4|IGHM|IGKC|IGLC2|IGLC3|IGLC7|COLEC12
314	GO:0043068	GO Biological Processes	positive regulation of programmed cell death	-4.64086	ADM|ALOX12|BIN1|APBB1|APBB2|ATF3|CDKN2A|F3|GRIK5|HPGD|IL6|IL10|IDO1|KCNMA1|GADD45B|NTSR1|PMAIP1|PTGS2|ROBO1|CCL3|SIAH1|THBS1|TNF|TP73|NR4A3|FOSL1|RIPK2|NET1|NOD1|TCTN3|BEX3|HTRA2|CD274|G0S2|TNFRSF12A|PRDM11|SAV1|PLEKHG2|ZC3H12A|ITM2C|AIFM2|EGLN3|NLRP3
24	GO:0072376	GO Biological Processes	protein activation cascade	-4.6019	A2M|C1QC|F3|F12|IGHA1|IGHA2|IGHG1|IGHG2|IGHG3|IGHG4|IGHM|IGKC|IGLC2|IGLC3|IL1B|TFPI|VSIG4|IGLV2-23|IGLC7
110	GO:0071621	GO Biological Processes	granulocyte chemotaxis	-4.58036	EDN1|CXCL2|CXCL3|HRH1|IL1B|CXCL8|CXCL9|PDE4B|CCL3|CCL3L1|CCL4|CCL20|XCL1|THBS1
324	GO:0030335	GO Biological Processes	positive regulation of cell migration	-4.57977	ACVR1|ALOX12|CCR6|DOCK1|EDN1|F3|HIF1A|IL1B|IL6|CXCL8|P2RY6|LGMN|PTGS2|CCL3|CCL4|CCL20|XCL1|SNAI1|THBS1|TNF|ZP3|NR4A3|PLPP3|NRP2|NRP1|SPRY2|GPNMB|SEMA6C|TRIM32|CD274|ACKR3|ZNF304|EPB41L5|JAM2|ZC3H12A|ARHGEF39|CCBE1
25	GO:0002920	GO Biological Processes	regulation of humoral immune response	-4.56604	A2M|C1QC|IGHG1|IGHG2|IGHG3|IGHG4|IGKC|IGLC2|IGLC3|IL1B|TNF|ZP3|VSIG4|IGLV2-23|IGLC7
341	GO:0006766	GO Biological Processes	vitamin metabolic process	-4.56604	BTD|CBR3|IL1B|LGMN|SHMT1|SLC2A1|SNAI1|TCN2|TNF|SLC19A2|CD320|PNPO|PM20D2|ALDH1L2|MMAB
347	GO:0042759	GO Biological Processes	long-chain fatty acid biosynthetic process	-4.56415	ALOX12|ALOX15B|HPGD|LTC4S|PTGS2|ACOT7|ELOVL6
315	GO:0010942	GO Biological Processes	positive regulation of cell death	-4.55323	ADM|ALOX12|BIN1|APBB1|APBB2|ATF3|CDKN2A|F3|GRIK5|HPGD|IL6|IL10|IDO1|KCNMA1|GADD45B|NTSR1|PMAIP1|PTGS2|ROBO1|CCL3|SIAH1|THBS1|TNF|TP73|NR4A3|FOSL1|RIPK2|TRIM13|NET1|NOD1|TCTN3|BEX3|HTRA2|CD274|G0S2|TNFRSF12A|DDIT4|PRDM11|SAV1|PLEKHG2|ZC3H12A|ITM2C|AIFM2|EGLN3|NLRP3
325	GO:2000147	GO Biological Processes	positive regulation of cell motility	-4.54234	ACVR1|ALOX12|CCR6|DOCK1|EDN1|F3|HIF1A|IL1B|IL6|CXCL8|P2RY6|LGMN|PTGS2|CCL3|CCL4|CCL20|XCL1|SNAI1|THBS1|TNF|ZP3|NR4A3|PLPP3|NRP2|NRP1|SPRY2|GPNMB|SEMA6C|TRIM32|CD274|DUOX1|ACKR3|ZNF304|EPB41L5|JAM2|ZC3H12A|ARHGEF39|CCBE1
362	GO:0002581	GO Biological Processes	negative regulation of antigen processing and presentation of peptide or polysaccharide antigen via	-4.49294	HLA-DOA|HLA-DOB|THBS1
59	GO:0031650	GO Biological Processes	regulation of heat generation	-4.47397	IL1B|PTGER3|PTGS2|TNF|TNFRSF11A
26	GO:0002455	GO Biological Processes	humoral immune response mediated by circulating immunoglobulin	-4.46581	BCL3|C1QC|IGHA1|IGHA2|IGHG1|IGHG2|IGHG3|IGHG4|IGHM|IGKC|IGLC2|IGLC3|TNF|ZP3|IGLV2-23|IGLC7
367	GO:0097191	GO Biological Processes	extrinsic apoptotic signaling pathway	-4.45308	ACVR1|ATF3|BCL2A1|IFI27|IL1B|IL7|LMNA|PMAIP1|THBS1|TNF|TNFAIP3|TRAF1|NRP1|PARP2|BEX3|HTRA2|G0S2|TNFRSF12A|DEPTOR|ITM2C
141	R-HSA-449147	Reactome Gene Sets	Signaling by Interleukins	-4.44771	MAP3K8|CXCL2|HIF1A|IL1B|IL6|IL7|CXCL8|IL10|IL11RA|IRAK2|OSM|SERPINB2|PSMA6|PTGS2|RAG1|CCL3|CCL3L1|CCL4|CCL20|ZEB1|TNF|IL1R2|H3C12|RIPK2|IL18R1|SOCS3|NOD1|NKIRAS1|PELI1|RHOU|IL31RA|IFNL1
151	GO:0071219	GO Biological Processes	cellular response to molecule of bacterial origin	-4.42553	AXL|CXCL2|CXCL3|IL1B|IL6|CXCL8|IL10|IRAK2|CXCL9|MRC1|PDE4B|CCL3|TFPI|TNF|TNFAIP3|RIPK2|CD274|PLSCR3|ZC3H12A|NLRP3
27	GO:0016064	GO Biological Processes	immunoglobulin mediated immune response	-4.42553	BCL3|C1QC|CCR6|IGHA1|IGHA2|IGHG1|IGHG2|IGHG3|IGHG4|IGHM|IGKC|IGLC2|IGLC3|IL10|XCL1|TNF|ZP3|CD226|IGLV2-23|IGLC7
28	GO:0006911	GO Biological Processes	phagocytosis, engulfment	-4.41844	DOCK1|IGHA1|IGHA2|IGHG1|IGHG2|IGHG3|IGHG4|IGHM|IGKC|IGLC2|IGLC3|THBS1|IGLC7|XKR6
60	hsa04657	KEGG Pathway	IL-17 signaling pathway	-4.40824	CXCL2|CXCL3|IL1B|IL6|CXCL8|MAPK6|PTGS2|CCL20|TNF|TNFAIP3|FOSL1|TRAF3IP2
277	GO:0050863	GO Biological Processes	regulation of T cell activation	-4.396	MAP3K8|EGR3|GNRH1|HLA-DOA|IL1B|IL6|IL7|IL10|IDO1|NFATC2|RAG1|XCL1|ZEB1|ZP3|RIPK2|CD83|MAPK8IP1|GPNMB|VSIG4|TNFRSF21|CD274|PELI1|ZC3H12A|NLRP3|IFNL1
152	GO:0071396	GO Biological Processes	cellular response to lipid	-4.38482	ABL2|ADCY3|ALOX12|AXL|KLF9|CDK7|EDN1|FFAR2|CXCL2|CXCL3|NR4A1|IL1B|IL6|CXCL8|IL10|IRAK2|LRP6|CXCL9|MRC1|P2RY6|PDE4B|SERPINF1|ABCB4|CCL3|SKP2|SSTR2|TFPI|TNF|TNFAIP3|NR4A3|RIPK2|GRIP1|HTRA2|CD274|DDIT4|PMEPA1|PLSCR3|ZC3H12A|NLRP3
111	GO:0097530	GO Biological Processes	granulocyte migration	-4.37982	EDN1|CXCL2|CXCL3|HRH1|IL1B|CXCL8|CXCL9|PDE4B|CCL3|CCL3L1|CCL4|CCL20|XCL1|THBS1|SLAMF8
29	GO:0010324	GO Biological Processes	membrane invagination	-4.37982	DOCK1|IGHA1|IGHA2|IGHG1|IGHG2|IGHG3|IGHG4|IGHM|IGKC|IGLC2|IGLC3|THBS1|IGLC7|SNX33|XKR6
368	GO:2001236	GO Biological Processes	regulation of extrinsic apoptotic signaling pathway	-4.36312	ACVR1|ATF3|IL1B|IL7|LMNA|PMAIP1|THBS1|TNF|TNFAIP3|TRAF1|NRP1|HTRA2|G0S2|TNFRSF12A|DEPTOR|ITM2C
372	GO:0043410	GO Biological Processes	positive regulation of MAPK cascade	-4.35515	ADORA2B|APOE|MAP3K8|GPR183|EDN1|EZH2|IL1B|IL6|IRAK2|GADD45B|OSM|P2RY6|ROBO1|CCL3|CCL3L1|CCL4|CCL20|XCL1|THBS1|TNF|TP73|TRAF1|RIPK2|TNFRSF11A|NRP1|GPR55|MAPK8IP1|SPRY2|NOD1|GPNMB|ACKR3|ZC3H12A|CAVIN3|FCRL3|KLB|RELL2
30	GO:0019724	GO Biological Processes	B cell mediated immunity	-4.344	BCL3|C1QC|CCR6|IGHA1|IGHA2|IGHG1|IGHG2|IGHG3|IGHG4|IGHM|IGKC|IGLC2|IGLC3|IL10|XCL1|TNF|ZP3|CD226|IGLV2-23|IGLC7
61	hsa04064	KEGG Pathway	NF-kappa B signaling pathway	-4.31543	BCL2A1|CXCL2|IL1B|CXCL8|GADD45B|PTGS2|CCL4|TNF|TNFAIP3|TRAF1|TNFRSF11A|CCL4L2
62	GO:0032103	GO Biological Processes	positive regulation of response to external stimulus	-4.30813	ADORA2B|CCR6|EDN1|F3|F12|FFAR2|IL1B|IL6|CXCL8|IDO1|OSM|LGMN|PTGER3|PTGS2|CCL3|CCL4|XCL1|THBS1|TNF|ZP3|RIPK2|TNFRSF11A|NRP1|NOD1|GPRC5B
175	GO:0035743	GO Biological Processes	CD4-positive, alpha-beta T cell cytokine production	-4.30796	IL1B|IL6|XCL1|IL18R1|NLRP3|IL31RA
326	GO:0051272	GO Biological Processes	positive regulation of cellular component movement	-4.27542	ACVR1|ALOX12|CCR6|DOCK1|EDN1|F3|HIF1A|IL1B|IL6|CXCL8|P2RY6|LGMN|PTGS2|CCL3|CCL4|CCL20|XCL1|SNAI1|THBS1|TNF|ZP3|NR4A3|PLPP3|NRP2|NRP1|SPRY2|GPNMB|SEMA6C|TRIM32|CD274|DUOX1|ACKR3|ZNF304|EPB41L5|JAM2|ZC3H12A|ARHGEF39|CCBE1
348	GO:0006636	GO Biological Processes	unsaturated fatty acid biosynthetic process	-4.26073	ALOX12|ALOX15B|EDN1|HPGD|IL1B|FADS3|LTC4S|PTGS2|ELOVL6
278	GO:0007159	GO Biological Processes	leukocyte cell-cell adhesion	-4.22311	MAP3K8|EGR3|GNRH1|IL1B|IL6|IL7|IL10|IDO1|RAG1|XCL1|TNF|ZP3|NR4A3|RIPK2|CD83|GPNMB|VSIG4|TNFRSF21|CD274|CCL28|PELI1|JAM2|SLC39A8|ZC3H12A|NLRP3|IFNL1
176	GO:0002720	GO Biological Processes	positive regulation of cytokine production involved in immune response	-4.13462	FFAR2|IL1B|IL6|XCL1|NR4A3|IL18R1|CD226|GPRC5B|NLRP3
327	GO:0040017	GO Biological Processes	positive regulation of locomotion	-4.11023	ACVR1|ALOX12|CCR6|DOCK1|EDN1|F3|HIF1A|IL1B|IL6|CXCL8|P2RY6|LGMN|PTGS2|CCL3|CCL4|CCL20|XCL1|SNAI1|THBS1|TNF|ZP3|NR4A3|PLPP3|NRP2|NRP1|SPRY2|GPNMB|SEMA6C|TRIM32|CD274|DUOX1|ACKR3|ZNF304|EPB41L5|JAM2|ZC3H12A|ARHGEF39|CCBE1
307	GO:0032642	GO Biological Processes	regulation of chemokine production	-4.10098	ADORA2B|ALOX15B|FFAR2|HIF1A|IL1B|IL6|IL7|IL10|TNF|RIPK2|TRIM32
279	GO:1903037	GO Biological Processes	regulation of leukocyte cell-cell adhesion	-4.09555	MAP3K8|EGR3|GNRH1|IL1B|IL6|IL7|IL10|IDO1|RAG1|XCL1|TNF|ZP3|NR4A3|RIPK2|CD83|GPNMB|VSIG4|TNFRSF21|CD274|CCL28|PELI1|ZC3H12A|NLRP3|IFNL1
112	GO:0030593	GO Biological Processes	neutrophil chemotaxis	-4.09455	EDN1|CXCL2|CXCL3|IL1B|CXCL8|CXCL9|PDE4B|CCL3|CCL3L1|CCL4|CCL20|XCL1
377	GO:0010574	GO Biological Processes	regulation of vascular endothelial growth factor production	-4.08688	ADORA2B|HIF1A|IL1B|IL6|PTGS2|NDRG2|CCBE1
31	GO:0050853	GO Biological Processes	B cell receptor signaling pathway	-4.07959	CD79A|IGHA1|IGHA2|IGHG1|IGHG2|IGHG3|IGHG4|IGHM|IGKC|IGLC2|IGLC3|NFATC2|IGLC7|FCRL3
32	GO:0030449	GO Biological Processes	regulation of complement activation	-4.07527	A2M|C1QC|IGHG1|IGHG2|IGHG3|IGHG4|IGKC|IGLC2|IGLC3|IL1B|VSIG4|IGLV2-23|IGLC7
142	GO:0051090	GO Biological Processes	regulation of DNA-binding transcription factor activity	-4.06781	CDKN2A|EDN1|EZH2|IL1B|IL6|IL10|IRAK2|LRP6|NFKBIE|PSMA6|XCL1|TNF|TNFAIP3|TRAF1|FOSL1|BHLHE40|PLPP3|RIPK2|TNFRSF11A|IL18R1|TRIM13|NOD1|TRIM32|LPAR5|PELI1|TMIGD3|SAV1|ZC3H12A|NLRP3|NWD1
381	GO:0048661	GO Biological Processes	positive regulation of smooth muscle cell proliferation	-4.05218	ALOX12|EDN1|EREG|HPGD|IL6|IL10|P2RY6|PTGS2|SKP2|THBS1|TNF|NR4A3
113	M5885	Canonical Pathways	NABA MATRISOME ASSOCIATED	-4.0508	A2M|AREG|C1QC|EREG|F12|CXCL2|CXCL3|IL1B|IL6|IL7|CXCL8|IL10|LOXL2|CXCL9|MMP19|NRTN|OSM|SERPINB2|SERPINF1|PLAT|CCL3|CCL4|CCL20|XCL1|TLL2|TNF|ADAM20|ADAMTS2|CCL4L2|SEMA6C|ADAM28|PARM1|ADAMDEC1|EGFL7|FAM20A|CCL28|PLXDC1|COLEC12|ADAMTS10|EGLN3|CD109|CCBE1|CLEC9A|CLEC17A
33	GO:2000257	GO Biological Processes	regulation of protein activation cascade	-4.03673	A2M|C1QC|IGHG1|IGHG2|IGHG3|IGHG4|IGKC|IGLC2|IGLC3|IL1B|VSIG4|IGLV2-23|IGLC7
114	GO:1990266	GO Biological Processes	neutrophil migration	-4.03673	EDN1|CXCL2|CXCL3|IL1B|CXCL8|CXCL9|PDE4B|CCL3|CCL3L1|CCL4|CCL20|XCL1|SLAMF8
280	GO:0022407	GO Biological Processes	regulation of cell-cell adhesion	-4.01157	ALOX12|CDH1|MAP3K8|EGR3|GNRH1|IL1B|IL6|IL7|IL10|IDO1|MYO10|RAG1|XCL1|TNF|ZP3|NR4A3|PLPP3|RIPK2|CD83|GPNMB|VSIG4|TNFRSF21|CD274|CCL28|PELI1|EPB41L5|ZC3H12A|NLRP3|IFNL1
177	GO:0002718	GO Biological Processes	regulation of cytokine production involved in immune response	-4.00781	FFAR2|IL1B|IL6|IL10|XCL1|TNF|NR4A3|IL18R1|CD226|GPRC5B|NLRP3
394	GO:1903706	GO Biological Processes	regulation of hemopoiesis	-3.99782	AXL|C1QC|EGR3|HIF1A|HLA-DOA|HOXA9|IL1B|IL7|NFATC2|OSM|PSMA6|RAG1|CCL3|ZEB1|THBS1|TNF|TP73|NR4A3|H4C9|GFI1B|H3C12|H4C8|RIPK2|GPR55|CD83|SLAMF8|ZC3H12A|NLRP3|FCRL3|SLC9B2|IFNL1|SIGLEC15
215	R-HSA-212300	Reactome Gene Sets	PRC2 methylates histones and DNA	-3.98988	EZH2|H2AC7|H2BC5|H4C9|H2AC6|H2BC8|H2BC21|H3C12|H4C8|H2BU1
349	GO:0019372	GO Biological Processes	lipoxygenase pathway	-3.97783	ALOX12|ALOX15B|HPGD|LTC4S|PTGS2
217	R-HSA-774815	Reactome Gene Sets	Nucleosome assembly	-3.93923	H2AC7|H2BC5|H4C9|H2AC6|H2BC8|H2BC21|H4C8|KNL1|CENPK|H2BU1
216	R-HSA-606279	Reactome Gene Sets	Deposition of new CENPA-containing nucleosomes at the centromere	-3.93923	H2AC7|H2BC5|H4C9|H2AC6|H2BC8|H2BC21|H4C8|KNL1|CENPK|H2BU1
34	GO:0002449	GO Biological Processes	lymphocyte mediated immunity	-3.92493	BCL3|C1QC|CCR6|EMP2|IGHA1|IGHA2|IGHG1|IGHG2|IGHG3|IGHG4|IGHM|IGKC|IGLC2|IGLC3|IL1B|IL6|IL10|XCL1|TNF|ZP3|IL18R1|CD226|IGLV2-23|IGLC7|NLRP3|IL31RA
378	GO:0010573	GO Biological Processes	vascular endothelial growth factor production	-3.92009	ADORA2B|HIF1A|IL1B|IL6|PTGS2|NDRG2|CCBE1
35	GO:0042742	GO Biological Processes	defense response to bacterium	-3.91411	BCL3|IGHA1|IGHA2|IGHG1|IGHG2|IGHG3|IGHG4|IGHM|JCHAIN|IGKC|IGLC2|IGLC3|IL6|IL10|RNASE3|CCL20|TNF|H2BC8|H2BC21|RIPK2|NOD1|IGLC7|SLAMF8|COLEC12|NLRP3
401	GO:0061041	GO Biological Processes	regulation of wound healing	-3.90523	ALOX12|APOE|EDN1|F3|F12|SERPINB2|PLAT|RAB3A|TFPI|THBS1|TNFAIP3|PLPP3|TNFRSF12A|DUOX1|CD109
212	GO:0002678	GO Biological Processes	positive regulation of chronic inflammatory response	-3.90133	ADORA2B|IDO1|TNF
419	GO:0030888	GO Biological Processes	regulation of B cell proliferation	-3.89879	GPR183|IL7|IL10|NFATC2|TNFRSF21|MZB1|CD320|PELI1|FCRL3
281	GO:0042130	GO Biological Processes	negative regulation of T cell proliferation	-3.89879	GNRH1|IL10|IDO1|XCL1|GPNMB|VSIG4|TNFRSF21|CD274|PELI1
36	GO:0002250	GO Biological Processes	adaptive immune response	-3.8886	BCL3|C1QC|CD79A|CCR6|GPR183|EMP2|HLA-DOA|HLA-DOB|IGHA1|IGHA2|IGHG1|IGHG2|IGHG3|IGHG4|IGHM|JCHAIN|IGKC|IGLC2|IGLC3|IL1B|IL6|IL10|RAG1|XCL1|TNF|TNFAIP3|ZP3|RIPK2|TNFRSF11A|IL18R1|CD226|LILRB5|TNFRSF21|IGLV2-23|IGLC7|CD274|BACH2|SAMSN1|ZC3H12A|NLRP3|IL31RA
422	GO:0006898	GO Biological Processes	receptor-mediated endocytosis	-3.84639	ADM|APOC1|APOE|H1-1|IGHA1|IGHA2|JCHAIN|IGKC|IGLC2|IGLC3|CXCL8|LRP6|MRC1|SAG|MTMR2|MAPK8IP1|ARC|IGLV2-23|IGLC7|ACKR3|COLEC12|ANKRD13B|SLC9B2|CLEC9A
402	GO:0030195	GO Biological Processes	negative regulation of blood coagulation	-3.84035	ALOX12|APOE|EDN1|F12|SERPINB2|PLAT|TFPI|THBS1
424	GO:0060263	GO Biological Processes	regulation of respiratory burst	-3.83807	IGHA1|IGHA2|JCHAIN|NOXA1|SLAMF8
429	GO:0009109	GO Biological Processes	coenzyme catabolic process	-3.83807	CBR3|ACOT7|PM20D2|ALDH1L2|NUDT7
63	GO:0031649	GO Biological Processes	heat generation	-3.83807	IL1B|PTGER3|PTGS2|TNF|TNFRSF11A
218	R-HSA-73772	Reactome Gene Sets	RNA Polymerase I Promoter Escape	-3.82986	CDK7|ERCC2|H2AC7|H2BC5|H4C9|H2AC6|H2BC8|H2BC21|H3C12|H4C8|H2BU1
153	GO:0071216	GO Biological Processes	cellular response to biotic stimulus	-3.81659	AXL|CXCL2|CXCL3|IL1B|IL6|CXCL8|IL10|IRAK2|CXCL9|MRC1|PDE4B|CCL3|TFPI|TNF|TNFAIP3|RIPK2|CD274|PLSCR3|ZC3H12A|NLRP3
178	GO:0002367	GO Biological Processes	cytokine production involved in immune response	-3.80952	FFAR2|IL1B|IL6|IL10|XCL1|TNF|NR4A3|IL18R1|CD226|GPRC5B|NLRP3|IL31RA
115	GO:0097529	GO Biological Processes	myeloid leukocyte migration	-3.79167	EDN1|CXCL2|CXCL3|HRH1|IL1B|IL6|CXCL8|CXCL9|PDE4B|LGMN|CCL3|CCL3L1|CCL4|CCL20|XCL1|THBS1|TNFRSF11A|SLAMF8
219	R-HSA-73728	Reactome Gene Sets	RNA Polymerase I Promoter Opening	-3.78829	H2AC7|H2BC5|H4C9|H2AC6|H2BC8|H2BC21|H3C12|H4C8|H2BU1
308	GO:0032602	GO Biological Processes	chemokine production	-3.78703	ADORA2B|ALOX15B|FFAR2|HIF1A|IL1B|IL6|IL7|IL10|TNF|RIPK2|TRIM32
116	GO:0071674	GO Biological Processes	mononuclear cell migration	-3.78703	IL6|LGMN|CCL3|CCL3L1|CCL4|CCL20|XCL1|THBS1|TNF|TNFRSF11A|SLAMF8
403	GO:1900047	GO Biological Processes	negative regulation of hemostasis	-3.77678	ALOX12|APOE|EDN1|F12|SERPINB2|PLAT|TFPI|THBS1
179	GO:0032729	GO Biological Processes	positive regulation of interferon-gamma production	-3.73475	BCL3|IL1B|PDE4B|TNF|ZP3|RIPK2|IL18R1|CD226|IFNL1
154	GO:0001817	GO Biological Processes	regulation of cytokine production	-3.7288	ADORA2B|ALOX15B|AXL|BCL3|EREG|FFAR2|HIF1A|IL1B|IL6|IL7|IL10|IDO1|OSM|PDE4B|PTGS2|CCL3|XCL1|SPTBN1|THBS1|TNF|TNFAIP3|ZP3|IL1R2|NR4A3|RIPK2|IL18R1|CD83|NOD1|GPNMB|CD226|VSIG4|TRIM32|TNFRSF21|CD274|GPRC5B|PELI1|NDRG2|ZC3H12A|JPH4|NLRP3|CCBE1|IFNL1|CLEC9A
37	GO:0051604	GO Biological Processes	protein maturation	-3.72132	A2M|ASPH|C1QC|F3|F12|HPN|IGHG1|IGHG2|IGHG3|IGHG4|IGKC|IGLC2|IGLC3|IL1B|PLAT|LGMN|THBS1|IL1R2|RIPK2|ADAMTS2|VSIG4|HTRA2|IGLV2-23|IGLC7|PCSK4|CCBE1|TYSND1
38	GO:0006956	GO Biological Processes	complement activation	-3.71674	A2M|C1QC|IGHA1|IGHA2|IGHG1|IGHG2|IGHG3|IGHG4|IGHM|IGKC|IGLC2|IGLC3|IL1B|VSIG4|IGLV2-23|IGLC7
220	R-HSA-5334118	Reactome Gene Sets	DNA methylation	-3.6823	H2AC7|H2BC5|H4C9|H2AC6|H2BC8|H2BC21|H3C12|H4C8|H2BU1
432	GO:1902932	GO Biological Processes	positive regulation of alcohol biosynthetic process	-3.67551	HRH1|IL1B|NTSR1|P2RY6|TNF|ABCG1
221	hsa05034	KEGG Pathway	Alcoholism	-3.6611	ADORA2B|GNG7|GRIN2D|H2AC7|H2BC5|H4C9|H2AC6|H2AC17|H2BC8|H2BC21|H3C12|H4C8|MACROH2A2|HDAC11|GRIN3B|H2BU1
222	R-HSA-2559582	Reactome Gene Sets	Senescence-Associated Secretory Phenotype (SASP)	-3.65799	CDKN2A|H2AC7|H2BC5|IL6|CXCL8|H4C9|H2AC6|H2BC8|H2BC21|H3C12|H4C8|H2BU1
223	R-HSA-171306	Reactome Gene Sets	Packaging Of Telomere Ends	-3.65443	H2AC7|H2BC5|H4C9|H2AC6|H2BC8|H2BC21|H4C8|H2BU1
282	GO:0046651	GO Biological Processes	lymphocyte proliferation	-3.65119	CD79A|GPR183|GNRH1|IL1B|IL6|IL7|IL10|IDO1|NFATC2|XCL1|ZP3|RIPK2|MAPK8IP1|GPNMB|VSIG4|TNFRSF21|CD274|MZB1|CD320|PELI1|FCRL3
283	GO:0030155	GO Biological Processes	regulation of cell adhesion	-3.63054	ABL2|ALOX12|DDR1|CDH1|CDKN2A|MAP3K8|DOCK1|EGR3|EMP2|GNRH1|CXCR3|IL1B|IL6|IL7|CXCL8|IL10|IDO1|MYO10|RAG1|XCL1|THBS1|TNF|ZP3|NR4A3|PLPP3|RIPK2|NRP1|CD83|GPNMB|VSIG4|TNFRSF21|ADAMDEC1|CD274|CCL28|PELI1|EPB41L5|JAM2|ZC3H12A|NLRP3|IFNL1|RELL2
117	R-HSA-500792	Reactome Gene Sets	GPCR ligand binding	-3.61693	ADM|ADORA2B|CCR6|GPR183|EDN1|GIPR|GNG7|GNRH1|CXCR3|FFAR2|CXCL2|CXCL3|HRH1|CXCL8|CXCL9|NTSR1|P2RY6|PNOC|PTGER3|CCL3|CCL3L1|CCL4|CCL20|XCL1|SSTR2|GPR55|P2RY14|CCL28|ACKR3|LPAR5
373	GO:0070374	GO Biological Processes	positive regulation of ERK1 and ERK2 cascade	-3.61668	APOE|GPR183|P2RY6|CCL3|CCL3L1|CCL4|CCL20|XCL1|TNF|RIPK2|TNFRSF11A|NRP1|GPR55|SPRY2|NOD1|GPNMB|ACKR3|CAVIN3
284	GO:0070664	GO Biological Processes	negative regulation of leukocyte proliferation	-3.60848	GNRH1|IL10|IDO1|XCL1|TNFAIP3|GPNMB|VSIG4|TNFRSF21|CD274|PELI1
438	GO:0007389	GO Biological Processes	pattern specification process	-3.60314	ACVR1|ASPH|BBS4|EDN1|HIF1A|HOXA9|HOXB3|HOXB4|LRP6|ROBO1|SNAI1|ZEB1|PAX8|BHLHE40|NRP2|NRP1|CELSR1|ARC|SATB2|GPR161|DAAM2|HES6|EPB41L5|PGAP1|DNAAF1|C9orf116|PLD6|TBC1D32|CRB2
404	GO:0050819	GO Biological Processes	negative regulation of coagulation	-3.5955	ALOX12|APOE|EDN1|F12|SERPINB2|PLAT|TFPI|THBS1
155	GO:0002790	GO Biological Processes	peptide secretion	-3.59481	ALOX15B|APBB1|APOE|EDN1|GIPR|FFAR2|HIF1A|IL1B|IL6|IL10|OSM|RAB3A|RAB3B|RAB13|CCL3|SLC2A1|SPTBN1|TNF|TNFAIP3|PAX8|IL1R2|RIPK2|ABCG1|PREB|TRAF3IP2|EXPH5|KCNG2|TNFRSF21|CD274|FRMD4A|NLGN2|TANGO6|ZC3H12A|NLRP3|SLC9B2|TVP23C|CLEC9A|ENHO
118	R-HSA-375276	Reactome Gene Sets	Peptide ligand-binding receptors	-3.59421	CCR6|EDN1|CXCR3|CXCL2|CXCL3|CXCL8|CXCL9|NTSR1|PNOC|CCL3|CCL3L1|CCL4|CCL20|XCL1|SSTR2|CCL28|ACKR3
285	GO:0032943	GO Biological Processes	mononuclear cell proliferation	-3.58744	CD79A|GPR183|GNRH1|IL1B|IL6|IL7|IL10|IDO1|NFATC2|XCL1|ZP3|RIPK2|MAPK8IP1|GPNMB|VSIG4|TNFRSF21|CD274|MZB1|CD320|PELI1|FCRL3
379	GO:0010575	GO Biological Processes	positive regulation of vascular endothelial growth factor production	-3.58661	ADORA2B|HIF1A|IL1B|IL6|PTGS2|CCBE1
224	R-HSA-8936459	Reactome Gene Sets	RUNX1 regulates genes involved in megakaryocyte differentiation and platelet function	-3.58203	H2AC7|H2BC5|THBS1|NR4A3|H4C9|H2AC6|H2BC8|H2BC21|H3C12|H4C8|H2BU1
225	R-HSA-5625886	Reactome Gene Sets	Activated PKN1 stimulates transcription of AR (androgen receptor) regulated genes KLK2 and KLK3	-3.58052	H2AC7|H2BC5|H4C9|H2AC6|H2BC8|H2BC21|H3C12|H4C8|H2BU1
119	GO:0002548	GO Biological Processes	monocyte chemotaxis	-3.58052	IL6|LGMN|CCL3|CCL3L1|CCL4|CCL20|XCL1|TNFRSF11A|SLAMF8
64	GO:0046886	GO Biological Processes	positive regulation of hormone biosynthetic process	-3.55094	ADM|HIF1A|IL1B|TNF
395	GO:1902105	GO Biological Processes	regulation of leukocyte differentiation	-3.54557	AXL|C1QC|EGR3|HLA-DOA|IL1B|IL7|NFATC2|RAG1|CCL3|ZEB1|TNF|RIPK2|GPR55|CD83|SLAMF8|ZC3H12A|NLRP3|FCRL3|SLC9B2|IFNL1|SIGLEC15
286	GO:0050866	GO Biological Processes	negative regulation of cell activation	-3.54356	ALOX12|APOE|AXL|GNRH1|IL10|IDO1|XCL1|TNFAIP3|GPNMB|VSIG4|TNFRSF21|CD274|PELI1|SAMSN1|ZC3H12A|IL31RA|IFNL1
226	R-HSA-427359	Reactome Gene Sets	SIRT1 negatively regulates rRNA expression	-3.53112	H2AC7|H2BC5|H4C9|H2AC6|H2BC8|H2BC21|H3C12|H4C8|H2BU1
180	GO:2000554	GO Biological Processes	regulation of T-helper 1 cell cytokine production	-3.51383	IL1B|XCL1|IL18R1
181	GO:2000556	GO Biological Processes	positive regulation of T-helper 1 cell cytokine production	-3.51383	IL1B|XCL1|IL18R1
441	GO:0021825	GO Biological Processes	substrate-dependent cerebral cortex tangential migration	-3.51383	ROBO1|NRP2|NRP1
363	GO:0002580	GO Biological Processes	regulation of antigen processing and presentation of peptide or polysaccharide antigen via MHC class	-3.51383	HLA-DOA|HLA-DOB|THBS1
287	GO:0070661	GO Biological Processes	leukocyte proliferation	-3.51103	CD79A|GPR183|GNRH1|IL1B|IL6|IL7|IL10|IDO1|NFATC2|XCL1|TNFAIP3|ZP3|RIPK2|MAPK8IP1|GPNMB|VSIG4|TNFRSF21|CD274|MZB1|CD320|PELI1|FCRL3
65	GO:0045940	GO Biological Processes	positive regulation of steroid metabolic process	-3.50146	ADM|APOC1|APOE|IL1B|TNF|ABCG1
405	GO:1903034	GO Biological Processes	regulation of response to wounding	-3.49967	ALOX12|APOE|EDN1|F3|F12|IL10|SERPINB2|PLAT|RAB3A|TFPI|THBS1|TNFAIP3|PLPP3|TNFRSF12A|DUOX1|CD109
288	GO:0051250	GO Biological Processes	negative regulation of lymphocyte activation	-3.49161	AXL|GNRH1|IL10|IDO1|XCL1|TNFAIP3|GPNMB|VSIG4|TNFRSF21|CD274|PELI1|SAMSN1|ZC3H12A|IFNL1
452	GO:0032663	GO Biological Processes	regulation of interleukin-2 production	-3.48186	IL1B|PDE4B|XCL1|SPTBN1|TNFAIP3|RIPK2|CD83|VSIG4
182	GO:0002726	GO Biological Processes	positive regulation of T cell cytokine production	-3.47363	IL1B|IL6|XCL1|IL18R1|NLRP3
66	GO:0050729	GO Biological Processes	positive regulation of inflammatory response	-3.46198	ADORA2B|F12|FFAR2|IL1B|IL6|IDO1|OSM|PTGER3|PTGS2|CCL3|TNF|ZP3|TNFRSF11A|GPRC5B
396	GO:0002521	GO Biological Processes	leukocyte differentiation	-3.45778	AXL|BCL3|C1QC|CD79A|CCR6|GPR183|EGR3|HLA-DOA|IL1B|IL6|IL7|IL10|NFATC2|RAG1|CCL3|ZEB1|TNF|TPD52|RIPK2|TNFRSF11A|IL18R1|GPR55|CD83|SLAMF8|ZC3H12A|NLRP3|FCRL3|SLC9B2|IL31RA|CD109|IFNL1|SIGLEC15
156	GO:0009306	GO Biological Processes	protein secretion	-3.44738	ALOX15B|APBB1|APOE|GIPR|FFAR2|HIF1A|IL1B|IL6|IL10|OSM|RAB3A|RAB3B|RAB13|CCL3|SLC2A1|SPTBN1|TNF|TNFAIP3|IL1R2|RIPK2|ABCG1|PREB|TRAF3IP2|EXPH5|KCNG2|TNFRSF21|CD274|FRMD4A|NLGN2|TANGO6|ZC3H12A|NLRP3|SLC9B2|TVP23C|CLEC9A|ENHO
143	GO:0051091	GO Biological Processes	positive regulation of DNA-binding transcription factor activity	-3.43893	EDN1|IL1B|IL6|IL10|IRAK2|LRP6|PSMA6|TNF|TRAF1|FOSL1|PLPP3|RIPK2|TNFRSF11A|IL18R1|TRIM13|NOD1|TRIM32|LPAR5|SAV1|NLRP3
457	GO:1905954	GO Biological Processes	positive regulation of lipid localization	-3.43628	APOE|EDN1|IL1B|NTSR1|ABCB4|TNFRSF11A|ABCG1|RETN|ZC3H12A|FITM2
470	M167	Canonical Pathways	PID AP1 PATHWAY	-3.43516	ATF3|CDKN2A|EDN1|HIF1A|IL6|CXCL8|IL10|NFATC2|FOSL1
229	R-HSA-73927	Reactome Gene Sets	Depurination	-3.42704	H2AC7|H2BC5|H4C9|H2AC6|H2BC8|H2BC21|H4C8|H2BU1
228	R-HSA-110331	Reactome Gene Sets	Cleavage of the damaged purine	-3.42704	H2AC7|H2BC5|H4C9|H2AC6|H2BC8|H2BC21|H4C8|H2BU1
227	R-HSA-110330	Reactome Gene Sets	Recognition and association of DNA glycosylase with site containing an affected purine	-3.42704	H2AC7|H2BC5|H4C9|H2AC6|H2BC8|H2BC21|H4C8|H2BU1
350	GO:0046456	GO Biological Processes	icosanoid biosynthetic process	-3.42704	ALOX12|EDN1|GGT7|HPGD|IL1B|LTC4S|PTGS2|GGT6
473	GO:0006575	GO Biological Processes	cellular modified amino acid metabolic process	-3.42026	CKM|GAMT|GGT7|HPN|SHMT1|SLC6A8|PAX8|GNMT|PIPOX|DUOX1|CARNS1|PTDSS2|EGLN3|GGT6|PM20D2|ALDH1L2|SERINC2
364	hsa05310	KEGG Pathway	Asthma	-3.41979	FCER1A|HLA-DOA|HLA-DOB|IL10|RNASE3|TNF
479	GO:0035767	GO Biological Processes	endothelial cell chemotaxis	-3.41979	EGR3|NR4A1|LGMN|RAB13|THBS1|NRP1
120	GO:0002687	GO Biological Processes	positive regulation of leukocyte migration	-3.41409	CCR6|EDN1|IL6|CXCL8|LGMN|CCL3|CCL4|CCL20|XCL1|THBS1|TNF|ZP3|JAM2
157	GO:0051047	GO Biological Processes	positive regulation of secretion	-3.41328	ADORA2B|ALOX15B|APBB1|EDN1|GIPR|FFAR2|HIF1A|IL1B|IL6|IL10|NTSR1|OSM|RAB3A|CCL3|SPTBN1|TNF|ZP3|RIPK2|TNFRSF11A|ABCG1|EXPH5|CD274|SYTL2|FRMD4A|RETN|NLGN2|NLRP3|CLEC9A
230	R-HSA-73886	Reactome Gene Sets	Chromosome Maintenance	-3.41048	H2AC7|H2BC5|H4C9|H2AC6|H2BC8|H2BC21|H4C8|GAR1|KNL1|CHTF18|CENPK|H2BU1
483	GO:0007610	GO Biological Processes	behavior	-3.40802	ABL2|ADCY3|APOE|BBS4|CHRNB1|GRIN2D|HIF1A|HRH1|IDO1|NTSR1|SERPINF1|LGMN|PTGS2|RAG1|RASGRF1|CCL3|SELENOP|SLC1A3|THBS1|TMOD1|NR4A3|FOSL1|DDO|CELSR1|ARC|SEZ6L|HTRA2|RETN|LPAR5|SLC12A5|NLGN2|POMK|JPH4|ZFHX2|LGI4|BBS12
480	GO:0044057	GO Biological Processes	regulation of system process	-3.40802	ADM|ADORA2B|BIN1|ASPH|ATP1B1|DMD|EDN1|EMP2|GRIN2D|HRH1|IL1B|IL10|KCNMA1|LMNA|NTSR1|PDE4B|PTGER3|PTGS2|RYR1|SCN1B|CCL3|SLC4A3|SSTR2|NR4A3|MTMR2|PARP2|GJC1|KCNG2|TNFRSF21|RNLS|RETN|TMIGD3|NLGN2|JAM2|ZC3H12A|ZFHX2
397	GO:0045619	GO Biological Processes	regulation of lymphocyte differentiation	-3.38046	AXL|EGR3|HLA-DOA|IL1B|IL7|NFATC2|RAG1|ZEB1|RIPK2|CD83|SLAMF8|ZC3H12A|NLRP3|FCRL3|IFNL1
442	GO:0021987	GO Biological Processes	cerebral cortex development	-3.37682	BBS4|BCL2A1|HIF1A|LRP6|ROBO1|SLC2A1|NRP2|NRP1|FUT10|BMERB1|EFHC1|PHACTR1
289	GO:0002683	GO Biological Processes	negative regulation of immune system process	-3.37183	A2M|AXL|C1QC|GNRH1|HLA-DOA|HLA-DOB|HOXA9|IL10|IDO1|CCL3|XCL1|THBS1|TNF|TNFAIP3|H4C9|H4C8|GPR55|GPNMB|VSIG4|TNFRSF21|CD274|CCL28|SLAMF8|PELI1|SAMSN1|ZC3H12A|FCRL3|FCRLB|IL31RA|IFNL1
382	GO:0035690	GO Biological Processes	cellular response to drug	-3.32845	ADCY3|AXL|KLF9|CDH1|EDN1|EZH2|IL1B|IL6|IL10|PDE4B|SERPINF1|PTGS2|RYR1|TNF|TNFAIP3|NR4A3|RIPK2|NET1|NOD1|ZNF277|DDIT4|SLAMF8|ZC3H12A|PPP1R14A|ADSS1
486	GO:0048871	GO Biological Processes	multicellular organismal homeostasis	-3.31295	ADCY3|ALOX12|BBS4|IGHA1|IGHA2|IGHG3|JCHAIN|IGKC|IL1B|IL6|IL7|NTSR1|PTGER3|PTGS2|TNF|TNFAIP3|NR4A3|TNFRSF11A|IL18R1|GPR55|PPP1R13L|TRIM32|TNS2|G0S2|MEX3C|SLC39A8|ELOVL6|BBS12|LCA5|SIGLEC15
232	R-HSA-5619507	Reactome Gene Sets	Activation of HOX genes during differentiation	-3.31071	EZH2|H2AC7|H2BC5|HOXB3|HOXB4|H4C9|H2AC6|H2BC8|H2BC21|H3C12|H4C8|H2BU1
231	R-HSA-5617472	Reactome Gene Sets	Activation of anterior HOX genes in hindbrain development during early embryogenesis	-3.31071	EZH2|H2AC7|H2BC5|HOXB3|HOXB4|H4C9|H2AC6|H2BC8|H2BC21|H3C12|H4C8|H2BU1
342	GO:0006767	GO Biological Processes	water-soluble vitamin metabolic process	-3.27479	BTD|SHMT1|SLC2A1|TCN2|SLC19A2|CD320|PNPO|PM20D2|ALDH1L2|MMAB
158	GO:0050714	GO Biological Processes	positive regulation of protein secretion	-3.27463	ALOX15B|APBB1|GIPR|FFAR2|HIF1A|IL1B|IL6|IL10|OSM|CCL3|SPTBN1|TNF|RIPK2|ABCG1|EXPH5|CD274|FRMD4A|NLGN2|NLRP3|CLEC9A
233	R-HSA-2299718	Reactome Gene Sets	Condensation of Prophase Chromosomes	-3.25381	H2AC7|H2BC5|H4C9|H2AC6|H2BC8|H2BC21|H3C12|H4C8|H2BU1
406	GO:0061045	GO Biological Processes	negative regulation of wound healing	-3.25381	ALOX12|APOE|EDN1|F12|SERPINB2|PLAT|TFPI|THBS1|CD109
490	GO:0071887	GO Biological Processes	leukocyte apoptotic process	-3.2476	AXL|CDKN2A|HIF1A|IL6|IL10|IDO1|RAG1|NR4A3|TRAF3IP2|TNFRSF21|CD274
497	GO:0019730	GO Biological Processes	antimicrobial humoral response	-3.24615	BCL3|CXCL2|CXCL3|IGHA1|IGHA2|IGHM|JCHAIN|CXCL8|CXCL9|RNASE3|H2BC8|H2BC21
67	GO:0030656	GO Biological Processes	regulation of vitamin metabolic process	-3.23726	IL1B|SNAI1|TNF|CD320
234	R-HSA-157579	Reactome Gene Sets	Telomere Maintenance	-3.23597	H2AC7|H2BC5|H4C9|H2AC6|H2BC8|H2BC21|H4C8|GAR1|CHTF18|H2BU1
68	hsa05323	KEGG Pathway	Rheumatoid arthritis	-3.23597	HLA-DOA|HLA-DOB|IL1B|IL6|CXCL8|CCL3|CCL3L1|CCL20|TNF|TNFRSF11A
39	GO:0006958	GO Biological Processes	complement activation, classical pathway	-3.23257	C1QC|IGHA1|IGHA2|IGHG1|IGHG2|IGHG3|IGHG4|IGHM|IGKC|IGLC2|IGLC3|IGLV2-23|IGLC7
121	GO:0072679	GO Biological Processes	thymocyte migration	-3.22322	CCR6|CCL20|XCL1
122	GO:2000503	GO Biological Processes	positive regulation of natural killer cell chemotaxis	-3.22322	CCL3|CCL4|XCL1
353	R-HSA-2142700	Reactome Gene Sets	Synthesis of Lipoxins (LX)	-3.22322	ALOX12|HPGD|LTC4S
352	GO:2001301	GO Biological Processes	lipoxin biosynthetic process	-3.22322	ALOX12|HPGD|LTC4S
351	GO:2001300	GO Biological Processes	lipoxin metabolic process	-3.22322	ALOX12|HPGD|LTC4S
290	GO:0050672	GO Biological Processes	negative regulation of lymphocyte proliferation	-3.21052	GNRH1|IL10|IDO1|XCL1|GPNMB|VSIG4|TNFRSF21|CD274|PELI1
291	GO:0042129	GO Biological Processes	regulation of T cell proliferation	-3.20788	GNRH1|IL1B|IL6|IL10|IDO1|XCL1|ZP3|RIPK2|MAPK8IP1|GPNMB|VSIG4|TNFRSF21|CD274|PELI1
458	GO:1905952	GO Biological Processes	regulation of lipid localization	-3.20788	APOC1|APOE|EDN1|IL1B|IL6|NTSR1|ABCB4|THBS1|TNF|TNFRSF11A|ABCG1|RETN|ZC3H12A|FITM2
292	GO:0042110	GO Biological Processes	T cell activation	-3.2041	BCL3|CCR6|MAP3K8|GPR183|EGR3|GNRH1|HLA-DOA|IL1B|IL6|IL7|IL10|IDO1|NFATC2|RAG1|XCL1|ZEB1|ZP3|RIPK2|IL18R1|CD83|MAPK8IP1|GPNMB|VSIG4|TNFRSF21|CD274|PELI1|ZC3H12A|NLRP3|IFNL1
293	GO:0002695	GO Biological Processes	negative regulation of leukocyte activation	-3.19821	AXL|GNRH1|IL10|IDO1|XCL1|TNFAIP3|GPNMB|VSIG4|TNFRSF21|CD274|PELI1|SAMSN1|ZC3H12A|IL31RA|IFNL1
235	R-HSA-201722	Reactome Gene Sets	Formation of the beta-catenin:TCF transactivating complex	-3.19775	H2AC7|H2BC5|TLE1|H4C9|H2AC6|H2BC8|H2BC21|H3C12|H4C8|H2BU1
159	GO:1903532	GO Biological Processes	positive regulation of secretion by cell	-3.19353	ADORA2B|ALOX15B|APBB1|EDN1|GIPR|FFAR2|HIF1A|IL1B|IL6|IL10|NTSR1|OSM|RAB3A|CCL3|SPTBN1|TNF|ZP3|RIPK2|ABCG1|EXPH5|CD274|FRMD4A|RETN|NLGN2|NLRP3|CLEC9A
69	R-HSA-6785807	Reactome Gene Sets	Interleukin-4 and Interleukin-13 signaling	-3.17867	HIF1A|IL1B|IL6|CXCL8|IL10|OSM|PTGS2|ZEB1|TNF|SOCS3|RHOU
498	GO:0019731	GO Biological Processes	antibacterial humoral response	-3.17472	IGHA1|IGHA2|IGHM|JCHAIN|RNASE3|H2BC8|H2BC21
70	GO:0051043	GO Biological Processes	regulation of membrane protein ectodomain proteolysis	-3.17147	APOE|IL1B|IL10|TNF|SNX33
238	R-HSA-73928	Reactome Gene Sets	Depyrimidination	-3.17096	H2AC7|H2BC5|H4C9|H2AC6|H2BC8|H2BC21|H4C8|H2BU1
236	R-HSA-110328	Reactome Gene Sets	Recognition and association of DNA glycosylase with site containing an affected pyrimidine	-3.17096	H2AC7|H2BC5|H4C9|H2AC6|H2BC8|H2BC21|H4C8|H2BU1
237	R-HSA-110329	Reactome Gene Sets	Cleavage of the damaged pyrimidine	-3.17096	H2AC7|H2BC5|H4C9|H2AC6|H2BC8|H2BC21|H4C8|H2BU1
294	GO:0032945	GO Biological Processes	negative regulation of mononuclear cell proliferation	-3.168	GNRH1|IL10|IDO1|XCL1|GPNMB|VSIG4|TNFRSF21|CD274|PELI1
40	GO:0002431	GO Biological Processes	Fc receptor mediated stimulatory signaling pathway	-3.14604	DOCK1|IGHG1|IGHG2|IGHG3|IGHG4|IGKC|IGLC2|IGLC3|MYO10|NR4A3|CD226|IGLV2-23|IGLC7
239	R-HSA-427413	Reactome Gene Sets	NoRC negatively regulates rRNA expression	-3.14488	CDK7|ERCC2|H2AC7|H2BC5|H4C9|H2AC6|H2BC8|H2BC21|H3C12|H4C8|H2BU1
240	R-HSA-427389	Reactome Gene Sets	ERCC6 (CSB) and EHMT2 (G9a) positively regulate rRNA expression	-3.12624	H2AC7|H2BC5|H4C9|H2AC6|H2BC8|H2BC21|H3C12|H4C8|H2BU1
407	GO:0030193	GO Biological Processes	regulation of blood coagulation	-3.12624	ALOX12|APOE|EDN1|F3|F12|SERPINB2|PLAT|TFPI|THBS1
241	R-HSA-1912408	Reactome Gene Sets	Pre-NOTCH Transcription and Translation	-3.12302	ELF3|H2AC7|H2BC5|H4C9|H2AC6|H2BC8|H2BC21|H3C12|H4C8|H2BU1
183	GO:0035710	GO Biological Processes	CD4-positive, alpha-beta T cell activation	-3.12302	BCL3|GPR183|IL6|XCL1|RIPK2|IL18R1|CD83|CD274|ZC3H12A|NLRP3
184	GO:0035745	GO Biological Processes	T-helper 2 cell cytokine production	-3.10217	IL6|XCL1|NLRP3|IL31RA
295	GO:0022408	GO Biological Processes	negative regulation of cell-cell adhesion	-3.09894	ALOX12|CDH1|GNRH1|IL10|IDO1|XCL1|GPNMB|VSIG4|TNFRSF21|CD274|CCL28|PELI1|EPB41L5|ZC3H12A|IFNL1
242	R-HSA-3214815	Reactome Gene Sets	HDACs deacetylate histones	-3.08649	H2AC7|H2BC5|H4C9|H2AC6|H2AC17|H2BC8|H2BC21|H3C12|H4C8|H2BU1
408	GO:1900046	GO Biological Processes	regulation of hemostasis	-3.08521	ALOX12|APOE|EDN1|F3|F12|SERPINB2|PLAT|TFPI|THBS1
502	R-HSA-6783589	Reactome Gene Sets	Interleukin-6 family signaling	-3.08145	IL6|IL11RA|OSM|SOCS3|IL31RA
71	GO:0009110	GO Biological Processes	vitamin biosynthetic process	-3.08145	IL1B|SNAI1|TNF|PNPO|MMAB
243	R-HSA-73854	Reactome Gene Sets	RNA Polymerase I Promoter Clearance	-3.07861	CDK7|ERCC2|H2AC7|H2BC5|H4C9|H2AC6|H2BC8|H2BC21|H3C12|H4C8|H2BU1
459	GO:0032370	GO Biological Processes	positive regulation of lipid transport	-3.07617	APOE|EDN1|IL1B|NTSR1|ABCB4|TNFRSF11A|ABCG1|RETN
244	R-HSA-73929	Reactome Gene Sets	Base-Excision Repair, AP Site Formation	-3.07617	H2AC7|H2BC5|H4C9|H2AC6|H2BC8|H2BC21|H4C8|H2BU1
185	GO:0002819	GO Biological Processes	regulation of adaptive immune response	-3.07584	IL1B|IL6|IL10|XCL1|TNF|TNFAIP3|ZP3|RIPK2|IL18R1|CD226|CD274|SAMSN1|ZC3H12A|NLRP3
245	GO:0031497	GO Biological Processes	chromatin assembly	-3.07584	CDKN2A|H2BC5|H1-1|MCM2|H4C9|H2BC8|H2BC21|H3C12|H4C8|MACROH2A2|KNL1|CENPK|H2BU1|CENPV
505	GO:2001238	GO Biological Processes	positive regulation of extrinsic apoptotic signaling pathway	-3.06317	ATF3|PMAIP1|THBS1|HTRA2|G0S2|TNFRSF12A|ITM2C
72	hsa05144	KEGG Pathway	Malaria	-3.06317	IL1B|IL6|CXCL8|IL10|THBS1|THBS3|TNF
420	GO:0042100	GO Biological Processes	B cell proliferation	-3.0505	CD79A|GPR183|IL7|IL10|NFATC2|TNFRSF21|MZB1|CD320|PELI1|FCRL3
246	R-HSA-5625740	Reactome Gene Sets	RHO GTPases activate PKNs	-3.0505	H2AC7|H2BC5|H4C9|H2AC6|H2BC8|H2BC21|H3C12|H4C8|PPP1R14A|H2BU1
247	R-HSA-5250941	Reactome Gene Sets	Negative epigenetic regulation of rRNA expression	-3.04612	CDK7|ERCC2|H2AC7|H2BC5|H4C9|H2AC6|H2BC8|H2BC21|H3C12|H4C8|H2BU1
248	R-HSA-1221632	Reactome Gene Sets	Meiotic synapsis	-3.0449	H2AC7|H2BC5|LMNA|H4C9|H2AC6|H2BC8|H2BC21|H4C8|H2BU1
123	GO:0002685	GO Biological Processes	regulation of leukocyte migration	-3.03759	CCR6|EDN1|CXCR3|IL6|CXCL8|LGMN|CCL3|CCL4|CCL20|XCL1|THBS1|TNF|ZP3|CCL28|SLAMF8|JAM2
186	GO:0002700	GO Biological Processes	regulation of production of molecular mediator of immune response	-3.03476	FFAR2|IL1B|IL6|IL10|XCL1|TNF|NR4A3|IL18R1|CD226|MZB1|GPRC5B|NLRP3|FCRL3
249	R-HSA-8939236	Reactome Gene Sets	RUNX1 regulates transcription of genes involved in differentiation of HSCs	-3.0317	CDK7|H2AC7|H2BC5|PSMA6|TP73|H4C9|H2AC6|H2BC8|H2BC21|H3C12|H4C8|H2BU1
453	GO:0032623	GO Biological Processes	interleukin-2 production	-3.03026	IL1B|PDE4B|XCL1|SPTBN1|TNFAIP3|RIPK2|CD83|VSIG4
374	GO:0070372	GO Biological Processes	regulation of ERK1 and ERK2 cascade	-3.02571	APOE|ATF3|GPR183|IL1B|P2RY6|CCL3|CCL3L1|CCL4|CCL20|XCL1|TNF|RIPK2|TNFRSF11A|NRP1|GPR55|SPRY2|NOD1|GPNMB|ACKR3|NDRG2|CAVIN3
508	GO:0010718	GO Biological Processes	positive regulation of epithelial to mesenchymal transition	-3.00959	ACVR1|EZH2|IL1B|IL6|LOXL2|SNAI1|CRB2
474	GO:0042398	GO Biological Processes	cellular modified amino acid biosynthetic process	-3.00959	CKM|GAMT|GGT7|SHMT1|CARNS1|PTDSS2|GGT6
250	R-HSA-2559586	Reactome Gene Sets	DNA Damage/Telomere Stress Induced Senescence	-3.00527	H2AC7|H2BC5|H1-1|H4C9|H2AC6|H2BC8|H2BC21|H4C8|H2BU1
296	GO:1903038	GO Biological Processes	negative regulation of leukocyte cell-cell adhesion	-3.00244	GNRH1|IL10|IDO1|XCL1|GPNMB|VSIG4|TNFRSF21|CD274|CCL28|PELI1|ZC3H12A|IFNL1
513	GO:0007264	GO Biological Processes	small GTPase mediated signal transduction	-2.99635	A2M|ABL2|APOE|CDKN2A|DOCK1|RAB3A|RAB3B|RAB13|RASGRF1|ROBO1|NRP1|GPR55|CELSR1|RHOBTB1|SPRY2|NET1|RAB38|RASGRP3|RAPGEFL1|RAB9B|ZNF304|SRGAP1|HACE1|ARHGAP23|RHOU|PLEKHG2|RAB39B|RASGEF1B|SCAI|RAB43|C15orf62|RASA4B
160	GO:1904951	GO Biological Processes	positive regulation of establishment of protein localization	-2.99534	ALOX15B|APBB1|CDH1|GIPR|FFAR2|HIF1A|IL1B|IL6|IL10|OSM|PMAIP1|PTGS2|CCL3|SPTBN1|TNF|TP73|RIPK2|ABCG1|EXPH5|HTRA2|CD274|FRMD4A|CENPJ|NLGN2|RHOU|ZC3H12A|NLRP3|CLEC9A
517	GO:1901998	GO Biological Processes	toxin transport	-2.99082	LRP6|NRP1|ABCG1|SLC7A8|CD274|RAB43
73	M196	Canonical Pathways	PID IL23 PATHWAY	-2.99082	IL1B|IL6|CXCL9|TNF|IL18R1|SOCS3
471	M65	Canonical Pathways	PID FRA PATHWAY	-2.99082	CDKN2A|IL6|CXCL8|MGP|NFATC2|FOSL1
518	GO:0042940	GO Biological Processes	D-amino acid transport	-2.99059	NFKBIE|NTSR1|SLC1A3
187	GO:2000553	GO Biological Processes	positive regulation of T-helper 2 cell cytokine production	-2.99059	IL6|XCL1|NLRP3
124	GO:0048247	GO Biological Processes	lymphocyte chemotaxis	-2.9853	GPR183|CXCR3|CCL3|CCL3L1|CCL4|CCL20|XCL1|CH25H
297	GO:0050868	GO Biological Processes	negative regulation of T cell activation	-2.98236	GNRH1|IL10|IDO1|XCL1|GPNMB|VSIG4|TNFRSF21|CD274|PELI1|ZC3H12A|IFNL1
251	R-HSA-73864	Reactome Gene Sets	RNA Polymerase I Transcription	-2.98236	CDK7|ERCC2|H2AC7|H2BC5|H4C9|H2AC6|H2BC8|H2BC21|H3C12|H4C8|H2BU1
188	GO:0002822	GO Biological Processes	regulation of adaptive immune response based on somatic recombination of immune receptors built from	-2.9808	IL1B|IL6|IL10|XCL1|TNF|TNFAIP3|ZP3|RIPK2|IL18R1|CD226|CD274|ZC3H12A|NLRP3
74	GO:0051044	GO Biological Processes	positive regulation of membrane protein ectodomain proteolysis	-2.9785	APOE|IL1B|TNF|SNX33
383	GO:0048660	GO Biological Processes	regulation of smooth muscle cell proliferation	-2.97455	ALOX12|EDN1|EREG|HPGD|IL6|IL10|P2RY6|PTGS2|SKP2|THBS1|TNF|TNFAIP3|NR4A3|NDRG2
298	GO:0050671	GO Biological Processes	positive regulation of lymphocyte proliferation	-2.97351	GPR183|IL1B|IL6|IL7|NFATC2|XCL1|ZP3|RIPK2|CD274|CD320|PELI1|FCRL3
398	GO:0030098	GO Biological Processes	lymphocyte differentiation	-2.95872	AXL|BCL3|CD79A|CCR6|GPR183|EGR3|HLA-DOA|IL1B|IL6|IL7|IL10|NFATC2|RAG1|ZEB1|TPD52|RIPK2|IL18R1|CD83|SLAMF8|ZC3H12A|NLRP3|FCRL3|IFNL1
316	GO:2001056	GO Biological Processes	positive regulation of cysteine-type endopeptidase activity	-2.95423	ALOX12|ASPH|F3|PMAIP1|LGMN|ROBO1|TNF|RIPK2|NOD1|BEX3|HTRA2|EGLN3|NLRP3
299	GO:0032946	GO Biological Processes	positive regulation of mononuclear cell proliferation	-2.94491	GPR183|IL1B|IL6|IL7|NFATC2|XCL1|ZP3|RIPK2|CD274|CD320|PELI1|FCRL3
519	GO:0019932	GO Biological Processes	second-messenger-mediated signaling	-2.9434	ADCY3|ADM|ADORA2B|APOE|ATP1B1|CCR6|DMD|EDN1|GIPR|CXCR3|GRIN2D|HRH1|CXCL8|CXCL9|NFATC2|P2RY6|PTGER3|CCL3|CCL4|CCL20|THBS1|TNF|GPR161|ACKR3|ADGRG6|PDZD3|JPH4
409	GO:0050818	GO Biological Processes	regulation of coagulation	-2.92803	ALOX12|APOE|EDN1|F3|F12|SERPINB2|PLAT|TFPI|THBS1
524	GO:0051930	GO Biological Processes	regulation of sensory perception of pain	-2.92789	EDN1|GRIN2D|IL10|NTSR1|CCL3|ZFHX2
384	GO:0048659	GO Biological Processes	smooth muscle cell proliferation	-2.92529	ALOX12|EDN1|EREG|HPGD|IL6|IL10|P2RY6|PTGS2|SKP2|THBS1|TNF|TNFAIP3|NR4A3|NDRG2
161	GO:0050708	GO Biological Processes	regulation of protein secretion	-2.92472	ALOX15B|APBB1|APOE|GIPR|FFAR2|HIF1A|IL1B|IL6|IL10|OSM|CCL3|SLC2A1|SPTBN1|TNF|TNFAIP3|IL1R2|RIPK2|ABCG1|EXPH5|KCNG2|TNFRSF21|CD274|FRMD4A|NLGN2|ZC3H12A|NLRP3|SLC9B2|CLEC9A|ENHO
375	GO:0043408	GO Biological Processes	regulation of MAPK cascade	-2.91533	ADORA2B|APOE|ATF3|MAP3K8|GPR183|EDN1|EZH2|IL1B|IL6|IRAK2|GADD45B|OSM|P2RY6|ROBO1|CCL3|CCL3L1|CCL4|CCL20|XCL1|THBS1|TNF|TP73|TRAF1|RIPK2|TNFRSF11A|NRP1|GPR55|MAPK8IP1|SPRY2|NOD1|GPNMB|PRDM11|ACKR3|NDRG2|TRIB3|ZC3H12A|CAVIN3|FCRL3|KLB|RELL2
514	GO:0007265	GO Biological Processes	Ras protein signal transduction	-2.91463	ABL2|APOE|CDKN2A|RAB3A|RAB3B|RAB13|RASGRF1|ROBO1|NRP1|GPR55|CELSR1|RHOBTB1|SPRY2|NET1|RAB38|RASGRP3|RAB9B|ZNF304|HACE1|RHOU|RAB39B|SCAI|RAB43|C15orf62|RASA4B
144	GO:0051092	GO Biological Processes	positive regulation of NF-kappaB transcription factor activity	-2.90188	IL1B|IL6|IRAK2|PSMA6|TNF|TRAF1|RIPK2|TNFRSF11A|IL18R1|TRIM13|NOD1|TRIM32|NLRP3
433	GO:1902930	GO Biological Processes	regulation of alcohol biosynthetic process	-2.89037	APOE|DHCR7|HRH1|IL1B|NTSR1|P2RY6|TNF|ABCG1|ELOVL6
162	GO:0002793	GO Biological Processes	positive regulation of peptide secretion	-2.87959	ALOX15B|APBB1|GIPR|FFAR2|HIF1A|IL1B|IL6|IL10|OSM|CCL3|SPTBN1|TNF|RIPK2|ABCG1|EXPH5|CD274|FRMD4A|NLGN2|NLRP3|CLEC9A
525	GO:0051931	GO Biological Processes	regulation of sensory perception	-2.86703	EDN1|GRIN2D|IL10|NTSR1|CCL3|ZFHX2
499	GO:0002251	GO Biological Processes	organ or tissue specific immune response	-2.86703	FFAR2|IL6|RNASE3|XCL1|H2BC8|H2BC21
189	GO:0002830	GO Biological Processes	positive regulation of type 2 immune response	-2.86457	IL6|IDO1|XCL1|NLRP3
163	GO:0002791	GO Biological Processes	regulation of peptide secretion	-2.86101	ALOX15B|APBB1|APOE|GIPR|FFAR2|HIF1A|IL1B|IL6|IL10|OSM|CCL3|SLC2A1|SPTBN1|TNF|TNFAIP3|PAX8|IL1R2|RIPK2|ABCG1|EXPH5|KCNG2|TNFRSF21|CD274|FRMD4A|NLGN2|ZC3H12A|NLRP3|SLC9B2|CLEC9A|ENHO
252	R-HSA-211000	Reactome Gene Sets	Gene Silencing by RNA	-2.86099	H2AC7|H2BC5|MYBL1|H4C9|H2AC6|H2BC8|H2BC21|H3C12|H4C8|TDRD9|H2BU1|PLD6
190	GO:0002292	GO Biological Processes	T cell differentiation involved in immune response	-2.8558	BCL3|GPR183|IL6|RIPK2|IL18R1|ZC3H12A|NLRP3|IFNL1
430	GO:0051187	GO Biological Processes	cofactor catabolic process	-2.8558	CBR3|GGT7|GPX3|ACOT7|DUOX1|PM20D2|ALDH1L2|NUDT7
443	GO:0021543	GO Biological Processes	pallium development	-2.85306	BBS4|BCL2A1|EZH2|HIF1A|LRP6|ROBO1|SLC2A1|NR4A3|NRP2|NRP1|FUT10|BMERB1|EFHC1|PHACTR1
527	GO:0043062	GO Biological Processes	extracellular structure organization	-2.8489	A2M|APBB2|APOC1|APOE|BCL3|DDR1|CDH1|ELF3|ERCC2|HAS3|HPN|IL6|LAMB2|LOXL2|MMP19|PTX3|THBS1|TLL2|TNF|ADAMTS2|ABCG1|P3H4|ABCA5|JAM2|SLC39A8|OLFML2A
125	R-HSA-418594	Reactome Gene Sets	G alpha (i) signalling events	-2.84072	ADCY3|APOE|CCR6|GPR183|GNG7|CXCR3|CXCL2|CXCL3|GUCY2D|CXCL8|CXCL9|PDE4B|PNOC|PTGER3|SAG|CCL4|CCL20|SSTR2|GPR55|CCL4L2|P2RY14|NBEA|CCL28|ACKR3|LPAR5
460	GO:2000191	GO Biological Processes	regulation of fatty acid transport	-2.83711	EDN1|IL1B|NTSR1|THBS1|TNFRSF11A
328	GO:0010634	GO Biological Processes	positive regulation of epithelial cell migration	-2.82941	ALOX12|CCR6|DOCK1|EDN1|HIF1A|LGMN|PTGS2|THBS1|PLPP3|NRP2|NRP1|EPB41L5|ZC3H12A|CCBE1
309	GO:0001959	GO Biological Processes	regulation of cytokine-mediated signaling pathway	-2.82941	AXL|EDN1|HIF1A|IL6|IL7|IRAK2|ROBO1|TNF|TNFAIP3|TRAF1|IL1R2|RIPK2|SOCS3|TRIM32
369	GO:2001233	GO Biological Processes	regulation of apoptotic signaling pathway	-2.82614	ACVR1|ATF3|HIF1A|IL1B|IL7|LMNA|PMAIP1|PTGS2|SIAH1|SNAI1|THBS1|TNF|TNFAIP3|TP73|TRAF1|NRP1|MAPK8IP1|TRIM32|HTRA2|G0S2|TNFRSF12A|ACKR3|DEPTOR|ITM2C|MPV17L
41	GO:0050851	GO Biological Processes	antigen receptor-mediated signaling pathway	-2.81929	CD79A|IGHA1|IGHA2|IGHG1|IGHG2|IGHG3|IGHG4|IGHM|IGKC|IGLC2|IGLC3|NFATC2|PDE4B|PSMA6|RIPK2|EIF2B2|CD226|TNFRSF21|IGLC7|ZC3H12A|FCRL3
329	GO:0001525	GO Biological Processes	angiogenesis	-2.81893	ACVR1|ADM|EDN1|EGR3|EMP2|EREG|F3|CXCR3|HIF1A|NR4A1|HOXB3|IL1B|IL6|CXCL8|IL10|LOXL2|MMP19|SERPINF1|PTGS2|ROBO1|THBS1|TNFAIP3|NRP2|NRP1|SPRY2|GPNMB|EGFL7|TNFRSF12A|ACKR3|PLXDC1|ZNF304|ZC3H12A|CCBE1
506	hsa04115	KEGG Pathway	p53 signaling pathway	-2.81433	CDKN2A|CD82|GADD45B|PMAIP1|RRM2|SIAH1|THBS1|TP73
191	GO:0002702	GO Biological Processes	positive regulation of production of molecular mediator of immune response	-2.81273	FFAR2|IL1B|IL6|XCL1|NR4A3|IL18R1|CD226|MZB1|GPRC5B|NLRP3
410	GO:0031638	GO Biological Processes	zymogen activation	-2.80848	ASPH|F12|HPN|PLAT|LGMN|THBS1|RIPK2
529	GO:0051235	GO Biological Processes	maintenance of location	-2.79998	APOE|BBS4|BCL3|DMD|FFAR2|GRIK5|IL1B|IL6|IL10|CXCL9|NFKBIE|NTSR1|P2RY6|RYR1|CCL3|XCL1|TNF|ABCG1|PLCH2|ZC3H12A|JPH4|FITM2
192	GO:0035744	GO Biological Processes	T-helper 1 cell cytokine production	-2.79686	IL1B|XCL1|IL18R1
475	GO:0006600	GO Biological Processes	creatine metabolic process	-2.79686	CKM|GAMT|SLC6A8
531	GO:0001547	GO Biological Processes	antral ovarian follicle growth	-2.79686	EREG|PTX3|ZP3
253	R-HSA-912446	Reactome Gene Sets	Meiotic recombination	-2.78109	H2AC7|H2BC5|H4C9|H2AC6|H2BC8|H2BC21|H3C12|H4C8|H2BU1
75	hsa05132	KEGG Pathway	Salmonella infection	-2.78109	CXCL2|CXCL3|IL1B|IL6|CXCL8|CCL3|CCL3L1|CCL4|CCL4L2
532	GO:0042698	GO Biological Processes	ovulation cycle	-2.77368	AXL|EREG|GNRH1|MMP19|SERPINF1|PTX3|ZP3|RETN
385	GO:0006979	GO Biological Processes	response to oxidative stress	-2.76355	APOE|AREG|AXL|ERCC8|EDN1|ERCC2|EZH2|GGT7|GPX3|GPX7|HIF1A|IL6|IL10|PTGS2|SELENOP|TNF|TNFAIP3|NR4A3|FOSL1|PDLIM1|NET1|RBPMS|ZNF277|HTRA2|DUOX1|ZC3H12A|AIFM2
380	GO:0045932	GO Biological Processes	negative regulation of muscle contraction	-2.76308	ADORA2B|BIN1|KCNMA1|PTGS2|ZC3H12A
491	GO:2000108	GO Biological Processes	positive regulation of leukocyte apoptotic process	-2.76308	CDKN2A|IL10|IDO1|NR4A3|CD274
76	GO:0032770	GO Biological Processes	positive regulation of monooxygenase activity	-2.76308	APOE|HIF1A|IL1B|TNF|NOD1
533	GO:0001541	GO Biological Processes	ovarian follicle development	-2.76125	EREG|GNRH1|MMP19|PTX3|TAF4|ZP3|EIF2B2
535	GO:0034375	GO Biological Processes	high-density lipoprotein particle remodeling	-2.75907	APOC1|APOE|ABCG1|ABCA5
461	GO:0032305	GO Biological Processes	positive regulation of icosanoid secretion	-2.75907	EDN1|IL1B|NTSR1|TNFRSF11A
354	R-HSA-9018677	Reactome Gene Sets	Biosynthesis of DHA-derived SPMs	-2.75907	ALOX12|HPGD|LTC4S|PTGS2
509	GO:0048762	GO Biological Processes	mesenchymal cell differentiation	-2.75901	ACVR1|EDN1|EZH2|HIF1A|HPN|IL1B|IL6|LOXL2|LRP6|NRTN|SNAI1|NRP2|NRP1|SEMA6C|EPB41L5|CRB2
77	GO:0032350	GO Biological Processes	regulation of hormone metabolic process	-2.7511	ADM|HIF1A|HPN|IL1B|TNF|PAX8
421	GO:0030890	GO Biological Processes	positive regulation of B cell proliferation	-2.7511	GPR183|IL7|NFATC2|CD320|PELI1|FCRL3
78	hsa04620	KEGG Pathway	Toll-like receptor signaling pathway	-2.74903	MAP3K8|IL1B|IL6|CXCL8|CXCL9|CCL3|CCL3L1|CCL4|TNF|CCL4L2
193	GO:0002824	GO Biological Processes	positive regulation of adaptive immune response based on somatic recombination of immune receptors b	-2.74903	IL1B|IL6|XCL1|TNF|ZP3|RIPK2|IL18R1|CD226|CD274|NLRP3
539	GO:0001763	GO Biological Processes	morphogenesis of a branching structure	-2.73374	ACVR1|ADM|AREG|DDR1|EDN1|IL10|LRP6|TNF|PAX8|NRP1|SOCS3|CELSR1|SPRY2|ERMN|ESRP2
164	GO:0070201	GO Biological Processes	regulation of establishment of protein localization	-2.7292	ALOX15B|APBB1|APOE|CDH1|GIPR|FFAR2|HIF1A|IFI27|IL1B|IL6|IL10|OSM|PMAIP1|PTGS2|CCL3|SLC2A1|SPTBN1|TNF|TNFAIP3|TP73|IL1R2|RIPK2|CABP1|ABCG1|EXPH5|KCNG2|TNFRSF21|HTRA2|CD274|FRMD4A|CENPJ|NLGN2|EPB41L5|RHOU|ZC3H12A|DERL3|NLRP3|SLC9B2|CLEC9A|ENHO
300	GO:0070665	GO Biological Processes	positive regulation of leukocyte proliferation	-2.72713	GPR183|IL1B|IL6|IL7|NFATC2|XCL1|ZP3|RIPK2|CD274|CD320|PELI1|FCRL3
503	GO:0043030	GO Biological Processes	regulation of macrophage activation	-2.71514	IL6|IL10|CCL3|THBS1|VSIG4|ZC3H12A|IL31RA
343	R-HSA-196849	Reactome Gene Sets	Metabolism of water-soluble vitamins and cofactors	-2.71444	BTD|PTGS2|SHMT1|SLC2A1|TCN2|SLC19A2|CD320|PNPO|RNLS|ALDH1L2|MMAB
165	GO:0050715	GO Biological Processes	positive regulation of cytokine secretion	-2.70121	ALOX15B|FFAR2|IL1B|IL10|OSM|CCL3|SPTBN1|TNF|RIPK2|CD274|NLRP3|CLEC9A
386	GO:0009636	GO Biological Processes	response to toxic substance	-2.69842	APOE|AREG|AXL|CDH1|CHRNB1|EDN1|EZH2|GNRH1|GPX3|GPX7|HPGD|IL6|IL10|KCNMA1|LTC4S|PTGS2|SCN1B|CCL3|CCL4|TNF|TNFAIP3|NR4A3|FOSL1|NET1|ZNF277|SLC7A8|HTRA2|DUOX1|PDZD3|ZC3H12A
194	GO:0002369	GO Biological Processes	T cell cytokine production	-2.69582	IL1B|IL6|XCL1|IL18R1|NLRP3|IL31RA
444	GO:0006929	GO Biological Processes	substrate-dependent cell migration	-2.69228	ROBO1|NRP2|NRP1|TNFRSF12A|EPB41L5
376	GO:0070371	GO Biological Processes	ERK1 and ERK2 cascade	-2.68924	APOE|ATF3|GPR183|IL1B|P2RY6|CCL3|CCL3L1|CCL4|CCL20|XCL1|TNF|RIPK2|TNFRSF11A|NRP1|GPR55|SPRY2|NOD1|GPNMB|ACKR3|NDRG2|CAVIN3
543	GO:0032088	GO Biological Processes	negative regulation of NF-kappaB transcription factor activity	-2.67701	CDKN2A|IL10|IRAK2|TNFAIP3|PELI1|TMIGD3|ZC3H12A|NLRP3|NWD1
126	GO:0002690	GO Biological Processes	positive regulation of leukocyte chemotaxis	-2.67701	CCR6|EDN1|IL6|CXCL8|LGMN|CCL3|CCL4|XCL1|THBS1
411	GO:1903035	GO Biological Processes	negative regulation of response to wounding	-2.67701	ALOX12|APOE|EDN1|F12|SERPINB2|PLAT|TFPI|THBS1|CD109
254	R-HSA-1474165	Reactome Gene Sets	Reproduction	-2.67558	H2AC7|H2BC5|LMNA|ZP3|H4C9|H2AC6|H2BC8|H2BC21|H3C12|H4C8|ADAM20|H2BU1
399	GO:0045580	GO Biological Processes	regulation of T cell differentiation	-2.67558	EGR3|HLA-DOA|IL1B|IL7|NFATC2|RAG1|ZEB1|RIPK2|CD83|ZC3H12A|NLRP3|IFNL1
400	GO:0030217	GO Biological Processes	T cell differentiation	-2.67387	BCL3|CCR6|GPR183|EGR3|HLA-DOA|IL1B|IL6|IL7|NFATC2|RAG1|ZEB1|RIPK2|IL18R1|CD83|ZC3H12A|NLRP3|IFNL1
330	GO:0050678	GO Biological Processes	regulation of epithelial cell proliferation	-2.67375	APOE|AREG|KLF9|EGR3|EREG|F3|HIF1A|NR4A1|HPN|IL10|SERPINF1|ROBO1|THBS1|TNF|TNFAIP3|NR4A3|NRP2|NRP1|EGFL7|ZNF304|SAV1|ESRP2|SGPP2|CD109
548	GO:0046890	GO Biological Processes	regulation of lipid biosynthetic process	-2.67048	ADM|APOC1|APOE|DHCR7|IL1B|PTGS2|SNAI1|TNF|ZP3|ABCG1|RAB38|TRIB3|ELOVL6|FITM2|ENHO
79	GO:0051353	GO Biological Processes	positive regulation of oxidoreductase activity	-2.6701	ABL2|APOE|EDN1|HIF1A|IL1B|TNF|NOD1
127	hsa04062	KEGG Pathway	Chemokine signaling pathway	-2.66968	ADCY3|CCR6|GNG7|CXCR3|CXCL2|CXCL3|CXCL8|CXCL9|CCL3|CCL3L1|CCL4|CCL20|CCL4L2|CCL28
370	GO:0097190	GO Biological Processes	apoptotic signaling pathway	-2.66878	ACVR1|ATF3|BCL2A1|BCL3|FHIT|HIF1A|IFI27|IL1B|IL7|LMNA|PMAIP1|PTGS2|SIAH1|SNAI1|THBS1|TNF|TNFAIP3|TP73|TRAF1|NRP1|MAPK8IP1|PARP2|TRIM32|BEX3|HTRA2|G0S2|TNFRSF12A|DDIT4|ACKR3|TRIB3|DEPTOR|ITM2C|MPV17L
431	GO:0043649	GO Biological Processes	dicarboxylic acid catabolic process	-2.66091	DDO|PM20D2|ADHFE1|ALDH1L2
80	GO:0150078	GO Biological Processes	positive regulation of neuroinflammatory response	-2.66091	IL1B|IL6|CCL3|TNF
530	GO:0019915	GO Biological Processes	lipid storage	-2.65631	APOE|FFAR2|IL1B|IL6|TNF|ABCG1|ZC3H12A|FITM2
387	GO:0031960	GO Biological Processes	response to corticosteroid	-2.65512	ADM|AREG|KLF9|EDN1|GNRH1|IL6|IL10|SERPINF1|PTGS2|SSTR2|TNF|FOSL1|DDIT4
255	GO:0006334	GO Biological Processes	nucleosome assembly	-2.65022	H2BC5|H1-1|MCM2|H4C9|H2BC8|H2BC21|H3C12|H4C8|MACROH2A2|KNL1|CENPK|H2BU1
540	GO:0061138	GO Biological Processes	morphogenesis of a branching epithelium	-2.64766	ACVR1|ADM|AREG|DDR1|EDN1|IL10|LRP6|TNF|PAX8|NRP1|SOCS3|CELSR1|SPRY2|ESRP2
550	GO:0051186	GO Biological Processes	cofactor metabolic process	-2.6463	BTD|CBR3|GGT7|GPX3|HIF1A|IDO1|ME1|PFKM|PTGS2|SHMT1|SLC2A1|TCN2|NOXA1|ACOT7|NOCT|GNMT|PIPOX|CD320|DUOX1|DDIT4|PNPO|RNLS|RBKS|ELOVL6|NUBPL|AIFM2|GGT6|PM20D2|ADHFE1|ALDH1L2|MPV17L|NUDT7|MMAB
256	R-HSA-9616222	Reactome Gene Sets	Transcriptional regulation of granulopoiesis	-2.64341	H2AC7|H2BC5|H4C9|H2AC6|H2BC8|H2BC21|H3C12|H4C8|H2BU1
365	GO:0002578	GO Biological Processes	negative regulation of antigen processing and presentation	-2.63113	HLA-DOA|HLA-DOB|THBS1
551	GO:0031642	GO Biological Processes	negative regulation of myelination	-2.63113	MTMR2|TNFRSF21|JAM2
445	GO:0021800	GO Biological Processes	cerebral cortex tangential migration	-2.63113	ROBO1|NRP2|NRP1
454	GO:0033083	GO Biological Processes	regulation of immature T cell proliferation	-2.63113	GNRH1|IL1B|RIPK2
425	GO:0060267	GO Biological Processes	positive regulation of respiratory burst	-2.63113	IGHA1|IGHA2|JCHAIN
81	GO:0060556	GO Biological Processes	regulation of vitamin D biosynthetic process	-2.63113	IL1B|SNAI1|TNF
128	GO:2000501	GO Biological Processes	regulation of natural killer cell chemotaxis	-2.63113	CCL3|CCL4|XCL1
439	GO:0003002	GO Biological Processes	regionalization	-2.62991	ACVR1|EDN1|HOXA9|HOXB3|HOXB4|LRP6|ROBO1|SNAI1|PAX8|BHLHE40|NRP2|NRP1|CELSR1|ARC|GPR161|HES6|EPB41L5|PGAP1|DNAAF1|PLD6|TBC1D32|CRB2
520	GO:0007204	GO Biological Processes	positive regulation of cytosolic calcium ion concentration	-2.62635	ABL2|ADM|CCR6|DMD|EDN1|GIPR|CXCR3|GRIN2D|LRP6|CXCL9|NTSR1|P2RY6|PTGER3|RYR1|CCL3|XCL1|GPR55|PLCH2|CCL28|ACKR3|JPH4
195	GO:0042093	GO Biological Processes	T-helper cell differentiation	-2.62611	BCL3|GPR183|IL6|RIPK2|IL18R1|ZC3H12A|NLRP3
536	GO:0034367	GO Biological Processes	protein-containing complex remodeling	-2.62448	APOC1|APOE|GTF2E1|ABCG1|ABCA5
166	GO:0050707	GO Biological Processes	regulation of cytokine secretion	-2.62006	ALOX15B|FFAR2|IL1B|IL10|OSM|CCL3|SPTBN1|TNF|TNFAIP3|IL1R2|RIPK2|TNFRSF21|CD274|ZC3H12A|NLRP3|CLEC9A
257	R-HSA-5250924	Reactome Gene Sets	B-WICH complex positively regulates rRNA expression	-2.61034	H2AC7|H2BC5|H4C9|H2AC6|H2BC8|H2BC21|H3C12|H4C8|H2BU1
258	R-HSA-2559580	Reactome Gene Sets	Oxidative Stress Induced Senescence	-2.60448	CDKN2A|EZH2|H2AC7|H2BC5|H4C9|H2AC6|H2BC8|H2BC21|H3C12|H4C8|H2BU1
553	GO:0014013	GO Biological Processes	regulation of gliogenesis	-2.60448	BIN1|GPR183|EZH2|IL1B|IL6|CCL3|TNF|TP73|DAAM2|TNFRSF21|BMERB1
388	GO:0051384	GO Biological Processes	response to glucocorticoid	-2.60029	ADM|AREG|KLF9|EDN1|IL6|IL10|SERPINF1|PTGS2|SSTR2|TNF|FOSL1|DDIT4
260	R-HSA-977225	Reactome Gene Sets	Amyloid fiber formation	-2.59726	H2AC7|H2BC5|SIAH1|H4C9|H2AC6|H2BC8|H2BC21|H3C12|H4C8|H2BU1
196	GO:0002821	GO Biological Processes	positive regulation of adaptive immune response	-2.59726	IL1B|IL6|XCL1|TNF|ZP3|RIPK2|IL18R1|CD226|CD274|NLRP3
259	R-HSA-1912422	Reactome Gene Sets	Pre-NOTCH Expression and Processing	-2.59726	ELF3|H2AC7|H2BC5|H4C9|H2AC6|H2BC8|H2BC21|H3C12|H4C8|H2BU1
446	GO:0021795	GO Biological Processes	cerebral cortex cell migration	-2.5902	ROBO1|NRP2|NRP1|FUT10|BMERB1|EFHC1
487	GO:0001894	GO Biological Processes	tissue homeostasis	-2.58169	BBS4|IGHA1|IGHA2|IGHG3|JCHAIN|IGKC|IL6|IL7|TNFAIP3|TNFRSF11A|GPR55|TRIM32|SLC39A8|BBS12|LCA5|SIGLEC15
197	GO:0043367	GO Biological Processes	CD4-positive, alpha-beta T cell differentiation	-2.58168	BCL3|GPR183|IL6|RIPK2|IL18R1|CD83|ZC3H12A|NLRP3
488	GO:0001895	GO Biological Processes	retina homeostasis	-2.58168	BBS4|IGHA1|IGHA2|IGHG3|JCHAIN|IGKC|BBS12|LCA5
331	GO:0001667	GO Biological Processes	ameboidal-type cell migration	-2.58087	ACVR1|ALOX12|APOE|CCR6|DOCK1|EDN1|EGR3|EMP2|HIF1A|NR4A1|LOXL2|NRTN|SERPINF1|LGMN|PTGS2|RAB13|ROBO1|THBS1|NRP2|NRP1|SEMA6C|EPB41L5|ZC3H12A|CCBE1|TMEM201|CENPV|CRB2
261	R-HSA-73884	Reactome Gene Sets	Base Excision Repair	-2.57778	H2AC7|H2BC5|H4C9|H2AC6|H2BC8|H2BC21|H4C8|PARP2|H2BU1
167	GO:0051222	GO Biological Processes	positive regulation of protein transport	-2.5751	ALOX15B|APBB1|CDH1|GIPR|FFAR2|HIF1A|IL1B|IL6|IL10|OSM|PTGS2|CCL3|SPTBN1|TNF|RIPK2|ABCG1|EXPH5|HTRA2|CD274|FRMD4A|NLGN2|RHOU|ZC3H12A|NLRP3|CLEC9A
355	R-HSA-9018678	Reactome Gene Sets	Biosynthesis of specialized proresolving mediators (SPMs)	-2.56922	ALOX12|HPGD|LTC4S|PTGS2
557	GO:0061377	GO Biological Processes	mammary gland lobule development	-2.56922	AREG|DDR1|HIF1A|TNFRSF11A
556	GO:0060749	GO Biological Processes	mammary gland alveolus development	-2.56922	AREG|DDR1|HIF1A|TNFRSF11A
198	GO:0002827	GO Biological Processes	positive regulation of T-helper 1 type immune response	-2.56922	IL1B|XCL1|RIPK2|IL18R1
462	GO:2000193	GO Biological Processes	positive regulation of fatty acid transport	-2.56922	EDN1|IL1B|NTSR1|TNFRSF11A
332	GO:0048514	GO Biological Processes	blood vessel morphogenesis	-2.56089	ACVR1|ADM|APOE|EDN1|EGR3|EMP2|EREG|F3|CXCR3|HIF1A|NR4A1|HOXB3|HPGD|IL1B|IL6|CXCL8|IL10|LOXL2|MMP19|SERPINF1|PTGS2|ROBO1|THBS1|TNFAIP3|NRP2|NRP1|GJC1|SPRY2|GPNMB|EGFL7|TNFRSF12A|ACKR3|PLXDC1|ZNF304|ZC3H12A|CCBE1
199	GO:0002828	GO Biological Processes	regulation of type 2 immune response	-2.55946	IL6|IDO1|XCL1|NLRP3|IFNL1
455	GO:0032743	GO Biological Processes	positive regulation of interleukin-2 production	-2.55946	IL1B|PDE4B|SPTBN1|RIPK2|CD83
82	hsa01523	KEGG Pathway	Antifolate resistance	-2.55946	ALOX12|IL1B|IL6|SHMT1|TNF
412	GO:0009611	GO Biological Processes	response to wounding	-2.55065	A2M|ADM|ALOX12|APOE|AXL|DDR1|DOCK1|EDN1|EREG|EZH2|F3|F12|GIPR|HIF1A|IL6|IL10|LAMB2|SERPINB2|PLAT|PTGFRN|RAB3A|RAD51B|SLC1A3|TFPI|THBS1|TNFAIP3|H3C12|NRP1|CELSR1|MAFF|TNFRSF12A|DUOX1|TMIGD3|FUT10|CD109|RTN4RL2
83	hsa05133	KEGG Pathway	Pertussis	-2.54539	C1QC|IL1B|IL6|CXCL8|IL10|TNF|NOD1|NLRP3
200	GO:0002294	GO Biological Processes	CD4-positive, alpha-beta T cell differentiation involved in immune response	-2.5411	BCL3|GPR183|IL6|RIPK2|IL18R1|ZC3H12A|NLRP3
310	GO:0060759	GO Biological Processes	regulation of response to cytokine stimulus	-2.54041	AXL|EDN1|HIF1A|IL6|IL7|IRAK2|ROBO1|TNF|TNFAIP3|TRAF1|IL1R2|RIPK2|SOCS3|TRIM32
301	GO:0007162	GO Biological Processes	negative regulation of cell adhesion	-2.53114	ALOX12|CDH1|CDKN2A|GNRH1|IL10|IDO1|XCL1|THBS1|GPNMB|VSIG4|TNFRSF21|ADAMDEC1|CD274|CCL28|PELI1|EPB41L5|JAM2|ZC3H12A|IFNL1
558	GO:0045444	GO Biological Processes	fat cell differentiation	-2.52519	BBS4|FFAR2|NR4A1|IL6|PTGS2|TNF|NR4A3|TRIM32|NOCT|MEX3C|RETN|TRIB3|SAV1|ZC3H12A|BBS12|NUDT7
302	GO:0042098	GO Biological Processes	T cell proliferation	-2.51952	GNRH1|IL1B|IL6|IL10|IDO1|XCL1|ZP3|RIPK2|MAPK8IP1|GPNMB|VSIG4|TNFRSF21|CD274|PELI1
559	GO:0045936	GO Biological Processes	negative regulation of phosphate metabolic process	-2.51162	APOC1|APOE|ATF3|CDKN2A|DMD|IL1B|LRP6|GADD45B|PKIB|SAG|TESK1|TNF|TNFAIP3|PLPP3|SOCS3|MAPK8IP1|SPRY2|DDIT4|SYTL2|PMEPA1|KNL1|NDRG2|TRIB3|SAMSN1|DEPTOR|PDZD3|ZC3H12A|SNX25|PPP1R14A|CD109|PHACTR1|PPP1R35
515	GO:0007266	GO Biological Processes	Rho protein signal transduction	-2.50355	ABL2|APOE|RASGRF1|ROBO1|NRP1|GPR55|CELSR1|RHOBTB1|NET1|RHOU|SCAI|C15orf62
560	GO:0010563	GO Biological Processes	negative regulation of phosphorus metabolic process	-2.50068	APOC1|APOE|ATF3|CDKN2A|DMD|IL1B|LRP6|GADD45B|PKIB|SAG|TESK1|TNF|TNFAIP3|PLPP3|SOCS3|MAPK8IP1|SPRY2|DDIT4|SYTL2|PMEPA1|KNL1|NDRG2|TRIB3|SAMSN1|DEPTOR|PDZD3|ZC3H12A|SNX25|PPP1R14A|CD109|PHACTR1|PPP1R35
262	R-HSA-194315	Reactome Gene Sets	Signaling by Rho GTPases	-2.50003	A2M|BUB1|CDH1|H2AC7|H2BC5|H4C9|H2AC6|H2BC8|H2BC21|H3C12|H4C8|RHOBTB1|NET1|NOXA1|KNL1|SRGAP1|ARHGAP23|RHOU|CENPK|PLEKHG2|NUF2|ARHGEF39|PPP1R14A|H2BU1|SCAI|ARHGEF37
201	GO:0002287	GO Biological Processes	alpha-beta T cell activation involved in immune response	-2.50001	BCL3|GPR183|IL6|RIPK2|IL18R1|ZC3H12A|NLRP3
202	GO:0002293	GO Biological Processes	alpha-beta T cell differentiation involved in immune response	-2.50001	BCL3|GPR183|IL6|RIPK2|IL18R1|ZC3H12A|NLRP3
333	GO:0010595	GO Biological Processes	positive regulation of endothelial cell migration	-2.4996	ALOX12|EDN1|HIF1A|LGMN|PTGS2|THBS1|PLPP3|NRP2|NRP1|ZC3H12A|CCBE1
203	GO:0002724	GO Biological Processes	regulation of T cell cytokine production	-2.49703	IL1B|IL6|XCL1|IL18R1|NLRP3
562	GO:0070099	GO Biological Processes	regulation of chemokine-mediated signaling pathway	-2.48658	EDN1|HIF1A|ROBO1
541	GO:0060600	GO Biological Processes	dichotomous subdivision of an epithelial terminal unit	-2.48658	AREG|NRP1|CELSR1
456	GO:0033079	GO Biological Processes	immature T cell proliferation	-2.48658	GNRH1|IL1B|RIPK2
463	GO:0032308	GO Biological Processes	positive regulation of prostaglandin secretion	-2.48658	EDN1|IL1B|TNFRSF11A
366	GO:0002577	GO Biological Processes	regulation of antigen processing and presentation	-2.48327	HLA-DOA|HLA-DOB|THBS1|NOD1
464	GO:0032303	GO Biological Processes	regulation of icosanoid secretion	-2.48327	EDN1|IL1B|NTSR1|TNFRSF11A
263	R-HSA-212165	Reactome Gene Sets	Epigenetic regulation of gene expression	-2.47999	CDK7|ERCC2|EZH2|H2AC7|H2BC5|H4C9|H2AC6|H2BC8|H2BC21|H3C12|H4C8|H2BU1
264	GO:0006333	GO Biological Processes	chromatin assembly or disassembly	-2.47826	CDKN2A|H2BC5|H1-1|MCM2|H4C9|H2BC8|H2BC21|H3C12|H4C8|MACROH2A2|KNL1|CENPK|H2BU1|CENPV
371	GO:2001234	GO Biological Processes	negative regulation of apoptotic signaling pathway	-2.46993	ACVR1|HIF1A|IL1B|IL7|LMNA|PTGS2|SNAI1|THBS1|TNF|TNFAIP3|NRP1|MAPK8IP1|TRIM32|HTRA2|ACKR3|MPV17L
448	GO:0021885	GO Biological Processes	forebrain cell migration	-2.45982	AXL|ROBO1|NRP2|NRP1|FUT10|BMERB1|EFHC1
447	GO:0009880	GO Biological Processes	embryonic pattern specification	-2.45982	LRP6|NRP2|NRP1|SATB2|EPB41L5|PGAP1|PLD6
356	hsa00590	KEGG Pathway	Arachidonic acid metabolism	-2.45982	ALOX12|ALOX15B|CBR3|GPX3|GPX7|LTC4S|PTGS2
544	GO:0043433	GO Biological Processes	negative regulation of DNA-binding transcription factor activity	-2.45252	CDKN2A|EZH2|IL10|IRAK2|NFKBIE|XCL1|TNFAIP3|BHLHE40|PELI1|TMIGD3|ZC3H12A|NLRP3|NWD1
129	M5883	Canonical Pathways	NABA SECRETED FACTORS	-2.44588	AREG|EREG|CXCL2|CXCL3|IL1B|IL6|IL7|CXCL8|IL10|CXCL9|NRTN|OSM|CCL3|CCL4|CCL20|XCL1|TNF|CCL4L2|EGFL7|CCL28|CCBE1
472	M60	Canonical Pathways	PID NFAT TFPATHWAY	-2.44295	EGR3|CXCL8|NFATC2|PTGS2|TNF|FOSL1
84	GO:0006953	GO Biological Processes	acute-phase response	-2.44295	IL1B|IL6|PTGER3|PTGS2|TNF|TNFRSF11A
413	hsa04610	KEGG Pathway	Complement and coagulation cascades	-2.4404	A2M|C1QC|F3|F12|SERPINB2|PLAT|TFPI|VSIG4
334	GO:0001568	GO Biological Processes	blood vessel development	-2.43913	ACVR1|ADM|APOE|DHCR7|EDN1|EGR3|EMP2|EREG|F3|CXCR3|HIF1A|NR4A1|HOXB3|HPGD|IL1B|IL6|CXCL8|IL10|LOXL2|MMP19|SERPINF1|PTGS2|ROBO1|THBS1|TNFAIP3|FOSL1|NRP2|NRP1|SOCS3|GJC1|SPRY2|GPNMB|EGFL7|TNFRSF12A|ACKR3|PLXDC1|ZNF304|ZC3H12A|CCBE1
168	GO:1903530	GO Biological Processes	regulation of secretion by cell	-2.43913	ADORA2B|ALOX15B|APBB1|APOE|EDN1|GIPR|FFAR2|GRIK5|HIF1A|IL1B|IL6|IL10|NTSR1|OSM|RAB3A|RAB3B|RAB13|CCL3|SLC2A1|SPTBN1|TNF|TNFAIP3|ZP3|PAX8|IL1R2|RIPK2|ABCG1|EXPH5|KCNG2|TNFRSF21|CD274|FRMD4A|RETN|NLGN2|ZC3H12A|NLRP3|SLC9B2|CLEC9A|ENHO
510	GO:0060485	GO Biological Processes	mesenchyme development	-2.43575	ACVR1|EDN1|EZH2|HIF1A|HPN|IL1B|IL6|LOXL2|LRP6|NRTN|ROBO1|SNAI1|NRP2|NRP1|SEMA6C|DPPA4|EPB41L5|CRB2
554	GO:0042063	GO Biological Processes	gliogenesis	-2.41987	BIN1|AREG|GPR183|ERCC2|EZH2|IL1B|IL6|LAMB2|CCL3|TNF|TP73|EIF2B2|DAAM2|TNFRSF21|PRDM8|ADGRG6|HDAC11|BMERB1|LGI4
357	GO:0046394	GO Biological Processes	carboxylic acid biosynthetic process	-2.41284	ALOX12|ALOX15B|APOC1|EDN1|GAMT|GGT7|HAS3|HIF1A|HPGD|IL1B|IDO1|FADS3|LTC4S|PFKM|PTGS2|SHMT1|SLC1A3|CH25H|SDS|ACOT7|DDIT4|RIMKLB|CARNS1|TRIB3|ELOVL6|GGT6
481	GO:0003012	GO Biological Processes	muscle system process	-2.41284	ADORA2B|BIN1|ASPH|ATP1B1|CHRNB1|DMD|DTNA|EDN1|EZH2|GAMT|IL1B|KCNMA1|LMNA|PDE4B|PTGER3|PTGS2|RYR1|SCN1B|SLC6A8|SSTR2|TMOD1|NR4A3|PARP2|GJC1|PPP1R13L|ZC3H12A
335	GO:0043542	GO Biological Processes	endothelial cell migration	-2.40329	ALOX12|APOE|EDN1|EGR3|EMP2|HIF1A|NR4A1|LOXL2|SERPINF1|LGMN|PTGS2|RAB13|ROBO1|THBS1|NRP2|NRP1|ZC3H12A|CCBE1
130	GO:0048245	GO Biological Processes	eosinophil chemotaxis	-2.40245	HRH1|CCL3|CCL3L1|XCL1
564	GO:0046716	GO Biological Processes	muscle cell cellular homeostasis	-2.40245	DMD|HIF1A|PFKM|TRIM32
358	GO:0030728	GO Biological Processes	ovulation	-2.40245	EREG|HPGD|MMP19|PTGS2
545	GO:0050711	GO Biological Processes	negative regulation of interleukin-1 secretion	-2.40245	TNFAIP3|IL1R2|ZC3H12A|NLRP3
563	GO:0070828	GO Biological Processes	heterochromatin organization	-2.40245	CDKN2A|LOXL2|SNAI1|CENPV
85	GO:0010893	GO Biological Processes	positive regulation of steroid biosynthetic process	-2.40245	ADM|IL1B|TNF|ABCG1
131	GO:0072676	GO Biological Processes	lymphocyte migration	-2.40115	CCR6|GPR183|CXCR3|CCL3|CCL3L1|CCL4|CCL20|XCL1|CH25H|JAM2
359	GO:0016053	GO Biological Processes	organic acid biosynthetic process	-2.4006	ALOX12|ALOX15B|APOC1|EDN1|GAMT|GGT7|HAS3|HIF1A|HPGD|IL1B|IDO1|FADS3|LTC4S|PFKM|PTGS2|SHMT1|SLC1A3|CH25H|SDS|ACOT7|DDIT4|RIMKLB|CARNS1|TRIB3|ELOVL6|GGT6
42	GO:0002253	GO Biological Processes	activation of immune response	-2.4004	A2M|C1QC|CD79A|DOCK1|FFAR2|IGHA1|IGHA2|IGHG1|IGHG2|IGHG3|IGHG4|IGHM|IGKC|IGLC2|IGLC3|IL1B|IRAK2|MYO10|NFATC2|PDE4B|LGMN|PSMA6|TNFAIP3|NR4A3|RIPK2|EIF2B2|NOD1|CD226|VSIG4|TNFRSF21|IGLV2-23|IGLC7|PELI1|LRRC19|ZC3H12A|COLEC12|FCRL3
317	GO:0045862	GO Biological Processes	positive regulation of proteolysis	-2.39957	ALOX12|APOE|ASPH|F3|F12|HPN|IL1B|PMAIP1|LGMN|ROBO1|TNF|RIPK2|NOD1|TRIM32|BEX3|HTRA2|TRIB3|ZC3H12A|EGLN3|NLRP3|CCBE1|SNX33
549	GO:0019216	GO Biological Processes	regulation of lipid metabolic process	-2.38898	ADM|APOC1|APOE|BBS4|DHCR7|IL1B|ME1|ABCB4|PTGS2|SNAI1|TNF|ZP3|NR4A3|MTMR2|SOCS3|ABCG1|RAB38|TNFRSF21|G0S2|TRIB3|ELOVL6|FITM2|TYSND1|ENHO
565	M3468	Canonical Pathways	NABA ECM REGULATORS	-2.38051	A2M|F12|LOXL2|MMP19|SERPINB2|SERPINF1|PLAT|TLL2|ADAM20|ADAMTS2|ADAM28|ADAMDEC1|FAM20A|ADAMTS10|EGLN3|CD109
423	GO:0043112	GO Biological Processes	receptor metabolic process	-2.37818	ADM|APOE|EDN1|HIF1A|CXCL8|IL10|LGMN|SAG|TNF|MTMR2|ARC|ACKR3|SNX25|ANKRD13B
132	GO:0002688	GO Biological Processes	regulation of leukocyte chemotaxis	-2.37457	CCR6|EDN1|IL6|CXCL8|LGMN|CCL3|CCL4|XCL1|THBS1|SLAMF8
43	GO:0006909	GO Biological Processes	phagocytosis	-2.37212	AXL|DOCK1|IGHA1|IGHA2|IGHG1|IGHG2|IGHG3|IGHG4|IGHM|IGKC|IGLC2|IGLC3|IL1B|MYO10|P2RY6|PTX3|THBS1|TNF|IGLV2-23|IGLC7|COLEC12|XKR6
265	R-HSA-8878171	Reactome Gene Sets	Transcriptional regulation by RUNX1	-2.36302	CDK7|H2AC7|H2BC5|NFATC2|PSMA6|THBS1|TP73|NR4A3|H4C9|H2AC6|H2BC8|H2BC21|H3C12|H4C8|SOCS3|H2BU1
318	GO:2000116	GO Biological Processes	regulation of cysteine-type endopeptidase activity	-2.36302	ALOX12|ASPH|F3|PMAIP1|LGMN|PTGS2|RAG1|ROBO1|THBS1|TNF|RIPK2|NOD1|BEX3|HTRA2|EGLN3|NLRP3
133	GO:0035747	GO Biological Processes	natural killer cell chemotaxis	-2.35862	CCL3|CCL4|XCL1
205	GO:2000551	GO Biological Processes	regulation of T-helper 2 cell cytokine production	-2.35862	IL6|XCL1|NLRP3
204	GO:0032494	GO Biological Processes	response to peptidoglycan	-2.35862	IL6|RIPK2|NLRP3
465	GO:0032306	GO Biological Processes	regulation of prostaglandin secretion	-2.35862	EDN1|IL1B|TNFRSF11A
476	R-HSA-71288	Reactome Gene Sets	Creatine metabolism	-2.35862	CKM|GAMT|SLC6A8
528	GO:0030198	GO Biological Processes	extracellular matrix organization	-2.3585	A2M|APBB2|BCL3|DDR1|CDH1|ELF3|ERCC2|HAS3|HPN|IL6|LAMB2|LOXL2|MMP19|PTX3|THBS1|TLL2|TNF|ADAMTS2|P3H4|JAM2|SLC39A8|OLFML2A
389	GO:1904707	GO Biological Processes	positive regulation of vascular smooth muscle cell proliferation	-2.35147	EDN1|HPGD|IL10|P2RY6|TNF|NR4A3
134	GO:0050921	GO Biological Processes	positive regulation of chemotaxis	-2.35113	CCR6|EDN1|F3|IL6|CXCL8|LGMN|CCL3|CCL4|XCL1|THBS1|NRP1
266	R-HSA-1500620	Reactome Gene Sets	Meiosis	-2.34833	H2AC7|H2BC5|LMNA|H4C9|H2AC6|H2BC8|H2BC21|H3C12|H4C8|H2BU1
390	GO:0033002	GO Biological Processes	muscle cell proliferation	-2.34565	ALOX12|EDN1|EREG|HPGD|IL6|IL10|P2RY6|PTGS2|SKP2|THBS1|TNF|TNFAIP3|TP73|NR4A3|NDRG2|SAV1
566	R-HSA-8873719	Reactome Gene Sets	RAB geranylgeranylation	-2.34436	RAB3A|RAB3B|RAB13|RAB38|RAB9B|RAB39B|RAB43
86	hsa05321	KEGG Pathway	Inflammatory bowel disease (IBD)	-2.34436	HLA-DOA|HLA-DOB|IL1B|IL6|IL10|TNF|IL18R1
434	GO:0062013	GO Biological Processes	positive regulation of small molecule metabolic process	-2.34362	ADM|ADORA2B|HIF1A|HRH1|IL1B|NTSR1|P2RY6|PMAIP1|PTGS2|TNF|NR4A3|ABCG1
267	R-HSA-2559583	Reactome Gene Sets	Cellular Senescence	-2.33932	CDKN2A|EZH2|H2AC7|H2BC5|H1-1|IL6|CXCL8|H4C9|H2AC6|H2BC8|H2BC21|H3C12|H4C8|H2BU1
145	GO:0070498	GO Biological Processes	interleukin-1-mediated signaling pathway	-2.33443	MAP3K8|IL1B|IL6|IRAK2|PSMA6|IL1R2|RIPK2|NOD1|PELI1
360	GO:1901570	GO Biological Processes	fatty acid derivative biosynthetic process	-2.33443	ALOX12|EDN1|GGT7|HPGD|IL1B|LTC4S|PTGS2|ELOVL6|GGT6
440	GO:0048568	GO Biological Processes	embryonic organ development	-2.33196	ACVR1|ADM|BBS4|EDN1|ERCC2|HIF1A|HOXA9|HOXB3|HOXB4|HPN|CXCL8|IL10|LRP6|SNAI1|ZEB1|TNF|PAX8|NR4A3|SOCS3|CELSR1|SPRY2|PPP1R13L|SATB2|DNAAF1|CRB2
435	GO:0062012	GO Biological Processes	regulation of small molecule metabolic process	-2.32833	ADM|ADORA2B|APOC1|APOE|DHCR7|HIF1A|HRH1|IL1B|ME1|NTSR1|P2RY6|PMAIP1|PSMA6|PTGS2|SNAI1|TNF|NR4A3|ABCG1|GNMT|CD320|DDIT4|TRIB3|ELOVL6|PDZD3|SLC25A33|TYSND1
88	GO:0051000	GO Biological Processes	positive regulation of nitric-oxide synthase activity	-2.32624	APOE|HIF1A|TNF|NOD1
344	R-HSA-3296482	Reactome Gene Sets	Defects in vitamin and cofactor metabolism	-2.32624	BTD|TCN2|CD320|MMAB
87	GO:0042359	GO Biological Processes	vitamin D metabolic process	-2.32624	IL1B|LGMN|SNAI1|TNF
89	hsa05143	KEGG Pathway	African trypanosomiasis	-2.32367	IL1B|IL6|IL10|IDO1|TNF
492	GO:0032689	GO Biological Processes	negative regulation of interferon-gamma production	-2.32367	AXL|IL10|XCL1|CD274|ZC3H12A
555	GO:0021782	GO Biological Processes	glial cell development	-2.32242	ERCC2|IL1B|IL6|LAMB2|TNF|EIF2B2|PRDM8|ADGRG6|HDAC11|LGI4
135	GO:0050920	GO Biological Processes	regulation of chemotaxis	-2.32133	CCR6|GPR183|EDN1|F3|IL6|CXCL8|LGMN|ROBO1|CCL3|CCL4|XCL1|THBS1|NRP1|SEMA6C|SLAMF8
516	GO:0035023	GO Biological Processes	regulation of Rho protein signal transduction	-2.30881	ABL2|APOE|RASGRF1|ROBO1|NRP1|GPR55|NET1|SCAI
311	GO:0001961	GO Biological Processes	positive regulation of cytokine-mediated signaling pathway	-2.30756	AXL|EDN1|HIF1A|IL7|RIPK2|TRIM32
90	GO:0045428	GO Biological Processes	regulation of nitric oxide biosynthetic process	-2.30748	EDN1|IL1B|IL10|PTGS2|PTX3|TNF|ZC3H12A
44	GO:0002433	GO Biological Processes	immune response-regulating cell surface receptor signaling pathway involved in phagocytosis	-2.30385	DOCK1|IGHG1|IGHG2|IGHG3|IGHG4|IGKC|IGLC2|IGLC3|MYO10|IGLV2-23|IGLC7
45	GO:0038096	GO Biological Processes	Fc-gamma receptor signaling pathway involved in phagocytosis	-2.30385	DOCK1|IGHG1|IGHG2|IGHG3|IGHG4|IGKC|IGLC2|IGLC3|MYO10|IGLV2-23|IGLC7
477	GO:1901605	GO Biological Processes	alpha-amino acid metabolic process	-2.30336	CKM|GAMT|IDO1|SHMT1|SLC6A8|DDO|SDS|ACAD8|GNMT|PIPOX|CARNS1|SLC39A8|EGLN3|ADSS1|ADHFE1
391	GO:0071407	GO Biological Processes	cellular response to organic cyclic compound	-2.2958	ADCY3|KLF9|CDH1|CDK7|EDN1|EZH2|NR4A1|HRH1|IL1B|IL10|LRP6|P2RY6|PDE4B|SERPINF1|ABCB4|PTGS2|RYR1|CCL3|SHMT1|SKP2|SSTR2|TFPI|TNF|NR4A3|GRIP1|DDIT4|PMEPA1|ZC3H12A|COLEC12
569	GO:0051402	GO Biological Processes	neuron apoptotic process	-2.2943	APOE|AXL|GRIK5|HIF1A|IL10|LGMN|CCL3|SIAH1|TNF|NR4A3|NRP1|TNFRSF21|USP53|EGLN3|VSTM2L|NRBP2
570	GO:0070997	GO Biological Processes	neuron death	-2.29061	APOE|AXL|GRIK5|HIF1A|IL10|SERPINF1|LGMN|CCL3|SIAH1|TNF|NR4A3|NRP1|PARP2|GPNMB|TNFRSF21|HTRA2|USP53|DDIT4|EGLN3|VSTM2L|NRBP2
319	GO:0010950	GO Biological Processes	positive regulation of endopeptidase activity	-2.28624	ALOX12|ASPH|F3|PMAIP1|LGMN|ROBO1|TNF|RIPK2|NOD1|BEX3|HTRA2|EGLN3|NLRP3
521	GO:0019722	GO Biological Processes	calcium-mediated signaling	-2.28552	ATP1B1|CCR6|DMD|EDN1|CXCR3|GRIN2D|CXCL8|NFATC2|P2RY6|CCL3|CCL4|CCL20|TNF|ACKR3|JPH4
268	hsa05203	KEGG Pathway	Viral carcinogenesis	-2.28226	CDKN2A|EGR3|GTF2E1|H2BC5|HPN|PMAIP1|SKP2|TRAF1|H4C9|H2BC8|H2BC21|H4C8|HDAC11|H2BU1
206	GO:0046631	GO Biological Processes	alpha-beta T cell activation	-2.28061	BCL3|GPR183|IL6|XCL1|RIPK2|IL18R1|CD83|MAPK8IP1|CD274|ZC3H12A|NLRP3
91	hsa05142	KEGG Pathway	Chagas disease (American trypanosomiasis)	-2.27798	C1QC|IL1B|IL6|CXCL8|IL10|PPP2R2B|CCL3|CCL3L1|TNF
571	GO:0048525	GO Biological Processes	negative regulation of viral process	-2.27798	PTX3|CCL3|CCL4|TNF|OASL|APOBEC3B|TRIM13|TRIM32|ZC3H12A
500	GO:0002385	GO Biological Processes	mucosal immune response	-2.27005	FFAR2|RNASE3|XCL1|H2BC8|H2BC21
303	GO:0001818	GO Biological Processes	negative regulation of cytokine production	-2.26893	AXL|BCL3|IL6|IL10|IDO1|XCL1|THBS1|TNF|TNFAIP3|IL1R2|CD83|GPNMB|VSIG4|TNFRSF21|CD274|NDRG2|ZC3H12A|NLRP3|IFNL1
207	GO:0002711	GO Biological Processes	positive regulation of T cell mediated immunity	-2.26479	IL1B|IL6|XCL1|ZP3|IL18R1|NLRP3
573	GO:0009615	GO Biological Processes	response to virus	-2.26445	BCL3|IFI27|IL1B|IL6|CXCL9|PMAIP1|RNASE1|CCL4|XCL1|SKP2|TNF|TNFAIP3|FOSL1|OASL|APOBEC3B|TRAF3IP2|DDIT4|ZC3H12A|NLRP3|IFNL1
269	GO:0006342	GO Biological Processes	chromatin silencing	-2.25762	EZH2|H2AC7|H1-1|H4C9|H2AC6|H2AC17|H3C12|H4C8|MACROH2A2|ZNF304|PCGF1
414	GO:0031639	GO Biological Processes	plasminogen activation	-2.25418	F12|HPN|PLAT|THBS1
426	GO:0003094	GO Biological Processes	glomerular filtration	-2.25418	EMP2|IGHA1|IGHA2|JCHAIN
146	R-HSA-9020702	Reactome Gene Sets	Interleukin-1 signaling	-2.25036	MAP3K8|IL1B|IRAK2|PSMA6|IL1R2|RIPK2|NOD1|NKIRAS1|PELI1
574	GO:0008630	GO Biological Processes	intrinsic apoptotic signaling pathway in response to DNA damage	-2.25036	BCL2A1|BCL3|SNAI1|TNF|TP73|TRIM32|HTRA2|DDIT4|ACKR3
46	GO:0002757	GO Biological Processes	immune response-activating signal transduction	-2.24826	CD79A|DOCK1|FFAR2|IGHA1|IGHA2|IGHG1|IGHG2|IGHG3|IGHG4|IGHM|IGKC|IGLC2|IGLC3|IRAK2|MYO10|NFATC2|PDE4B|LGMN|PSMA6|TNFAIP3|NR4A3|RIPK2|EIF2B2|NOD1|CD226|TNFRSF21|IGLV2-23|IGLC7|PELI1|LRRC19|ZC3H12A|COLEC12|FCRL3
47	GO:0002429	GO Biological Processes	immune response-activating cell surface receptor signaling pathway	-2.24642	CD79A|DOCK1|FFAR2|IGHA1|IGHA2|IGHG1|IGHG2|IGHG3|IGHG4|IGHM|IGKC|IGLC2|IGLC3|MYO10|NFATC2|PDE4B|PSMA6|NR4A3|RIPK2|EIF2B2|CD226|TNFRSF21|IGLV2-23|IGLC7|ZC3H12A|FCRL3
493	GO:2000106	GO Biological Processes	regulation of leukocyte apoptotic process	-2.24635	AXL|CDKN2A|HIF1A|IL10|IDO1|RAG1|NR4A3|CD274
575	GO:0001776	GO Biological Processes	leukocyte homeostasis	-2.24635	AXL|GPR183|HIF1A|IL6|PDE4B|PMAIP1|RAG1|TNFAIP3
92	GO:0046889	GO Biological Processes	positive regulation of lipid biosynthetic process	-2.24635	ADM|APOE|IL1B|PTGS2|TNF|ZP3|ABCG1|RAB38
537	GO:0033700	GO Biological Processes	phospholipid efflux	-2.244	APOC1|APOE|ABCG1
93	GO:0042368	GO Biological Processes	vitamin D biosynthetic process	-2.244	IL1B|SNAI1|TNF
415	GO:0010755	GO Biological Processes	regulation of plasminogen activation	-2.244	F12|HPN|THBS1
576	GO:0060670	GO Biological Processes	branching involved in labyrinthine layer morphogenesis	-2.244	ADM|IL10|SOCS3
320	GO:0052548	GO Biological Processes	regulation of endopeptidase activity	-2.23875	A2M|ALOX12|BIN1|ASPH|F3|SERPINB2|SERPINF1|PMAIP1|LGMN|PTGS2|RAG1|ROBO1|TFPI|THBS1|TNF|RIPK2|NOD1|BEX3|HTRA2|UBE2O|EGLN3|NLRP3|CD109|CRB2
336	GO:0010631	GO Biological Processes	epithelial cell migration	-2.23643	ALOX12|APOE|CCR6|DOCK1|EDN1|EGR3|EMP2|HIF1A|NR4A1|LOXL2|SERPINF1|LGMN|PTGS2|RAB13|ROBO1|THBS1|NRP2|NRP1|EPB41L5|ZC3H12A|CCBE1
482	GO:0006936	GO Biological Processes	muscle contraction	-2.23643	ADORA2B|BIN1|ASPH|ATP1B1|CHRNB1|DMD|DTNA|EDN1|GAMT|KCNMA1|PDE4B|PTGER3|PTGS2|RYR1|SCN1B|SLC6A8|SSTR2|TMOD1|GJC1|PPP1R13L|ZC3H12A
361	GO:0006633	GO Biological Processes	fatty acid biosynthetic process	-2.23617	ALOX12|ALOX15B|APOC1|EDN1|HPGD|IL1B|FADS3|LTC4S|PTGS2|ACOT7|TRIB3|ELOVL6
449	GO:0035924	GO Biological Processes	cellular response to vascular endothelial growth factor stimulus	-2.23598	EGR3|NR4A1|ROBO1|NRP2|NRP1|SPRY2|CCBE1
511	GO:0001837	GO Biological Processes	epithelial to mesenchymal transition	-2.23489	ACVR1|EZH2|HIF1A|HPN|IL1B|IL6|LOXL2|LRP6|SNAI1|EPB41L5|CRB2
48	GO:0038094	GO Biological Processes	Fc-gamma receptor signaling pathway	-2.23489	DOCK1|IGHG1|IGHG2|IGHG3|IGHG4|IGKC|IGLC2|IGLC3|MYO10|IGLV2-23|IGLC7
304	GO:0022409	GO Biological Processes	positive regulation of cell-cell adhesion	-2.22766	MAP3K8|EGR3|IL1B|IL6|IL7|IL10|MYO10|RAG1|XCL1|TNF|ZP3|NR4A3|PLPP3|RIPK2|CD83|CD274|NLRP3
94	GO:1903426	GO Biological Processes	regulation of reactive oxygen species biosynthetic process	-2.22314	EDN1|IL1B|IL10|PTGS2|PTX3|TNF|ZC3H12A|SLC25A33|MPV17L
494	GO:0032653	GO Biological Processes	regulation of interleukin-10 production	-2.22314	BCL3|IDO1|XCL1|CD83|TNFRSF21|CD274
169	GO:0051223	GO Biological Processes	regulation of protein transport	-2.22177	ALOX15B|APBB1|APOE|CDH1|GIPR|FFAR2|HIF1A|IFI27|IL1B|IL6|IL10|OSM|PTGS2|CCL3|SLC2A1|SPTBN1|TNF|TNFAIP3|IL1R2|RIPK2|CABP1|ABCG1|EXPH5|KCNG2|TNFRSF21|HTRA2|CD274|FRMD4A|NLGN2|RHOU|ZC3H12A|DERL3|NLRP3|SLC9B2|CLEC9A|ENHO
427	GO:0045730	GO Biological Processes	respiratory burst	-2.2183	IGHA1|IGHA2|JCHAIN|NOXA1|SLAMF8
337	GO:0050673	GO Biological Processes	epithelial cell proliferation	-2.21233	APOE|AREG|KLF9|EGR3|EREG|F3|HIF1A|NR4A1|HPN|IL10|LOXL2|SERPINF1|ROBO1|THBS1|TNF|TNFAIP3|NR4A3|NRP2|NRP1|EGFL7|ZNF304|SAV1|ESRP2|SGPP2|CD109
321	GO:0051345	GO Biological Processes	positive regulation of hydrolase activity	-2.21009	ABL2|ALOX12|ASPH|ATP1B1|DOCK1|EZH2|F3|P2RY6|PMAIP1|LGMN|RAB3A|RASGRF1|ROBO1|CCL3|CCL3L1|CCL4|CCL20|XCL1|TNF|RIPK2|NRP1|ASAP2|GPR55|PREB|NET1|NOD1|RASGRP3|BEX3|HTRA2|TBC1D22B|SRGAP1|ARHGAP23|EGLN3|NLRP3|FCRL3|EVI5L|ALS2CL|RASA4B
338	GO:0090132	GO Biological Processes	epithelium migration	-2.19657	ALOX12|APOE|CCR6|DOCK1|EDN1|EGR3|EMP2|HIF1A|NR4A1|LOXL2|SERPINF1|LGMN|PTGS2|RAB13|ROBO1|THBS1|NRP2|NRP1|EPB41L5|ZC3H12A|CCBE1
526	GO:0019233	GO Biological Processes	sensory perception of pain	-2.1963	EDN1|GRIN2D|IL10|NTSR1|PTGS2|CCL3|NLGN2|POMK|ZFHX2
484	GO:0007612	GO Biological Processes	learning	-2.19018	ADCY3|HIF1A|HRH1|NTSR1|LGMN|PTGS2|RAG1|FOSL1|ARC|SLC12A5|JPH4
572	GO:0032897	GO Biological Processes	negative regulation of viral transcription	-2.18591	CCL3|CCL4|TRIM13|TRIM32
428	GO:0097205	GO Biological Processes	renal filtration	-2.18591	EMP2|IGHA1|IGHA2|JCHAIN
466	GO:1903793	GO Biological Processes	positive regulation of anion transport	-2.18254	APOE|EDN1|IL1B|NTSR1|ABCB4|TNFRSF11A
170	GO:0090087	GO Biological Processes	regulation of peptide transport	-2.17983	ALOX15B|APBB1|APOE|CDH1|GIPR|FFAR2|HIF1A|IFI27|IL1B|IL6|IL10|OSM|PTGS2|CCL3|SLC2A1|SPTBN1|TNF|TNFAIP3|PAX8|IL1R2|RIPK2|CABP1|ABCG1|EXPH5|KCNG2|TNFRSF21|HTRA2|CD274|FRMD4A|NLGN2|RHOU|ZC3H12A|DERL3|NLRP3|SLC9B2|CLEC9A|ENHO
95	GO:1903409	GO Biological Processes	reactive oxygen species biosynthetic process	-2.17366	EDN1|IL1B|IL10|PTGS2|PTX3|TNF|DUOX1|ZC3H12A|SLC25A33|MPV17L
577	GO:0048589	GO Biological Processes	developmental growth	-2.17205	ADM|APOE|AREG|BBS4|DDR1|DHCR7|EDN1|ERCC2|EREG|EZH2|GAMT|IL7|LAMB2|LRP6|LGMN|PTGFRN|PTX3|THBS3|TLL2|TP73|ZP3|NRP2|NRP1|PARP2|SPRY2|SEMA6C|PPP1R13L|TNS2|HTRA2|MEX3C|TNFRSF12A|SLC12A5|EPB41L5|SAV1
578	GO:0043687	GO Biological Processes	post-translational protein modification	-2.17035	APOE|ERCC8|HIF1A|IL6|LAMB2|PSMA6|RAB3A|RAB13|SKP2|GAN|SOCS3|RAB38|ASB2|FBXL8|ESCO1|ANKRD9|NEURL2|FBXL14|ESCO2|FBXL13|FBXL22
270	R-HSA-5578749	Reactome Gene Sets	Transcriptional regulation by small RNAs	-2.16985	H2AC7|H2BC5|H4C9|H2AC6|H2BC8|H2BC21|H3C12|H4C8|H2BU1
96	GO:0042136	GO Biological Processes	neurotransmitter biosynthetic process	-2.16985	EDN1|IL1B|IL10|PTGS2|PTX3|SHMT1|SLC1A3|TNF|ZC3H12A
136	GO:2000403	GO Biological Processes	positive regulation of lymphocyte migration	-2.16833	CCL3|CCL4|CCL20|XCL1|JAM2
49	GO:0002764	GO Biological Processes	immune response-regulating signaling pathway	-2.16276	CD79A|DOCK1|FCER1A|FFAR2|IGHA1|IGHA2|IGHG1|IGHG2|IGHG3|IGHG4|IGHM|IGKC|IGLC2|IGLC3|IRAK2|MYO10|NFATC2|PDE4B|LGMN|PSMA6|TNFAIP3|NR4A3|RIPK2|EIF2B2|NOD1|CD226|TNFRSF21|IGLV2-23|IGLC7|PELI1|LRRC19|ZC3H12A|COLEC12|FCRL3
392	GO:0097237	GO Biological Processes	cellular response to toxic substance	-2.16271	APOE|AXL|EZH2|GPX3|GPX7|IL6|IL10|LTC4S|PTGS2|TNF|TNFAIP3|NR4A3|NET1|ZNF277|DUOX1|ZC3H12A
450	GO:0014033	GO Biological Processes	neural crest cell differentiation	-2.15651	ACVR1|EDN1|HIF1A|LRP6|NRTN|NRP2|NRP1|SEMA6C
467	GO:0032368	GO Biological Processes	regulation of lipid transport	-2.14992	APOC1|APOE|EDN1|IL1B|NTSR1|ABCB4|THBS1|TNFRSF11A|ABCG1|RETN
50	GO:0002768	GO Biological Processes	immune response-regulating cell surface receptor signaling pathway	-2.14794	CD79A|DOCK1|FCER1A|FFAR2|IGHA1|IGHA2|IGHG1|IGHG2|IGHG3|IGHG4|IGHM|IGKC|IGLC2|IGLC3|MYO10|NFATC2|PDE4B|PSMA6|NR4A3|RIPK2|EIF2B2|CD226|TNFRSF21|IGLV2-23|IGLC7|ZC3H12A|FCRL3
271	R-HSA-5250913	Reactome Gene Sets	Positive epigenetic regulation of rRNA expression	-2.14376	H2AC7|H2BC5|H4C9|H2AC6|H2BC8|H2BC21|H3C12|H4C8|H2BU1
485	GO:0050890	GO Biological Processes	cognition	-2.14357	ADCY3|APOE|BBS4|CBR3|HIF1A|HRH1|NTSR1|SERPINF1|LGMN|PTGS2|RAG1|RASGRF1|TNF|FOSL1|ARC|SLC12A5|POMK|JPH4
489	GO:0060249	GO Biological Processes	anatomical structure homeostasis	-2.1433	BBS4|DMD|HIF1A|IGHA1|IGHA2|IGHG3|JCHAIN|IGKC|IL6|IL7|PFKM|PKIB|TNFAIP3|H4C9|H4C8|TNFRSF11A|GPR55|TRIM32|GAR1|SLC39A8|SLX1B|BBS12|LCA5|SIGLEC15
534	GO:2000194	GO Biological Processes	regulation of female gonad development	-2.14035	GNRH1|ZP3|RETN
579	GO:0032488	GO Biological Processes	Cdc42 protein signal transduction	-2.14035	APOE|NRP1|RHOU
580	GO:0061469	GO Biological Processes	regulation of type B pancreatic cell proliferation	-2.14035	NR4A1|NR4A3|SGPP2
436	GO:0043647	GO Biological Processes	inositol phosphate metabolic process	-2.13404	HRH1|NTSR1|P2RY6|SYNJ2|MTMR2|PLCH2|PPIP5K1
495	GO:0070227	GO Biological Processes	lymphocyte apoptotic process	-2.13404	HIF1A|IL10|IDO1|RAG1|TRAF3IP2|TNFRSF21|CD274
322	GO:0006919	GO Biological Processes	activation of cysteine-type endopeptidase activity involved in apoptotic process	-2.12754	F3|PMAIP1|ROBO1|TNF|NOD1|BEX3|EGLN3|NLRP3
468	GO:0046717	GO Biological Processes	acid secretion	-2.12648	EDN1|IL1B|NTSR1|ABCB4|PTGER3|RAB3A|SLC1A3|TNFRSF11A|SLC22A16|SLC51A
137	GO:0072677	GO Biological Processes	eosinophil migration	-2.12109	HRH1|CCL3|CCL3L1|XCL1
416	GO:0042730	GO Biological Processes	fibrinolysis	-2.12109	F12|SERPINB2|PLAT|THBS1
339	GO:0050679	GO Biological Processes	positive regulation of epithelial cell proliferation	-2.11942	AREG|EGR3|F3|HIF1A|NR4A1|HPN|IL10|TNFAIP3|NR4A3|NRP2|NRP1|EGFL7|ZNF304|ESRP2
340	GO:0090130	GO Biological Processes	tissue migration	-2.11877	ALOX12|APOE|CCR6|DOCK1|EDN1|EGR3|EMP2|HIF1A|NR4A1|LOXL2|SERPINF1|LGMN|PTGS2|RAB13|ROBO1|THBS1|NRP2|NRP1|EPB41L5|ZC3H12A|CCBE1
305	GO:0045785	GO Biological Processes	positive regulation of cell adhesion	-2.10951	MAP3K8|DOCK1|EGR3|EMP2|IL1B|IL6|IL7|IL10|MYO10|RAG1|XCL1|TNF|ZP3|NR4A3|PLPP3|RIPK2|NRP1|CD83|CD274|CCL28|EPB41L5|NLRP3|RELL2
451	GO:0001755	GO Biological Processes	neural crest cell migration	-2.10435	ACVR1|HIF1A|NRTN|NRP2|NRP1|SEMA6C
496	GO:0032613	GO Biological Processes	interleukin-10 production	-2.10435	BCL3|IDO1|XCL1|CD83|TNFRSF21|CD274
97	hsa05134	KEGG Pathway	Legionellosis	-2.10435	CXCL2|CXCL3|IL1B|IL6|CXCL8|TNF
272	GO:0006323	GO Biological Processes	DNA packaging	-2.10206	CDKN2A|H2BC5|H1-1|MCM2|H4C9|H2BC8|H2BC21|H3C12|H4C8|MACROH2A2|KNL1|CENPK|H2BU1|CENPV
171	GO:0050663	GO Biological Processes	cytokine secretion	-2.0997	ALOX15B|FFAR2|IL1B|IL10|OSM|CCL3|SPTBN1|TNF|TNFAIP3|IL1R2|RIPK2|TNFRSF21|CD274|ZC3H12A|NLRP3|CLEC9A
567	R-HSA-8876198	Reactome Gene Sets	RAB GEFs exchange GTP for GDP on RABs	-2.09905	RAB3A|RAB13|DENND2B|RAB38|RAB9B|RAB39B|DENND5B|ALS2CL
512	GO:0010717	GO Biological Processes	regulation of epithelial to mesenchymal transition	-2.09905	ACVR1|EZH2|HPN|IL1B|IL6|LOXL2|SNAI1|CRB2
478	hsa00260	KEGG Pathway	Glycine, serine and threonine metabolism	-2.07332	GAMT|SHMT1|SDS|GNMT|PIPOX
581	GO:0046849	GO Biological Processes	bone remodeling	-2.07101	IL6|IL7|LRP6|TNFAIP3|TNFRSF11A|GPR55|P3H4|SIGLEC15
501	GO:0061844	GO Biological Processes	antimicrobial humoral immune response mediated by antimicrobial peptide	-2.06938	CXCL2|CXCL3|CXCL8|CXCL9|RNASE3|H2BC8|H2BC21
208	GO:0002825	GO Biological Processes	regulation of T-helper 1 type immune response	-2.05942	IL1B|XCL1|RIPK2|IL18R1
522	GO:0051480	GO Biological Processes	regulation of cytosolic calcium ion concentration	-2.05585	ABL2|ADM|CCR6|DMD|EDN1|GIPR|CXCR3|GRIN2D|LRP6|CXCL9|NTSR1|P2RY6|PTGER3|RYR1|CCL3|XCL1|GPR55|PLCH2|CCL28|ACKR3|JPH4
273	R-HSA-157118	Reactome Gene Sets	Signaling by NOTCH	-2.04972	ELF3|H2AC7|H2BC5|HIF1A|PSMA6|TLE1|H4C9|H2AC6|H2BC8|H2BC21|H3C12|H4C8|NBEA|HDAC11|H2BU1
507	GO:1902043	GO Biological Processes	positive regulation of extrinsic apoptotic signaling pathway via death domain receptors	-2.0459	ATF3|PMAIP1|THBS1
582	CORUM:5611	CORUM	Emerin complex 24	-2.0459	H1-1|LMNA|MCM2
469	GO:0032310	GO Biological Processes	prostaglandin secretion	-2.0459	EDN1|IL1B|TNFRSF11A
552	GO:0070486	GO Biological Processes	leukocyte aggregation	-2.0459	IL1B|NR4A3|JAM2
538	GO:0010872	GO Biological Processes	regulation of cholesterol esterification	-2.0459	APOC1|APOE|ABCG1
437	GO:0060732	GO Biological Processes	positive regulation of inositol phosphate biosynthetic process	-2.0459	HRH1|NTSR1|P2RY6
345	R-HSA-3296469	Reactome Gene Sets	Defects in cobalamin (B12) metabolism	-2.0459	TCN2|CD320|MMAB
213	GO:0010752	GO Biological Processes	regulation of cGMP-mediated signaling	-2.0459	ADORA2B|THBS1|PDZD3
504	GO:0046427	GO Biological Processes	positive regulation of JAK-STAT cascade	-2.04342	IL6|IL10|OSM|TNF|SOCS3|CENPJ|IL31RA|IFNL1
583	GO:0042303	GO Biological Processes	molting cycle	-2.04299	DNASE1L2|ERCC2|PTGS2|SNAI1|TNF|CELSR1|PPP1R13L|SAV1|CD109
584	GO:0042633	GO Biological Processes	hair cycle	-2.04299	DNASE1L2|ERCC2|PTGS2|SNAI1|TNF|CELSR1|PPP1R13L|SAV1|CD109
561	GO:0051346	GO Biological Processes	negative regulation of hydrolase activity	-2.04293	A2M|BIN1|APOC1|BBS4|MCM2|SERPINB2|SERPINF1|PTGS2|PTX3|RAG1|SAG|TFPI|THBS1|TNF|SPRY2|SLC39A14|BEX3|SYTL2|KNL1|UBE2O|PPP1R14A|CD109|PHACTR1|PPP1R35|CRB2
542	GO:0048754	GO Biological Processes	branching morphogenesis of an epithelial tube	-2.04118	ACVR1|AREG|DDR1|EDN1|LRP6|TNF|PAX8|NRP1|CELSR1|SPRY2|ESRP2
523	GO:0051924	GO Biological Processes	regulation of calcium ion transport	-2.03846	BIN1|ATP1B1|DMD|GEM|CXCL9|NTSR1|P2RY6|PDE4B|PTGS2|CCL3|CCL4|XCL1|JPH4|FCRL3|GRIN3B|CRACR2B
209	GO:0002440	GO Biological Processes	production of molecular mediator of immune response	-2.03073	CCR6|FFAR2|IGKC|IL1B|IL6|IL10|XCL1|TNF|NR4A3|IL18R1|CD226|TRAF3IP2|IGLV2-23|MZB1|GPRC5B|NLRP3|FCRL3|IL31RA
546	GO:0050704	GO Biological Processes	regulation of interleukin-1 secretion	-2.02993	CCL3|TNFAIP3|IL1R2|RIPK2|ZC3H12A|NLRP3
312	GO:0060760	GO Biological Processes	positive regulation of response to cytokine stimulus	-2.02993	AXL|EDN1|HIF1A|IL7|RIPK2|TRIM32
98	hsa05332	KEGG Pathway	Graft-versus-host disease	-2.02811	HLA-DOA|HLA-DOB|IL1B|IL6|TNF
346	GO:0051180	GO Biological Processes	vitamin transport	-2.02811	SLC2A1|TCN2|SLC19A2|CD320|SLC35F3
547	GO:0050709	GO Biological Processes	negative regulation of protein secretion	-2.0208	APOE|IL1B|IL10|TNF|TNFAIP3|IL1R2|TNFRSF21|FRMD4A|ZC3H12A|NLRP3|ENHO
417	GO:0032102	GO Biological Processes	negative regulation of response to external stimulus	-2.01891	ALOX12|APOE|BBS4|EDN1|F12|IL10|SERPINB2|SERPINF1|PLAT|ROBO1|TFPI|THBS1|TNFAIP3|IL1R2|NRP1|SOCS3|SEMA6C|SLAMF8|ZC3H12A|NLRP3|CD109
568	GO:0032482	GO Biological Processes	Rab protein signal transduction	-2.00717	RAB3A|RAB3B|RAB13|RAB38|RAB9B|RAB39B|RAB43
418	GO:0072378	GO Biological Processes	blood coagulation, fibrin clot formation	-2.00065	A2M|F3|F12|TFPI
393	GO:0032800	GO Biological Processes	receptor biosynthetic process	-2.00065	EDN1|HIF1A|IL10|TNF
585	GO:0018126	GO Biological Processes	protein hydroxylation	-2.00065	ASPH|P3H4|JMJD4|EGLN3

## Sheet: GOterms of gene group 2
(b) GOterms of severe-remission common-DEGs of monocytes
	GO	Category	Description	LogP	Genes
0	GO:0009617	GO Biological Processes	response to bacterium	-4.85382	CD6|MS4A1|CD40|GFI1|GZMA|IGHD|LTA|PF4|PPBP|CCL5|NR1D1|IFI44|GNLY|PLAAT3|IKZF3|GSDMB|HAMP|PGLYRP2|OCIAD2|CCDC80|SSC5D|CD24
6	GO:0090270	GO Biological Processes	regulation of fibroblast growth factor production	-4.18329	FGFR1|RGCC|HEG1
5	GO:0090269	GO Biological Processes	fibroblast growth factor production	-4.18329	FGFR1|RGCC|HEG1
11	hsa04640	KEGG Pathway	Hematopoietic cell lineage	-4.07108	CD1E|CD3E|CD7|MS4A1|CD22|HLA-DQA1|CD24
15	GO:0006959	GO Biological Processes	humoral immune response	-3.81171	SERPING1|C1QA|C1QB|MS4A1|IGHD|LTA|PAX5|PF4|PPBP|GNLY|RGCC|BLNK|PGLYRP2
17	M33	Canonical Pathways	PID GLYPICAN 1PATHWAY	-3.72905	BLK|FGFR1|FLT1|LCK
30	GO:0000727	GO Biological Processes	double-strand break repair via break-induced replication	-3.72436	MCM4|GINS2|GINS4
35	GO:0018212	GO Biological Processes	peptidyl-tyrosine modification	-3.66185	BLK|CD3E|CD40|EFNA1|FGFR1|FLT1|ITK|LCK|MATK|CCL5|TXK|TPST1|CD24
31	R-HSA-176974	Reactome Gene Sets	Unwinding of DNA	-3.60288	MCM4|GINS2|GINS4
32	R-HSA-69190	Reactome Gene Sets	DNA strand elongation	-3.43577	MCM4|GINS2|POLD4|GINS4
36	GO:0010518	GO Biological Processes	positive regulation of phospholipase activity	-3.37099	FGFR1|FLT1|ITK|CCL5|TXK
45	R-HSA-202433	Reactome Gene Sets	Generation of second messenger molecules	-3.3326	CD3E|HLA-DQA1|ITK|LCK
46	hsa05166	KEGG Pathway	HTLV-I infection	-3.32741	CD3E|CD40|CDC20|EGR1|HLA-DQA1|LCK|LTA|POLD4|WNT5B|TLN2
55	hsa05020	KEGG Pathway	Prion diseases	-3.28354	C1QA|C1QB|EGR1|CCL5
18	GO:0050853	GO Biological Processes	B cell receptor signaling pathway	-3.2461	BLK|MS4A1|CD22|IGHD|ITK|LCK|PAX5
19	GO:0038083	GO Biological Processes	peptidyl-tyrosine autophosphorylation	-3.23603	BLK|ITK|LCK|TXK
47	hsa05340	KEGG Pathway	Primary immunodeficiency	-3.18999	CD3E|CD40|LCK|BLNK
37	GO:0018108	GO Biological Processes	peptidyl-tyrosine phosphorylation	-3.14545	BLK|CD3E|CD40|EFNA1|FGFR1|FLT1|ITK|LCK|MATK|CCL5|TXK|CD24
38	GO:0010517	GO Biological Processes	regulation of phospholipase activity	-3.00115	FGFR1|FLT1|ITK|CCL5|TXK
48	R-HSA-202430	Reactome Gene Sets	Translocation of ZAP-70 to Immunological synapse	-2.98309	CD3E|HLA-DQA1|LCK
39	GO:0060193	GO Biological Processes	positive regulation of lipase activity	-2.9466	FGFR1|FLT1|ITK|CCL5|TXK
40	GO:0010863	GO Biological Processes	positive regulation of phospholipase C activity	-2.94032	FGFR1|FLT1|ITK|TXK
33	GO:0006271	GO Biological Processes	DNA strand elongation involved in DNA replication	-2.85244	MCM4|GINS2|GINS4
57	GO:0002250	GO Biological Processes	adaptive immune response	-2.83423	SERPING1|C1QA|C1QB|CD1E|CD3E|CD6|CD7|CD40|CTSL|HLA-DQA1|IGHD|ITK|LTA|TXK|PRR7|BTLA|MCOLN2
41	GO:1900274	GO Biological Processes	regulation of phospholipase C activity	-2.82989	FGFR1|FLT1|ITK|TXK
58	M129	Canonical Pathways	PID PLK1 PATHWAY	-2.82989	CCNB1|CDC20|TPX2|NINL
49	R-HSA-202427	Reactome Gene Sets	Phosphorylation of CD3 and TCR zeta chains	-2.7922	CD3E|HLA-DQA1|LCK
1	GO:0002237	GO Biological Processes	response to molecule of bacterial origin	-2.75082	CD6|CD40|GFI1|LTA|PF4|PPBP|CCL5|NR1D1|HAMP|SSC5D|CD24
50	R-HSA-389948	Reactome Gene Sets	PD-1 signaling	-2.73494	CD3E|HLA-DQA1|LCK
20	M141	Canonical Pathways	PID PI3KCI PATHWAY	-2.72738	BLK|ITK|LCK|BLNK
2	GO:0071222	GO Biological Processes	cellular response to lipopolysaccharide	-2.67211	CD6|CD40|GFI1|PF4|PPBP|CCL5|NR1D1|HAMP
21	GO:0002253	GO Biological Processes	activation of immune response	-2.6119	BLK|SERPING1|C1QA|C1QB|CD3E|MS4A1|CD22|CTSL|GFI1|HLA-DQA1|IGHD|ITK|LCK|PAX5|TXK|NR1D1|RGCC
22	GO:0050851	GO Biological Processes	antigen receptor-mediated signaling pathway	-2.60011	BLK|CD3E|MS4A1|CD22|HLA-DQA1|IGHD|ITK|LCK|PAX5|TXK
23	GO:0002764	GO Biological Processes	immune response-regulating signaling pathway	-2.53133	BLK|CD3E|MS4A1|CD22|CD40|CTSL|GFI1|HLA-DQA1|IGHD|ITK|LCK|PAX5|TXK|NR1D1|BTLA|CD24
51	GO:0031295	GO Biological Processes	T cell costimulation	-2.51382	CD3E|LCK|BTLA|CD24
3	GO:0071219	GO Biological Processes	cellular response to molecule of bacterial origin	-2.51322	CD6|CD40|GFI1|PF4|PPBP|CCL5|NR1D1|HAMP
12	GO:0046649	GO Biological Processes	lymphocyte activation	-2.51021	CD3E|CD6|CD7|MS4A1|CD22|CD40|EGR1|IGHD|ITK|LCK|CCL5|IKZF3|BLNK|PRR7|PGLYRP2|BTLA|CD24
56	hsa05322	KEGG Pathway	Systemic lupus erythematosus	-2.49953	C1QA|C1QB|CD40|H2AC8|HLA-DQA1|H2AC21
52	GO:0031294	GO Biological Processes	lymphocyte costimulation	-2.48584	CD3E|LCK|BTLA|CD24
34	GO:0022616	GO Biological Processes	DNA strand elongation	-2.48495	MCM4|GINS2|GINS4
59	GO:0050900	GO Biological Processes	leukocyte migration	-2.48423	ADD2|ANGPT2|CEACAM3|FLT1|LCK|OLR1|PF4|PPBP|CCL5|SDC3|SMPD3|MTUS1|MCOLN2
16	M5885	Canonical Pathways	NABA MATRISOME ASSOCIATED	-2.48105	ANGPT2|SERPING1|C1QA|C1QB|CTSL|LTA|PF4|PPBP|S100B|CCL5|ADAM12|CTSF|SDC3|GDF11|WNT5B|HTRA4|P4HA3
61	GO:0001817	GO Biological Processes	regulation of cytokine production	-2.46947	CD3E|CD6|CD40|EGR1|FGFR1|IGHD|LTA|PF4|TXK|TRIB2|RGCC|LAPTM4B|HEG1|PGLYRP2|MCOLN2|SSC5D|CD24
24	GO:0002768	GO Biological Processes	immune response-regulating cell surface receptor signaling pathway	-2.44816	BLK|CD3E|MS4A1|CD22|CD40|HLA-DQA1|IGHD|ITK|LCK|PAX5|TXK|BTLA|CD24
25	GO:0050855	GO Biological Processes	regulation of B cell receptor signaling pathway	-2.44094	BLK|CD22|PAX5
63	M145	Canonical Pathways	PID P53 DOWNSTREAM PATHWAY	-2.43616	CCNB1|DUSP5|PPP1R13B|RGCC|PCBP4|PPM1J
60	R-HSA-202733	Reactome Gene Sets	Cell surface interactions at the vascular wall	-2.42068	ANGPT2|CEACAM3|LCK|OLR1|PF4|SDC3
64	GO:0010721	GO Biological Processes	negative regulation of cell development	-2.39549	EFNA1|FBN1|GFI1|ID1|MELTF|OMG|TRPV1|NR1D1|GDF11|PI16
42	GO:0060191	GO Biological Processes	regulation of lipase activity	-2.36633	FGFR1|FLT1|ITK|CCL5|TXK
53	M54	Canonical Pathways	PID IL12 2PATHWAY	-2.32913	CD3E|GZMA|LCK|GADD45G
43	M165	Canonical Pathways	PID SYNDECAN 4 PATHWAY	-2.31848	FGFR1|CCL5|ADAM12
66	R-HSA-451326	Reactome Gene Sets	Activation of kainate receptors upon glutamate binding	-2.31848	GNG10|GNG11|NCALD
26	R-HSA-983695	Reactome Gene Sets	Antigen activates B Cell Receptor (BCR) leading to generation of second messengers	-2.31848	BLK|CD22|BLNK
62	GO:0071900	GO Biological Processes	regulation of protein serine/threonine kinase activity	-2.31602	CCNB1|CD40|DUSP2|DUSP5|FGFR1|FLT1|GADD45G|PKIG|TRIB2|RGCC|HEG1|CCNB3|CD24
27	GO:0050854	GO Biological Processes	regulation of antigen receptor-mediated signaling pathway	-2.28073	BLK|CD22|LCK|PAX5
67	GO:0010039	GO Biological Processes	response to iron ion	-2.28051	C1QA|CCNB1|HAMP
4	GO:0071216	GO Biological Processes	cellular response to biotic stimulus	-2.25019	CD6|CD40|GFI1|PF4|PPBP|CCL5|NR1D1|HAMP
28	M177	Canonical Pathways	PID EPHA FWDPATHWAY	-2.2438	BLK|EFNA1|LCK
7	GO:0055017	GO Biological Processes	cardiac muscle tissue growth	-2.24112	CCNB1|FGFR1|HEG1|HAMP|PI16
68	R-HSA-2672351	Reactome Gene Sets	Stimuli-sensing channels	-2.19054	CLIC2|SCNN1D|TRPV1|UNC79|MCOLN2
54	R-HSA-388841	Reactome Gene Sets	Costimulation by the CD28 family	-2.189	CD3E|HLA-DQA1|LCK|BTLA
71	GO:0035914	GO Biological Processes	skeletal muscle cell differentiation	-2.189	KLF5|EGR1|PAX5|S100B
72	GO:0033627	GO Biological Processes	cell adhesion mediated by integrin	-2.14547	CD3E|EFNA1|FBN1|CCL5
8	GO:0060419	GO Biological Processes	heart growth	-2.12573	CCNB1|FGFR1|HEG1|HAMP|PI16
44	GO:0032609	GO Biological Processes	interferon-gamma production	-2.12573	CD3E|ITK|LTA|TXK|PGLYRP2
13	GO:0050670	GO Biological Processes	regulation of lymphocyte proliferation	-2.10136	CD3E|CD6|CD22|CD40|CCL5|IKZF3|CD24
65	GO:0045596	GO Biological Processes	negative regulation of cell differentiation	-2.08942	EFNA1|FBN1|GFI1|ID1|MELTF|NME2|OMG|PF4|S100B|TRPV1|NR1D1|GDF11|TRIB2|HOPX|PGLYRP2|PI16
29	R-HSA-1280218	Reactome Gene Sets	Adaptive Immune System	-2.08427	BLK|CD3E|CD22|CD40|CDC20|CTSL|HLA-DQA1|ICAM4|ITK|LCK|CTSF|FBXO10|BLNK|KLRF1|KBTBD8|BTLA
14	GO:0032944	GO Biological Processes	regulation of mononuclear cell proliferation	-2.08001	CD3E|CD6|CD22|CD40|CCL5|IKZF3|CD24
73	GO:0031111	GO Biological Processes	negative regulation of microtubule polymerization or depolymerization	-2.07693	STMN1|TPX2|TRIM54
74	R-HSA-9031628	Reactome Gene Sets	NGF-stimulated transcription	-2.07693	EGR1|ID1|TPH1
69	GO:0072503	GO Biological Processes	cellular divalent inorganic cation homeostasis	-2.04774	MS4A1|CD40|CLIC2|LCK|PDE6A|CCL5|TRPV1|HAP1|SLC25A27|SLC41A1|MCOLN2|CD24
70	GO:0060402	GO Biological Processes	calcium ion transport into cytosol	-2.03794	MS4A1|CLIC2|LCK|TRPV1|HAP1|MCOLN2
9	GO:0014706	GO Biological Processes	striated muscle tissue development	-2.00962	KLF5|CCNB1|EGR1|FGFR1|PAX5|S100B|MYOM1|HEG1|HAMP|PI16
10	GO:0002064	GO Biological Processes	epithelial cell development	-2.00738	KLF5|FGFR1|ID1|TJP2|TFCP2L1|HEG1|WNT5B

## Sheet: GOterms of gene group 3
(c) GOterms of remission-healthy common-DEGs of monocytes
	GO	Category	Description	LogP	Genes
0	GO:0090630	GO Biological Processes	activation of GTPase activity	-4.57694	ABR|BCR|NEDD9|TBC1D9B|TBC1D22A|SIPA1L1|RALGAPA1
5	GO:0090305	GO Biological Processes	nucleic acid phosphodiester bond hydrolysis	-4.0333	GTF2H1|POLG|NOP14|EXOSC7|DBR1|TDP2|APTX|DCLRE1C|UTP23|FBH1|DIS3L2
6	GO:0034660	GO Biological Processes	ncRNA metabolic process	-3.33006	FARSA|IARS1|WARS1|NOP14|WDR46|GTF3C5|EXOSC7|MRTO4|DUS2|MEPCE|TENT4B|QTRT2|UTP23|DIS3L2
13	R-HSA-204998	Reactome Gene Sets	Cell death signalling via NRAGE, NRIF and NADE	-3.26628	ABR|ARHGEF11|NCSTN|ARHGEF3|ARHGEF40
14	M68	Canonical Pathways	PID RHOA REG PATHWAY	-3.15943	ABR|BCR|ARHGEF11|ARHGEF3
7	GO:0043038	GO Biological Processes	amino acid activation	-3.05489	FARSA|IARS1|WARS1|AASDH
1	GO:0043547	GO Biological Processes	positive regulation of GTPase activity	-3.03684	ABR|ARHGAP1|BCR|NEDD9|RGS3|ARHGEF11|TBC1D9B|TBC1D22A|SIPA1L1|GIT1|RALGAPA1
2	GO:0043087	GO Biological Processes	regulation of GTPase activity	-2.94639	ABR|ARHGAP1|BCR|NEDD9|RGS3|ARHGEF11|TBC1D9B|PLXND1|TBC1D22A|SIPA1L1|GIT1|RALGAPA1
24	GO:0000469	GO Biological Processes	cleavage involved in rRNA processing	-2.93502	NOP14|EXOSC7|UTP23
8	R-HSA-379716	Reactome Gene Sets	Cytosolic tRNA aminoacylation	-2.93502	FARSA|IARS1|WARS1
15	GO:0007264	GO Biological Processes	small GTPase mediated signal transduction	-2.8938	ABR|ARHGAP1|BCR|NUCB2|RAP2A|SHC1|KSR1|ARHGEF11|SIPA1L1|ARHGEF3|SYNJ2BP|KCTD10|RALGAPA1
28	R-HSA-71406	Reactome Gene Sets	Pyruvate metabolism and Citric Acid (TCA) cycle	-2.86585	HAGH|PDK4|PDP1|FAHD1
16	R-HSA-194840	Reactome Gene Sets	Rho GTPase cycle	-2.86437	ABR|ARHGAP1|BCR|ARHGEF11|ARHGEF3|ARHGEF40
9	GO:0006399	GO Biological Processes	tRNA metabolic process	-2.83886	FARSA|IARS1|WARS1|GTF3C5|EXOSC7|DUS2|QTRT2
17	R-HSA-193704	Reactome Gene Sets	p75 NTR receptor-mediated signalling	-2.78775	ABR|ARHGEF11|NCSTN|ARHGEF3|ARHGEF40
30	GO:0000188	GO Biological Processes	inactivation of MAPK activity	-2.78347	DUSP7|RGS3|DUSP18
34	GO:0043632	GO Biological Processes	modification-dependent macromolecule catabolic process	-2.75419	TAF1|USP1|KAT5|EXOSC7|FAF2|TRPC4AP|RNF20|MAGEF1|TENT4B|PINK1|EDEM3|KCTD10|ZNRF1|DIS3L2
18	R-HSA-193648	Reactome Gene Sets	NRAGE signals death through JNK	-2.75233	ABR|ARHGEF11|ARHGEF3|ARHGEF40
19	GO:0051056	GO Biological Processes	regulation of small GTPase mediated signal transduction	-2.71548	ABR|ARHGAP1|BCR|SHC1|ARHGEF11|SIPA1L1|ARHGEF3|KCTD10|RALGAPA1
36	GO:0031532	GO Biological Processes	actin cytoskeleton reorganization	-2.69157	NEDD9|RAP2A|SHC1|CDC42BPB|SIPA1L1
20	GO:0007266	GO Biological Processes	Rho protein signal transduction	-2.68058	ARHGAP1|BCR|ARHGEF11|ARHGEF3|SYNJ2BP|KCTD10
29	R-HSA-70268	Reactome Gene Sets	Pyruvate metabolism	-2.60801	HAGH|PDK4|PDP1
37	GO:0009152	GO Biological Processes	purine ribonucleotide biosynthetic process	-2.48686	AMPD3|PDK4|PFKFB4|TAZ|NME6|PDP1|PINK1|PANK3
50	GO:0016311	GO Biological Processes	dephosphorylation	-2.46748	DUSP7|PFKFB4|CDC14A|RNGTT|SYNJ1|NSMF|PDP1|APTX|PINK1|PPARGC1B|DUSP18
25	GO:0000462	GO Biological Processes	maturation of SSU-rRNA from tricistronic rRNA transcript (SSU-rRNA, 5.8S rRNA, LSU-rRNA)	-2.42093	NOP14|WDR46|UTP23
38	GO:1900371	GO Biological Processes	regulation of purine nucleotide biosynthetic process	-2.41782	PDK4|PFKFB4|TAZ|PDP1|PINK1
39	GO:0030808	GO Biological Processes	regulation of nucleotide biosynthetic process	-2.40221	PDK4|PFKFB4|TAZ|PDP1|PINK1
40	GO:2001171	GO Biological Processes	positive regulation of ATP biosynthetic process	-2.38699	PFKFB4|TAZ|PINK1
41	GO:0009260	GO Biological Processes	ribonucleotide biosynthetic process	-2.36809	AMPD3|PDK4|PFKFB4|TAZ|NME6|PDP1|PINK1|PANK3
3	M241	Canonical Pathways	PID RAC1 REG PATHWAY	-2.35405	ABR|ARHGAP1|BCR
51	GO:0032507	GO Biological Processes	maintenance of protein location in cell	-2.33194	SUN1|MORC3|VPS13D|PINK1
35	GO:0034661	GO Biological Processes	ncRNA catabolic process	-2.32206	EXOSC7|TENT4B|DIS3L2
42	GO:0046390	GO Biological Processes	ribose phosphate biosynthetic process	-2.30708	AMPD3|PDK4|PFKFB4|TAZ|NME6|PDP1|PINK1|PANK3
43	GO:0006164	GO Biological Processes	purine nucleotide biosynthetic process	-2.29852	AMPD3|PDK4|PFKFB4|TAZ|NME6|PDP1|PINK1|PANK3
54	GO:0006397	GO Biological Processes	mRNA processing	-2.2782	GTF2H1|SUPT6H|TIA1|TTF2|RNGTT|KHDC4|VIRMA|AKAP8L|DBR1|RNF20|TENT4B
57	GO:1902017	GO Biological Processes	regulation of cilium assembly	-2.27301	CDK10|TBC1D9B|ATMIN|TBC1D22A
31	GO:0043407	GO Biological Processes	negative regulation of MAP kinase activity	-2.27301	DUSP7|HMGCR|RGS3|DUSP18
21	R-HSA-416482	Reactome Gene Sets	G alpha (12/13) signalling events	-2.27301	ABR|ARHGEF11|ARHGEF3|ARHGEF40
52	GO:0072595	GO Biological Processes	maintenance of protein localization in organelle	-2.26074	SUN1|MORC3|PINK1
10	R-HSA-379724	Reactome Gene Sets	tRNA Aminoacylation	-2.23133	FARSA|IARS1|WARS1
32	GO:0043409	GO Biological Processes	negative regulation of MAPK cascade	-2.21202	DUSP7|HMGCR|RGS3|SYNJ2BP|PINK1|DUSP18
58	GO:0070897	GO Biological Processes	transcription preinitiation complex assembly	-2.20269	TAF1|GTF3C5|BDP1
44	GO:0072522	GO Biological Processes	purine-containing compound biosynthetic process	-2.19077	AMPD3|PDK4|PFKFB4|TAZ|NME6|PDP1|PINK1|PANK3
59	GO:0048013	GO Biological Processes	ephrin receptor signaling pathway	-2.16259	ANKS1A|NCSTN|SIPA1L1|GIT1
45	GO:0007007	GO Biological Processes	inner mitochondrial membrane organization	-2.14759	TAZ|TMEM11|PINK1
11	GO:0006418	GO Biological Processes	tRNA aminoacylation for protein translation	-2.14759	FARSA|IARS1|WARS1
26	GO:0016072	GO Biological Processes	rRNA metabolic process	-2.12779	NOP14|WDR46|GTF3C5|EXOSC7|MRTO4|TENT4B|UTP23
55	GO:0006378	GO Biological Processes	mRNA polyadenylation	-2.12106	VIRMA|RNF20|TENT4B
60	GO:0048285	GO Biological Processes	organelle fission	-2.11447	CDC14A|NCAPD2|NME6|ABRAXAS2|SUN1|AKAP8L|CHTF8|MTFR1L|PINK1|DIS3L2
47	GO:1900373	GO Biological Processes	positive regulation of purine nucleotide biosynthetic process	-2.09518	PFKFB4|TAZ|PINK1
46	GO:0030810	GO Biological Processes	positive regulation of nucleotide biosynthetic process	-2.09518	PFKFB4|TAZ|PINK1
4	GO:0034103	GO Biological Processes	regulation of tissue remodeling	-2.0773	ABR|BCR|PDK4|PPARGC1B
12	GO:0043039	GO Biological Processes	tRNA aminoacylation	-2.06992	FARSA|IARS1|WARS1
56	GO:0043631	GO Biological Processes	RNA polyadenylation	-2.06992	VIRMA|RNF20|TENT4B
61	GO:0030261	GO Biological Processes	chromosome condensation	-2.06992	NCAPD2|AKAP8L|MCPH1
48	GO:1903580	GO Biological Processes	positive regulation of ATP metabolic process	-2.06992	PFKFB4|TAZ|PINK1
53	GO:0007034	GO Biological Processes	vacuolar transport	-2.06956	GCC2|ANKFY1|TMEM106B|VPS13D|PINK1
22	R-HSA-73887	Reactome Gene Sets	Death Receptor Signalling	-2.06956	ABR|ARHGEF11|NCSTN|ARHGEF3|ARHGEF40
62	R-HSA-6804756	Reactome Gene Sets	Regulation of TP53 Activity through Phosphorylation	-2.06091	ATR|TAF1|KAT5|TP53INP1
49	GO:1900542	GO Biological Processes	regulation of purine nucleotide metabolic process	-2.045	PDK4|PFKFB4|TAZ|PDP1|PINK1
23	GO:0007265	GO Biological Processes	Ras protein signal transduction	-2.04021	ARHGAP1|BCR|RAP2A|SHC1|KSR1|ARHGEF11|ARHGEF3|SYNJ2BP|KCTD10
27	GO:0030490	GO Biological Processes	maturation of SSU-rRNA	-2.02113	NOP14|WDR46|UTP23
33	GO:0031400	GO Biological Processes	negative regulation of protein modification process	-2.00816	DUSP7|HMGCR|RGS3|SUPT6H|TAF1|WARS1|CDYL|DUS2|SYNJ2BP|MARCHF7|PINK1|DUSP18

## Sheet: GOterms of gene group 4
(d) GOterms of remission stage specific-DEGs of monocytes
	GO	Category	Description	LogP	Genes
0	GO:0090129	GO Biological Processes	positive regulation of synapse maturation	-4.73239	NEURL1|NRXN1|ADGRL1|DAB2IP
1	GO:0090128	GO Biological Processes	regulation of synapse maturation	-3.86697	NEURL1|NRXN1|ADGRL1|DAB2IP
3	R-HSA-1474165	Reactome Gene Sets	Reproduction	-3.824	H2BC3|H2BC13|H3C1|H4C1|H4C14|SYNE2|PSMC3IP|TEX12|SYCE1|IZUMO4|CATSPER3
16	hsa05410	KEGG Pathway	Hypertrophic cardiomyopathy (HCM)	-3.58562	CACNA1C|CACNB1|ACE|SGCB|TPM2|TTN|ITGA10|CACNA2D2
17	GO:0048747	GO Biological Processes	muscle fiber development	-3.58384	BMP4|KEL|NEB|SGCB|TTN|CACNA2D2|WFIKKN1
18	hsa05414	KEGG Pathway	Dilated cardiomyopathy	-3.34504	ADCY2|CACNA1C|CACNB1|SGCB|TPM2|TTN|ITGA10|CACNA2D2
22	GO:0045190	GO Biological Processes	isotype switching	-3.32573	CD40LG|TNFSF4|UNG|EXO1|FOXP3|APLF
21	GO:0002208	GO Biological Processes	somatic diversification of immunoglobulins involved in immune response	-3.32573	CD40LG|TNFSF4|UNG|EXO1|FOXP3|APLF
20	GO:0002204	GO Biological Processes	somatic recombination of immunoglobulin genes involved in immune response	-3.32573	CD40LG|TNFSF4|UNG|EXO1|FOXP3|APLF
33	R-HSA-1247673	Reactome Gene Sets	Erythrocytes take up oxygen and release carbon dioxide	-3.21202	HBA1|HBA2|HBB
4	R-HSA-1500620	Reactome Gene Sets	Meiosis	-3.20208	H2BC3|H2BC13|H3C1|H4C1|H4C14|SYNE2|PSMC3IP|TEX12|SYCE1
23	GO:0016447	GO Biological Processes	somatic recombination of immunoglobulin gene segments	-3.10118	CD40LG|TNFSF4|UNG|EXO1|FOXP3|APLF
24	GO:0002312	GO Biological Processes	B cell activation involved in immune response	-3.08384	CD19|CD40LG|TNFSF4|UNG|EXO1|FOXP3|APLF
41	GO:0060513	GO Biological Processes	prostatic bud formation	-3.06361	BMP4|BMP7|NOG
48	GO:0030048	GO Biological Processes	actin filament-based movement	-3.06044	ATP2A1|CACNA1C|MYO6|NEB|TPM2|TTN|SYNE2|MYO15A|PARVA|RNF207
5	R-HSA-1221632	Reactome Gene Sets	Meiotic synapsis	-2.98359	H2BC3|H2BC13|H4C1|H4C14|SYNE2|TEX12|SYCE1
25	GO:0002381	GO Biological Processes	immunoglobulin production involved in immunoglobulin mediated immune response	-2.93884	CD40LG|TNFSF4|UNG|EXO1|FOXP3|APLF
42	GO:0060272	GO Biological Processes	embryonic skeletal joint morphogenesis	-2.9318	BMP4|BMP7|NOG
43	M181	Canonical Pathways	PID BMP PATHWAY	-2.8355	BMP4|BMP7|SMAD6|NOG|BAMBI
6	hsa05322	KEGG Pathway	Systemic lupus erythematosus	-2.83263	C3|CD40LG|FCGR3A|H2BC3|HLA-DQA2|H2BC13|H3C1|H4C1|H4C14
51	GO:0048515	GO Biological Processes	spermatid differentiation	-2.80567	FANCG|NEURL1|MAST2|NECTIN3|CHD5|TSSK6|BRIP1|ICA1L|FAM9C|CATSPER3
2	GO:0060074	GO Biological Processes	synapse maturation	-2.77543	NEURL1|NRXN1|ADGRL1|DAB2IP
56	GO:0033081	GO Biological Processes	regulation of T cell differentiation in thymus	-2.77543	BMP4|CAMK4|IL7R|FOXP3
52	GO:0022412	GO Biological Processes	cellular process involved in reproduction in multicellular organism	-2.70832	BMP4|FANCG|NEURL1|MAST2|NCAPH|NECTIN3|CHD5|MOV10L1|TSSK6|BRIP1|ICA1L|FAM9C|SPESP1|CATSPER3|DND1|MEIKIN
57	GO:0032536	GO Biological Processes	regulation of cell projection size	-2.70588	KEL|PLS1|WNT7B
35	R-HSA-1480926	Reactome Gene Sets	O2/CO2 exchange in erythrocytes	-2.70588	HBA1|HBA2|HBB
44	GO:0060601	GO Biological Processes	lateral sprouting from an epithelium	-2.70588	BMP4|BMP7|NOG
36	R-HSA-2168880	Reactome Gene Sets	Scavenging of heme from plasma	-2.70588	HBA1|HBA2|HBB
34	R-HSA-1237044	Reactome Gene Sets	Erythrocytes take up carbon dioxide and release oxygen	-2.70588	HBA1|HBA2|HBB
26	GO:0016445	GO Biological Processes	somatic diversification of immunoglobulins	-2.68521	CD40LG|TNFSF4|UNG|EXO1|FOXP3|APLF
27	GO:0002562	GO Biological Processes	somatic diversification of immune receptors via germline recombination within a single locus	-2.65173	CD40LG|TNFSF4|UNG|EXO1|FOXP3|APLF
28	GO:0016444	GO Biological Processes	somatic cell DNA recombination	-2.65173	CD40LG|TNFSF4|UNG|EXO1|FOXP3|APLF
45	GO:0072498	GO Biological Processes	embryonic skeletal joint development	-2.60761	BMP4|BMP7|NOG
58	GO:0060271	GO Biological Processes	cilium assembly	-2.60216	BBS1|CELSR3|NEURL1|SYNE2|RPGRIP1L|HAUS5|PARVA|IFT22|TMEM237|TCTN2|CEP70|WDR34|TMEM67|WDR63|IQUB|CFAP53|MAFIP
37	hsa05144	KEGG Pathway	Malaria	-2.53463	CD40LG|HBA1|HBA2|HBB|IL12A
38	GO:0015671	GO Biological Processes	oxygen transport	-2.51717	HBA1|HBA2|HBB
19	hsa05412	KEGG Pathway	Arrhythmogenic right ventricular cardiomyopathy (ARVC)	-2.49335	CACNA1C|CACNB1|SGCB|ITGA10|CACNA2D2|TCF7L1
47	GO:0090192	GO Biological Processes	regulation of glomerulus development	-2.43345	BMP4|BMP7|NOG
46	GO:0060572	GO Biological Processes	morphogenesis of an epithelial bud	-2.43345	BMP4|BMP7|NOG
59	GO:0044782	GO Biological Processes	cilium organization	-2.40448	BBS1|CELSR3|NEURL1|SYNE2|RPGRIP1L|HAUS5|PARVA|IFT22|TMEM237|TCTN2|CEP70|WDR34|TMEM67|WDR63|IQUB|CFAP53|MAFIP
60	hsa04390	KEGG Pathway	Hippo signaling pathway	-2.40176	BMP4|BMP7|LLGL1|TEAD3|WNT7B|PATJ|TCF7L1|WTIP|TPTEP2-CSNK1E
53	GO:0007286	GO Biological Processes	spermatid development	-2.38332	FANCG|NEURL1|NECTIN3|CHD5|TSSK6|BRIP1|ICA1L|FAM9C|CATSPER3
29	GO:0002712	GO Biological Processes	regulation of B cell mediated immunity	-2.3503	C3|FCER2|TNFSF4|FOXP3|APLF
30	GO:0002889	GO Biological Processes	regulation of immunoglobulin mediated immune response	-2.3503	C3|FCER2|TNFSF4|FOXP3|APLF
31	GO:0002200	GO Biological Processes	somatic diversification of immune receptors	-2.29384	CD40LG|TNFSF4|UNG|EXO1|FOXP3|APLF
39	hsa05143	KEGG Pathway	African trypanosomiasis	-2.29262	HBA1|HBA2|HBB|IL12A
32	GO:0032700	GO Biological Processes	negative regulation of interleukin-17 production	-2.28284	IL12A|TNFSF4|FOXP3
40	GO:0015669	GO Biological Processes	gas transport	-2.21464	HBA1|HBA2|HBB
61	GO:0002922	GO Biological Processes	positive regulation of humoral immune response	-2.21464	C3|CCR7|FCER2
62	hsa05340	KEGG Pathway	Primary immunodeficiency	-2.2054	CD19|CD40LG|IL7R|UNG
54	GO:0007281	GO Biological Processes	germ cell development	-2.1996	BMP4|FANCG|NEURL1|NECTIN3|CHD5|MOV10L1|TSSK6|BRIP1|ICA1L|FAM9C|CATSPER3|DND1
63	GO:0007257	GO Biological Processes	activation of JUN kinase activity	-2.1639	CD40LG|TF|WNT7B|DAB2IP
64	R-HSA-8978934	Reactome Gene Sets	Metabolism of cofactors	-2.15049	PRKG2|SPR|COQ3
7	R-HSA-110328	Reactome Gene Sets	Recognition and association of DNA glycosylase with site containing an affected pyrimidine	-2.12524	H2BC3|UNG|H2BC13|H4C1|H4C14
9	R-HSA-73928	Reactome Gene Sets	Depyrimidination	-2.12524	H2BC3|UNG|H2BC13|H4C1|H4C14
8	R-HSA-110329	Reactome Gene Sets	Cleavage of the damaged pyrimidine	-2.12524	H2BC3|UNG|H2BC13|H4C1|H4C14
10	R-HSA-912446	Reactome Gene Sets	Meiotic recombination	-2.11612	H2BC3|H2BC13|H3C1|H4C1|H4C14|PSMC3IP
65	GO:0017158	GO Biological Processes	regulation of calcium ion-dependent exocytosis	-2.10985	APBA2|SYP|HYAL3|DOC2B|RIMS3|CLTRN|SYT15
66	GO:0099515	GO Biological Processes	actin filament-based transport	-2.08997	MYO6|SYNE2|MYO15A
68	R-HSA-9008059	Reactome Gene Sets	Interleukin-37 signaling	-2.08997	PTPN13|PTPN14|PTPN20
67	GO:0071459	GO Biological Processes	protein localization to chromosome, centromeric region	-2.08997	CENPA|NDC80|MTBP
55	GO:0007276	GO Biological Processes	gamete generation	-2.08565	BMP4|ACE|FANCG|GGT5|KIFC1|NEURL1|HSF2BP|PTGDR2|MAST2|NCAPH|NECTIN3|CHD5|MOV10L1|CIP2A|HROB|TSSK6|BRIP1|ICA1L|RHOXF1|FAM9C|TDRD6|CATSPER3|DND1|MEIKIN
12	R-HSA-73929	Reactome Gene Sets	Base-Excision Repair, AP Site Formation	-2.06688	H2BC3|UNG|H2BC13|H4C1|H4C14
11	R-HSA-73728	Reactome Gene Sets	RNA Polymerase I Promoter Opening	-2.06688	H2BC3|H2BC13|H3C1|H4C1|H4C14
49	R-HSA-397014	Reactome Gene Sets	Muscle contraction	-2.03615	ATP2A1|CACNA1C|CACNB1|DMPK|FGF11|NEB|TPM2|TTN|CACNA2D2|TRIM72
50	GO:0070252	GO Biological Processes	actin-mediated cell contraction	-2.01131	ATP2A1|CACNA1C|NEB|TPM2|TTN|PARVA|RNF207
13	R-HSA-5334118	Reactome Gene Sets	DNA methylation	-2.01084	H2BC3|H2BC13|H3C1|H4C1|H4C14
14	R-HSA-201722	Reactome Gene Sets	Formation of the beta-catenin:TCF transactivating complex	-2.00052	H2BC3|H2BC13|H3C1|H4C1|H4C14|TCF7L1
15	R-HSA-73772	Reactome Gene Sets	RNA Polymerase I Promoter Escape	-2.00052	GTF2H4|H2BC3|H2BC13|H3C1|H4C1|H4C14
