# Supplementary material for: Single-cell analysis of two severe COVID-19 patients reveals a monocyte-associated and tocilizumab-responding cytokine storm
Source: Nat Commun. 2020 Aug 6;11:3924. doi: 10.1038/s41467-020-17834-w (PMC7413381; doi:10.1038/s41467-020-17834-w)
Supplement: Supplementary file 15 — Source Data [file 41467_2020_17834_MOESM15_ESM.xlsx]

## Sheet: Figure 2b
Fig. 2b
		severe stage	remission stage	healthy control
	number of cluster 9 cells	900	92	0
	number of monocytes	916	761	9517
	percentage of cluster 9 in monocytes	0.982533	0.120894	0

## Sheet: Figure 2e
Fig. 2e
	CD14 monocytes	average expression of geneset of GO term "REGULATION OF ACUTE INFLAMMATORY RESPONSE"	patient stage
	AAACCCAAGAGGTCAC-1	0.278472	healthy people
	AACACACTCTCAACGA-1	0.316069	healthy people
	AACAGGGAGGAGCTGT-1	0.262372	healthy people
	AACAGGGTCTCAAAGC-1	0.223773	healthy people
	AACGTCAAGTCAACAA-1	0.349656	healthy people
	AACGTCATCCACAGGC-1	0.360225	healthy people
	AACTTCTAGCGGGTTA-1	0.311118	healthy people
	AAGATAGGTACACTCA-1	0.307983	healthy people
	AAGCATCAGCAGTACG-1	0.259793	healthy people
	AAGCATCGTAACGGTG-1	0.31456	healthy people
	AAGCGTTGTTCATCTT-1	0.257662	healthy people
	AATGCCACATGGAATA-1	0.216816	healthy people
	AATGCCATCTTAGCAG-1	0.32102	healthy people
	AATGGAACATTCATCT-1	0.401602	healthy people
	AATTTCCCAGTCGCAC-1	0.341842	healthy people
	ACACAGTGTATGAGGC-1	0.218309	healthy people
	ACACAGTGTCCTGTTC-1	0.320288	healthy people
	ACAGGGAGTGAACTAA-1	0.348039	healthy people
	ACATGCATCGTAGAGG-1	0.256739	healthy people
	ACATTTCCATTCAGGT-1	0.30811	healthy people
	ACCATTTAGTAGACCG-1	0.265941	healthy people
	ACGTCCTTCTGCATAG-1	0.258827	healthy people
	ACTGTCCGTCTTCGAA-1	0.319701	healthy people
	AGAAATGAGTTAACAG-1	0.315871	healthy people
	AGACAGGAGTGTACCT-1	0.372082	healthy people
	AGACAGGGTCGCCTAG-1	0.212674	healthy people
	AGACCATAGTGAGGCT-1	0.320368	healthy people
	AGACCCGGTAATCAGA-1	0.292501	healthy people
	AGCCACGGTTCAGTAC-1	0.317999	healthy people
	AGCCAGCAGTTGTCAC-1	0.295772	healthy people
	AGCGCTGAGCACAAAT-1	0.380633	healthy people
	AGCGTATCATGTGGCC-1	0.287472	healthy people
	AGCTACATCTTGAACG-1	0.246501	healthy people
	AGGATAATCAGACCTA-1	0.239541	healthy people
	AGGGCCTTCAGTGGGA-1	0.252884	healthy people
	AGGTCATCAGCCTATA-1	0.331848	healthy people
	AGTAACCTCCGAGCTG-1	0.272161	healthy people
	AGTAGTCTCGAAGCCC-1	0.186614	healthy people
	AGTCAACAGTCTGGAG-1	0.332141	healthy people
	AGTCATGTCAGCGCAC-1	0.282487	healthy people
	AGTTAGCGTTTGATCG-1	0.272489	healthy people
	ATACCTTCATGAAAGT-1	0.325132	healthy people
	ATACTTCCAACGACTT-1	0.261184	healthy people
	ATAGACCTCTCTAGGA-1	0.277233	healthy people
	ATAGGCTAGCTCGAAG-1	0.283612	healthy people
	ATCACGACAATTTCTC-1	0.38695	healthy people
	ATCCACCTCACATTGG-1	0.321491	healthy people
	ATCCGTCGTTAGGCCC-1	0.294847	healthy people
	ATCGATGTCGTGAGAG-1	0.30948	healthy people
	ATCGTAGTCCAAGAGG-1	0.301793	healthy people
	ATGCCTCTCAACACGT-1	0.284731	healthy people
	ATGGTTGTCTTAGCAG-1	0.255347	healthy people
	ATGTCCCGTCACTCTC-1	0.334877	healthy people
	ATTACCTCACGGAAGT-1	0.328476	healthy people
	ATTCCTAAGTAGACCG-1	0.289466	healthy people
	ATTGGGTGTATGAAGT-1	0.377816	healthy people
	ATTGTTCGTCAGTCTA-1	0.337301	healthy people
	ATTTCTGGTAACACGG-1	0.383181	healthy people
	ATTTCTGGTATCACGT-1	0.262801	healthy people
	CAAAGAAGTGCGTGCT-1	0.263685	healthy people
	CAACCTCTCCCATTCG-1	0.2575	healthy people
	CAACGATCATTCCTAT-1	0.356099	healthy people
	CAAGACTAGGATCATA-1	0.271457	healthy people
	CAATCGAAGCAACTCT-1	0.353886	healthy people
	CAATGACCAGGACATG-1	0.249042	healthy people
	CACACAACACCGTACG-1	0.298976	healthy people
	CACGGGTCAGTCTGGC-1	0.29363	healthy people
	CACGTTCGTGGGACAT-1	0.290918	healthy people
	CACTGTCAGCCTCACG-1	0.293016	healthy people
	CACTTCGTCTCGCAGG-1	0.287395	healthy people
	CAGATCACACAAACGG-1	0.349817	healthy people
	CAGATTGAGTTGGAAT-1	0.283779	healthy people
	CAGCCAGAGGTCTTTG-1	0.323506	healthy people
	CAGTGCGAGCGAGAAA-1	0.321375	healthy people
	CAGTTCCCACGACAGA-1	0.429908	healthy people
	CAGTTCCCATGAAGCG-1	0.267545	healthy people
	CATAAGCCAATGACCT-1	0.331911	healthy people
	CATACAGTCAACGTGT-1	0.355448	healthy people
	CATGAGTGTTCTATCT-1	0.401035	healthy people
	CATGCAACACAAATGA-1	0.314101	healthy people
	CATGCCTAGTTAACGA-1	0.330811	healthy people
	CATGCTCGTGAGTCAG-1	0.330828	healthy people
	CCAAGCGCAGAACCGA-1	0.317094	healthy people
	CCCTCTCCAAGCGCTC-1	0.344491	healthy people
	CCCTTAGTCTGAATCG-1	0.328102	healthy people
	CCGGACAAGGTAACTA-1	0.40045	healthy people
	CCGGTAGAGGTAATCA-1	0.298061	healthy people
	CCGGTGAGTAGAGATT-1	0.328392	healthy people
	CCTACGTTCCGCATAA-1	0.240901	healthy people
	CCTCAACGTGGTCAAG-1	0.267	healthy people
	CCTCACAGTACCTAGT-1	0.241123	healthy people
	CCTCCTCCACTACTTT-1	0.272338	healthy people
	CCTCTCCTCAGTCCGG-1	0.32243	healthy people
	CCTCTCCTCGTCCATC-1	0.290965	healthy people
	CGAATTGGTGGGCTCT-1	0.232202	healthy people
	CGAGGAAAGGGCAACT-1	0.315083	healthy people
	CGAGGCTGTGGCTGCT-1	0.385371	healthy people
	CGATGCGGTTTCCCAC-1	0.283664	healthy people
	CGATGGCAGCAAGGAA-1	0.353451	healthy people
	CGCCAGATCACGATCA-1	0.208822	healthy people
	CGTCCATGTCCAGTTA-1	0.371005	healthy people
	CGTGATACATCGTCCT-1	0.214612	healthy people
	CGTTGGGGTAGTGCGA-1	0.441478	healthy people
	CTACAGAGTGCAACAG-1	0.369816	healthy people
	CTACCTGAGTTCCGTA-1	0.289477	healthy people
	CTAGACATCAAGCCCG-1	0.384097	healthy people
	CTAGGTAGTAACGCGA-1	0.287991	healthy people
	CTAGGTATCGCCACTT-1	0.323042	healthy people
	CTAGGTATCGTTAGTG-1	0.351454	healthy people
	CTATCCGAGGAGTCTG-1	0.266641	healthy people
	CTATCTAGTTCGGCGT-1	0.333348	healthy people
	CTCAACCAGTTCATGC-1	0.330151	healthy people
	CTCAGTCGTCATGGCC-1	0.279537	healthy people
	CTCATCGCATAGGAGC-1	0.333045	healthy people
	CTCATCGGTTCAAAGA-1	0.3055	healthy people
	CTCATCGTCCGGTAGC-1	0.300424	healthy people
	CTCCTCCTCTAACACG-1	0.295587	healthy people
	CTCTCAGCAACCAATC-1	0.367892	healthy people
	CTCTGGTTCTGTACAG-1	0.315546	healthy people
	CTGAGGCAGTCAAGCG-1	0.287313	healthy people
	CTGCATCCACATACTG-1	0.41078	healthy people
	CTGCCATTCGACCATA-1	0.337052	healthy people
	CTGCCTAAGAGATCGC-1	0.293793	healthy people
	CTGCGAGCAGAGACTG-1	0.289615	healthy people
	CTGCGAGTCTTGGAAC-1	0.308877	healthy people
	CTGGCAGCAGCTGTTA-1	0.352399	healthy people
	CTGGCAGGTCATGACT-1	0.234313	healthy people
	CTGTGGGAGAATAGTC-1	0.33542	healthy people
	CTTCAATGTGGACTGA-1	0.318238	healthy people
	CTTCCTTAGTAAAGCT-1	0.281588	healthy people
	CTTGATTGTACCTATG-1	0.311104	healthy people
	CTTTCAAAGCTGAGCA-1	0.235031	healthy people
	CTTTCGGAGCTGTACT-1	0.290878	healthy people
	GAACTGTAGACCAGAC-1	0.33195	healthy people
	GACACGCAGTTCCGGC-1	0.258825	healthy people
	GACGCTGGTATTTCCT-1	0.310298	healthy people
	GACGTTACAGCCCAGT-1	0.364106	healthy people
	GACTATGCAGAACGCA-1	0.282902	healthy people
	GACTCAAGTAAGTTAG-1	0.375848	healthy people
	GAGAGGTGTTTACTGG-1	0.182386	healthy people
	GAGGGTAAGCCTCACG-1	0.251401	healthy people
	GATAGAAAGTCGAAGC-1	0.393159	healthy people
	GATCAGTTCTAACGGT-1	0.302225	healthy people
	GATGCTATCCGCAGTG-1	0.277862	healthy people
	GATGGAGTCACGATAC-1	0.297314	healthy people
	GATGTTGCACTGTGAT-1	0.293416	healthy people
	GCAACATTCTCAACCC-1	0.383491	healthy people
	GCACGTGGTTAGGGAC-1	0.443489	healthy people
	GCACTAATCATCACTT-1	0.373868	healthy people
	GCCAGCAAGTATAGAC-1	0.30973	healthy people
	GCCAGTGTCCGAGCTG-1	0.35671	healthy people
	GCCATTCTCAAGCCAT-1	0.336674	healthy people
	GCCGTGATCACAGTGT-1	0.273227	healthy people
	GCTACAAAGGATTTGA-1	0.245645	healthy people
	GCTACAAAGTTCACTG-1	0.381055	healthy people
	GCTACAAGTGTCGCTG-1	0.326058	healthy people
	GCTACAATCCGCACTT-1	0.361225	healthy people
	GCTCAAACATCCGAAT-1	0.389422	healthy people
	GCTGAATTCACCTCGT-1	0.225731	healthy people
	GCTTCACGTCGGCACT-1	0.20188	healthy people
	GGCGTCACAACTGCTA-1	0.260156	healthy people
	GGCTGTGAGACTCTTG-1	0.272813	healthy people
	GGCTTGGTCGTAATGC-1	0.197385	healthy people
	GGGAAGTCAACCGCTG-1	0.354641	healthy people
	GGGAAGTCAGTAACGG-1	0.328592	healthy people
	GGGACTCGTATACCTG-1	0.272091	healthy people
	GGGATCCGTGCTCTCT-1	0.425451	healthy people
	GGGCGTTCAATACCTG-1	0.305314	healthy people
	GGGTAGAGTTCTCACC-1	0.272633	healthy people
	GGGTCACAGTGGTGGT-1	0.218487	healthy people
	GGTAACTAGTCGGGAT-1	0.305724	healthy people
	GGTAACTGTTTAGAGA-1	0.282708	healthy people
	GGTAATCAGAGAGCGG-1	0.341467	healthy people
	GGTAATCTCGACGAGA-1	0.287334	healthy people
	GGTAGAGCAGGGATAC-1	0.152254	healthy people
	GGTCTGGAGCGAGTAC-1	0.368303	healthy people
	GGTGTCGCAGGTCAGA-1	0.273091	healthy people
	GGTGTTAAGAAGCTGC-1	0.275981	healthy people
	GGTTAACCACGTTCGG-1	0.319965	healthy people
	GTAACACCACCAGCGT-1	0.252288	healthy people
	GTAATCGAGGCTGAAC-1	0.314574	healthy people
	GTAATGCGTAGGACTG-1	0.293223	healthy people
	GTAGAAATCCAATCTT-1	0.282893	healthy people
	GTAGAGGGTAGTTCCA-1	0.275527	healthy people
	GTATTTCGTAGAGATT-1	0.34342	healthy people
	GTCAGCGAGCACCTGC-1	0.291355	healthy people
	GTCAGCGGTGCCTTCT-1	0.370797	healthy people
	GTGTCCTGTCAGGCAA-1	0.25508	healthy people
	GTGTTCCTCGAGAGAC-1	0.267497	healthy people
	GTTACAGGTATAGGAT-1	0.199511	healthy people
	GTTACAGTCTTTGATC-1	0.453008	healthy people
	GTTAGTGCATGGCCAC-1	0.298255	healthy people
	GTTATGGCATGGCCAC-1	0.31842	healthy people
	GTTCATTCAAGCGAAC-1	0.274648	healthy people
	GTTGCTCGTCGTATTG-1	0.277731	healthy people
	GTTGCTCTCATTCGGA-1	0.205834	healthy people
	GTTGTAGTCTTCGCTG-1	0.346649	healthy people
	GTTTACTAGGCACAAC-1	0.368537	healthy people
	TAACACGAGCGTGAGT-1	0.288666	healthy people
	TAACACGTCTTCCCGA-1	0.198513	healthy people
	TAACGACGTATCAGGG-1	0.238726	healthy people
	TAAGCCACATGACACT-1	0.240819	healthy people
	TACCTCGCACTCCTGT-1	0.35401	healthy people
	TAGAGTCCAAAGCACG-1	0.312082	healthy people
	TAGGTACCAGGCTTGC-1	0.361351	healthy people
	TATATCCGTTGTACGT-1	0.332132	healthy people
	TATCAGGTCGATCCAA-1	0.267072	healthy people
	TATTTCGGTAGCCAGA-1	0.333111	healthy people
	TCAAGCAAGAAGGCTC-1	0.352819	healthy people
	TCAAGTGAGTCGGCCT-1	0.157088	healthy people
	TCACAAGAGCACTTTG-1	0.299664	healthy people
	TCACTCGGTCTGTCAA-1	0.338612	healthy people
	TCAGGTAAGACTGGGT-1	0.316002	healthy people
	TCAGGTACACATTGTG-1	0.365431	healthy people
	TCATCATCATACTTTC-1	0.312997	healthy people
	TCATGGAGTGGCTAGA-1	0.313179	healthy people
	TCATTACAGATTGTGA-1	0.35353	healthy people
	TCATTTGCAAGAGGTC-1	0.28654	healthy people
	TCATTTGTCGATACAC-1	0.279336	healthy people
	TCCATCGGTCAAAGAT-1	0.398496	healthy people
	TCCCACAGTCCACGCA-1	0.41628	healthy people
	TCCTTTCCAGGGCTTC-1	0.274016	healthy people
	TCGAACACAAAGCGTG-1	0.19814	healthy people
	TCGCTCATCAAGTGGG-1	0.317119	healthy people
	TCGTGCTTCTAGGCAT-1	0.228312	healthy people
	TCTATACCAGGACAGT-1	0.405911	healthy people
	TCTATACTCCTTATAC-1	0.302625	healthy people
	TCTCACGTCTGATTCT-1	0.342389	healthy people
	TCTCAGCTCTGAGGTT-1	0.288774	healthy people
	TCTGCCATCCTAGCGG-1	0.357647	healthy people
	TCTTAGTTCCGAGAAG-1	0.298339	healthy people
	TGACGCGGTAGTACGG-1	0.304666	healthy people
	TGAGACTCACGACAGA-1	0.322874	healthy people
	TGAGGAGAGGAAAGAC-1	0.207945	healthy people
	TGAGTCAAGGTTCCAT-1	0.353307	healthy people
	TGATGCATCAATCAGC-1	0.266054	healthy people
	TGCAGGCCATCTGGGC-1	0.330141	healthy people
	TGCAGTACACCAGTAT-1	0.359362	healthy people
	TGCAGTAGTCTTCCGT-1	0.339417	healthy people
	TGCATGATCGAGAAGC-1	0.373478	healthy people
	TGCGATAAGCTAGCCC-1	0.34154	healthy people
	TGCGATACACAGAAGC-1	0.388458	healthy people
	TGCGATAGTACGTAGG-1	0.374123	healthy people
	TGCTCCACACCCTATC-1	0.247647	healthy people
	TGGAGAGCACATCCCT-1	0.328437	healthy people
	TGGATCACACAAGTGG-1	0.264263	healthy people
	TGGATCAGTACACGTT-1	0.32692	healthy people
	TGGTTAGGTCACATTG-1	0.287434	healthy people
	TGTAAGCAGGACAAGA-1	0.291741	healthy people
	TGTCCCAAGAAGCGAA-1	0.317608	healthy people
	TGTGTGAGTGGCTAGA-1	0.287544	healthy people
	TGTTCCGGTCCTGTTC-1	0.295497	healthy people
	TGTTCTACAAAGGATT-1	0.284329	healthy people
	TGTTGGAAGTCTCGTA-1	0.317222	healthy people
	TGTTTGTGTCCCTGAG-1	0.343547	healthy people
	TTACAGGCAAGCGGAT-1	0.254424	healthy people
	TTCACGCCATGTGACT-1	0.399687	healthy people
	TTCATGTCACTGGAAG-1	0.266793	healthy people
	TTCATTGCACCGGTCA-1	0.269433	healthy people
	TTCCAATCACGACGCT-1	0.291814	healthy people
	TTCCTCTTCCCACAGG-1	0.230461	healthy people
	TTCGATTCACTACCGG-1	0.361754	healthy people
	TTCGCTGGTTGTGCCG-1	0.298636	healthy people
	TTCTAGTGTCGGTACC-1	0.269625	healthy people
	TTGGGATCACAGTATC-1	0.307418	healthy people
	TTGGTTTTCCACACAA-1	0.316651	healthy people
	TTGTGGAAGACCAGCA-1	0.316241	healthy people
	TTGTTTGAGGACACTG-1	0.216254	healthy people
	TTTCACAGTCGCATCG-1	0.290831	healthy people
	TTTGACTTCCCGATCT-1	0.349767	healthy people
	TTTGGTTGTAGCTTTG-1	0.281535	healthy people
	TTTGTTGAGATTGATG-1	0.339443	healthy people
	AAACGAATCCTCTGCA-2	0.286388	healthy people
	AAACGCTGTTCTGAGT-2	0.314887	healthy people
	AAAGGATCAGCTGCCA-2	0.299573	healthy people
	AAAGGGCGTACCTAGT-2	0.393386	healthy people
	AAAGTGACATCTAACG-2	0.322127	healthy people
	AACAAGAGTCATCACA-2	0.32506	healthy people
	AACCAACAGGTTCCGC-2	0.321033	healthy people
	AAGACTCAGCGAATGC-2	0.308527	healthy people
	AAGACTCGTGGGTATG-2	0.357537	healthy people
	AAGATAGCACGCACCA-2	0.328214	healthy people
	AAGCATCGTTAAGTCC-2	0.375451	healthy people
	AAGCCATGTTGTTGCA-2	0.372247	healthy people
	AAGCGTTGTATGCGGA-2	0.418393	healthy people
	AAGGAATCAAGAGTGC-2	0.272724	healthy people
	AAGTGAACAACATACC-2	0.310427	healthy people
	AATCACGAGCGTTCCG-2	0.393621	healthy people
	AATCACGAGTTCGGTT-2	0.379899	healthy people
	AATCGACCACAAGGTG-2	0.255566	healthy people
	AATGAAGCACAGCCAC-2	0.294053	healthy people
	AATTCCTAGCCAGTAG-2	0.263726	healthy people
	ACAACCACACAGCCTG-2	0.239298	healthy people
	ACACCAATCAACGTGT-2	0.358352	healthy people
	ACACTGATCAGTCACA-2	0.262514	healthy people
	ACAGAAATCAAGCTTG-2	0.354568	healthy people
	ACAGGGACAACCGGAA-2	0.293982	healthy people
	ACATGCATCAGGAAAT-2	0.31375	healthy people
	ACCAAACCAATGACCT-2	0.367959	healthy people
	ACCAAACCATACATCG-2	0.276121	healthy people
	ACCCTCATCAGCCTCT-2	0.239212	healthy people
	ACCTGAATCGATGGAG-2	0.290913	healthy people
	ACCTGTCCAGATCCAT-2	0.330545	healthy people
	ACGATGTCATTCTCCG-2	0.315235	healthy people
	ACGCACGAGCACCCAC-2	0.242704	healthy people
	ACGGTCGGTGTCCGGT-2	0.296596	healthy people
	ACTATTCTCACTGGTA-2	0.375885	healthy people
	AGAACCTTCATTGTTC-2	0.29249	healthy people
	AGAAGCGAGGCCTGAA-2	0.350462	healthy people
	AGACCCGGTGGTGATG-2	0.306445	healthy people
	AGACTCAGTGTCATTG-2	0.315593	healthy people
	AGAGAGCGTAGAGCTG-2	0.417055	healthy people
	AGAGCAGTCCTGGCTT-2	0.254273	healthy people
	AGATGCTCACTGCGAC-2	0.183106	healthy people
	AGATGCTTCTAAGGAA-2	0.241836	healthy people
	AGCCAGCGTAACGGTG-2	0.37095	healthy people
	AGGGCTCTCATTACGG-2	0.353072	healthy people
	AGGGTCCGTAAGATCA-2	0.278246	healthy people
	AGGTCATGTGGGCTTC-2	0.37122	healthy people
	AGTAACCTCGGACAAG-2	0.205773	healthy people
	AGTACTGGTTAAGAAC-2	0.274729	healthy people
	AGTCATGAGCATGGGT-2	0.305829	healthy people
	AGTCTCCTCCGCAAAT-2	0.338423	healthy people
	AGTGACTCAGTATACC-2	0.259782	healthy people
	ATACCTTGTGAGTGAC-2	0.278218	healthy people
	ATAGAGACAGCCGTCA-2	0.379948	healthy people
	ATAGAGAGTCTTGGTA-2	0.311372	healthy people
	ATCACGAAGTCCGTCG-2	0.319687	healthy people
	ATCAGGTAGAGATTCA-2	0.25132	healthy people
	ATCATTCGTTACCGTA-2	0.25589	healthy people
	ATCCACCGTTTGATCG-2	0.378844	healthy people
	ATCCGTCGTCTGTAAC-2	0.303662	healthy people
	ATCCTATAGCTGAGCA-2	0.333531	healthy people
	ATCGTCCTCTTCGCTG-2	0.323883	healthy people
	ATCGTGATCACCTGTC-2	0.35521	healthy people
	ATCTCTACAACCAATC-2	0.306219	healthy people
	ATGATCGTCCAAGCCG-2	0.447919	healthy people
	ATGCATGCATCACGGC-2	0.288748	healthy people
	ATTCACTTCGTCCATC-2	0.333734	healthy people
	ATTTACCGTGACTGAG-2	0.334028	healthy people
	ATTTCACGTTCTCCAC-2	0.188412	healthy people
	CAAAGAACACAAAGTA-2	0.318667	healthy people
	CAACAACCAAGTTGGG-2	0.348923	healthy people
	CAACCAACACCTTCGT-2	0.271403	healthy people
	CAACCTCGTGTTCCAA-2	0.338822	healthy people
	CAACGGCTCGCGGTAC-2	0.345966	healthy people
	CAAGCTAAGGGAGAAT-2	0.340801	healthy people
	CAATACGGTTGCGTAT-2	0.379691	healthy people
	CAATGACGTCATTCCC-2	0.278227	healthy people
	CACACAACAGACAATA-2	0.332927	healthy people
	CACATGACAATAACGA-2	0.334981	healthy people
	CACGGGTAGGCAGCTA-2	0.308956	healthy people
	CACGTGGAGGTGGGTT-2	0.289814	healthy people
	CACGTGGTCGTAACCA-2	0.274436	healthy people
	CAGATACAGTCCCAAT-2	0.333564	healthy people
	CAGATCATCTGTCCGT-2	0.304323	healthy people
	CAGCAATTCTTCGACC-2	0.341719	healthy people
	CATAAGCAGTCTTCGA-2	0.36159	healthy people
	CATGAGTAGGTTACAA-2	0.255835	healthy people
	CATGCAATCTGGAAGG-2	0.328836	healthy people
	CATGCCTAGAACAGGA-2	0.284125	healthy people
	CATGGATAGTTGAAAC-2	0.397406	healthy people
	CATTTCACAGAACATA-2	0.343162	healthy people
	CCAATGATCCTAAGTG-2	0.311958	healthy people
	CCACACTCATAGCTGT-2	0.298394	healthy people
	CCACTTGTCTGGGCAC-2	0.383882	healthy people
	CCATCACAGTATGAAC-2	0.288357	healthy people
	CCCATTGAGGATCACG-2	0.287415	healthy people
	CCCTCTCGTGTTACTG-2	0.38695	healthy people
	CCCTCTCTCTTGGATG-2	0.292725	healthy people
	CCCTTAGAGTGTCATC-2	0.280951	healthy people
	CCCTTAGCAATGTCAC-2	0.455635	healthy people
	CCGATCTAGTTGAAGT-2	0.358645	healthy people
	CCGGTGACAGCTTCCT-2	0.297885	healthy people
	CCTCAACTCTCGTCAC-2	0.296255	healthy people
	CCTCACAGTACACGCC-2	0.267172	healthy people
	CCTGTTGGTCCGTTTC-2	0.335096	healthy people
	CGAAGGATCTAGTGAC-2	0.246209	healthy people
	CGAAGTTAGGACTTCT-2	0.30008	healthy people
	CGATCGGGTGACTAAA-2	0.283064	healthy people
	CGATGCGGTCACCACG-2	0.408219	healthy people
	CGCATGGAGGATCACG-2	0.25906	healthy people
	CGCATGGTCGGAGTAG-2	0.329023	healthy people
	CGGAGAATCTACTCAT-2	0.261977	healthy people
	CGGGCATAGGCCCGTT-2	0.323931	healthy people
	CGGGTGTTCATCACTT-2	0.227947	healthy people
	CGTCCATAGCCTCAAT-2	0.245504	healthy people
	CGTGTCTGTCTAGGCC-2	0.368693	healthy people
	CTAACTTCACCGCTGA-2	0.240247	healthy people
	CTACATTGTTTACGTG-2	0.28505	healthy people
	CTACCTGTCCATCAGA-2	0.321485	healthy people
	CTACGGGCACTTTATC-2	0.417526	healthy people
	CTATCTAGTTGGAGGT-2	0.328741	healthy people
	CTATCTATCGGAGATG-2	0.424723	healthy people
	CTCAAGAAGATGGTCG-2	0.27207	healthy people
	CTCAGAATCTCTAAGG-2	0.356606	healthy people
	CTCATTAGTTCGTACA-2	0.247163	healthy people
	CTCCCAACACCCTTAC-2	0.240094	healthy people
	CTCTCGAAGCTCCGAC-2	0.364339	healthy people
	CTCTGGTAGGCTAGCA-2	0.248777	healthy people
	CTGCGAGCACGCGGTT-2	0.347838	healthy people
	CTGGCAGGTGTTTGCA-2	0.378854	healthy people
	CTGGTCTCAATGCAGG-2	0.250465	healthy people
	CTGTATTCATTGGCAT-2	0.325955	healthy people
	CTTCCGAAGACAACAT-2	0.310831	healthy people
	CTTCCGAAGAGTCCGA-2	0.28028	healthy people
	CTTCTAATCTTACTGT-2	0.322658	healthy people
	CTTGATTAGTGCCGAA-2	0.323759	healthy people
	CTTTCGGCATGGATCT-2	0.210709	healthy people
	GAAATGAGTATTGGCT-2	0.354174	healthy people
	GAACACTCACCAGTAT-2	0.277117	healthy people
	GACAGCCCATACAGCT-2	0.233222	healthy people
	GACCCAGAGGACAACC-2	0.406711	healthy people
	GACCGTGTCCGGACGT-2	0.48601	healthy people
	GACCTTCAGGCATGGT-2	0.320885	healthy people
	GACTCTCCACAGCCTG-2	0.303732	healthy people
	GAGAAATAGGTAAACT-2	0.338464	healthy people
	GAGATGGCACAGCTTA-2	0.227418	healthy people
	GAGCCTGCAGCTGAAG-2	0.390254	healthy people
	GAGCCTGTCTAAGCCA-2	0.342719	healthy people
	GAGGGTATCGTTCCTG-2	0.412741	healthy people
	GAGTGTTGTGGTCCCA-2	0.298891	healthy people
	GAGTTTGCATCTAGAC-2	0.270434	healthy people
	GATCACAGTCGATGCC-2	0.437785	healthy people
	GATCACATCCACTTCG-2	0.351014	healthy people
	GATGCTAGTTGCATAC-2	0.24014	healthy people
	GATTCGAGTACGATCT-2	0.303555	healthy people
	GATTCGATCCTTCAGC-2	0.363753	healthy people
	GATTCTTCATGTACGT-2	0.273273	healthy people
	GCAACCGCAACTACGT-2	0.37029	healthy people
	GCACTAAGTAGCTGAG-2	0.344913	healthy people
	GCACTAATCCGAGCTG-2	0.37065	healthy people
	GCAGCTGGTGCGTTTA-2	0.337243	healthy people
	GCAGTTATCACCTTAT-2	0.325097	healthy people
	GCATGATGTTACCCTC-2	0.285568	healthy people
	GCCCGAATCATCACTT-2	0.378891	healthy people
	GCGATCGCAGCGACAA-2	0.315585	healthy people
	GCGGAAACAACGATCT-2	0.302323	healthy people
	GCTACCTCATGTTCGA-2	0.34412	healthy people
	GCTTCACAGCACTAGG-2	0.325431	healthy people
	GGAACCCAGCGACAGT-2	0.250796	healthy people
	GGAGAACAGCTCCCTT-2	0.337228	healthy people
	GGAGATGGTCCCGTGA-2	0.330282	healthy people
	GGAGATGTCAATGCAC-2	0.229683	healthy people
	GGAGGTAAGTTGTAAG-2	0.174507	healthy people
	GGAGGTATCGGAACTT-2	0.341334	healthy people
	GGCGTCATCCAAGCAT-2	0.25796	healthy people
	GGGTGAACAAACCATC-2	0.405015	healthy people
	GGGTTTATCATGGAGG-2	0.342101	healthy people
	GGTCTGGGTAGTTCCA-2	0.387679	healthy people
	GGTGTTAAGAGCGACT-2	0.364101	healthy people
	GTAATGCAGTAAGAGG-2	0.305579	healthy people
	GTAGCTACACAGTATC-2	0.282848	healthy people
	GTAGCTAGTGTTAACC-2	0.31677	healthy people
	GTAGGTTAGTAACGTA-2	0.35936	healthy people
	GTAGGTTCAAGCGGAT-2	0.338648	healthy people
	GTATTTCCACAAGTTC-2	0.376937	healthy people
	GTCAGCGCACCAAAGG-2	0.407228	healthy people
	GTCATCCTCCATAGAC-2	0.338203	healthy people
	GTCCCATAGCGCGTTC-2	0.344914	healthy people
	GTCTACCTCCTTACCG-2	0.355974	healthy people
	GTCTAGATCCGCATAA-2	0.32103	healthy people
	GTCTGTCCATGCCGCA-2	0.322381	healthy people
	GTGATGTCACCTTCGT-2	0.32245	healthy people
	GTGATGTCAGAAGTTA-2	0.379454	healthy people
	GTGCAGCAGTGAACAT-2	0.224208	healthy people
	GTGCTGGCAGTCACGC-2	0.324627	healthy people
	GTGGAGACAAGCCCAC-2	0.316819	healthy people
	GTGGCGTTCTCTAAGG-2	0.258192	healthy people
	GTGTGATCACCTGCTT-2	0.338776	healthy people
	GTGTGATTCGAGATGG-2	0.376803	healthy people
	GTGTGGCTCCATCTGC-2	0.334384	healthy people
	GTGTTCCCATCGAACT-2	0.243122	healthy people
	GTTACAGTCTACTGCC-2	0.387509	healthy people
	GTTCATTAGCGGTAGT-2	0.268522	healthy people
	GTTCGCTCAACCTAAC-2	0.341381	healthy people
	GTTGAACAGTACCGGA-2	0.288879	healthy people
	GTTGCTCTCACGAGGA-2	0.334011	healthy people
	GTTGTAGGTATGGGAC-2	0.35666	healthy people
	GTTGTGAGTTGTATGC-2	0.303298	healthy people
	TAACCAGAGGATATAC-2	0.204238	healthy people
	TAACGACGTAGCCAGA-2	0.310497	healthy people
	TAAGTCGGTAACGCGA-2	0.344487	healthy people
	TAATCTCAGTTGCATC-2	0.369104	healthy people
	TACAACGCAGGTCCGT-2	0.287355	healthy people
	TACACCCTCAGCCTCT-2	0.289146	healthy people
	TACCGAATCCCTAGGG-2	0.34927	healthy people
	TACCGGGTCATTGTTC-2	0.323965	healthy people
	TACGCTCGTCAGTCGC-2	0.287346	healthy people
	TACGGTATCGGCTATA-2	0.271085	healthy people
	TACTTCAAGTATCTGC-2	0.295584	healthy people
	TAGAGTCAGTACGAGC-2	0.312688	healthy people
	TAGGAGGCACGCTTAA-2	0.321968	healthy people
	TCAAGACAGGAGCAAA-2	0.28176	healthy people
	TCAAGACGTACCGTGC-2	0.334362	healthy people
	TCAAGTGAGAGTCCGA-2	0.334677	healthy people
	TCAAGTGGTTCTAAGC-2	0.266598	healthy people
	TCAATCTTCTCGCTCA-2	0.163428	healthy people
	TCACTCGCAGCATACT-2	0.386722	healthy people
	TCACTCGGTTCAGCTA-2	0.285882	healthy people
	TCAGGTATCTAGAACC-2	0.278462	healthy people
	TCATATCGTATGAGGC-2	0.260499	healthy people
	TCATATCTCTGTAACG-2	0.241772	healthy people
	TCATCATTCTCATGCC-2	0.313497	healthy people
	TCCACGTTCAACTGGT-2	0.31574	healthy people
	TCCAGAACAACAGATA-2	0.25058	healthy people
	TCCATCGTCAATCAGC-2	0.372096	healthy people
	TCGACCTCATTGACCA-2	0.307177	healthy people
	TCGATTTGTCCCAAAT-2	0.268356	healthy people
	TCGATTTTCCGTATGA-2	0.315462	healthy people
	TCGGATAAGGCACCAA-2	0.317676	healthy people
	TCGGGTGTCGGACGTC-2	0.385175	healthy people
	TCGGTCTAGAGAGCGG-2	0.316165	healthy people
	TCGGTCTGTCCAGAAG-2	0.289447	healthy people
	TCGTAGAGTTCGGCGT-2	0.264164	healthy people
	TCGTGGGGTCGACTTA-2	0.312564	healthy people
	TCTATACCAAGCCTGC-2	0.280248	healthy people
	TCTATACTCAGTCATG-2	0.325449	healthy people
	TCTATCATCAGGAACG-2	0.383731	healthy people
	TCTCCGAAGCTAATGA-2	0.310252	healthy people
	TCTGGCTTCATCGCTC-2	0.247732	healthy people
	TCTTAGTTCCCTTGTG-2	0.354861	healthy people
	TCTTTGATCATGCCCT-2	0.286088	healthy people
	TGAATCGAGTGGACGT-2	0.246672	healthy people
	TGAGCGCGTACGATTC-2	0.302152	healthy people
	TGAGGGAAGGCAGTCA-2	0.415032	healthy people
	TGAGGGAGTAAGTAGT-2	0.297632	healthy people
	TGAGGGAGTATCTCTT-2	0.341656	healthy people
	TGAGGTTGTCTCTCAC-2	0.2958	healthy people
	TGATCAGAGGACAAGA-2	0.235637	healthy people
	TGCAGGCTCTAACGCA-2	0.240695	healthy people
	TGCAGTAAGGGCAGAG-2	0.265492	healthy people
	TGCGGGTAGGGTACAC-2	0.361543	healthy people
	TGCTCCATCATATGGC-2	0.3338	healthy people
	TGGATCACATAGGCGA-2	0.264711	healthy people
	TGGGAGACACAAATCC-2	0.321368	healthy people
	TGGGCGTGTCCTACGG-2	0.308114	healthy people
	TGGTGATAGGTCTACT-2	0.396832	healthy people
	TGGTGATTCCTTCTTC-2	0.395293	healthy people
	TGTAAGCTCGGCCAAC-2	0.303991	healthy people
	TGTGATGTCCTGCTAC-2	0.267544	healthy people
	TGTGCGGAGTCAGCGA-2	0.2998	healthy people
	TGTGCGGGTAGACGGT-2	0.423202	healthy people
	TGTGCGGGTCCTACGG-2	0.286323	healthy people
	TGTTCTAGTGTCGATT-2	0.346943	healthy people
	TGTTGGAAGTCTGGAG-2	0.253066	healthy people
	TTAGTCTGTGTCATCA-2	0.251569	healthy people
	TTATTGCCATATTCGG-2	0.319965	healthy people
	TTCATTGTCGGACTTA-2	0.211578	healthy people
	TTCCGGTCAGAGAATT-2	0.337748	healthy people
	TTCCGTGAGTGAGTGC-2	0.275763	healthy people
	TTCCTAATCCCTTGTG-2	0.240973	healthy people
	TTCTAACCATGTGGCC-2	0.348845	healthy people
	TTCTAGTCAGAGACTG-2	0.289926	healthy people
	TTCTGTACAAGGCGTA-2	0.350689	healthy people
	TTCTGTAGTCTTGAGT-2	0.318958	healthy people
	TTCTTGATCGTTGTGA-2	0.276723	healthy people
	TTGAACGGTGTCCGGT-2	0.269747	healthy people
	TTGGGCGTCCCTTCCC-2	0.314448	healthy people
	TTGTGGACAGTGCCTG-2	0.351006	healthy people
	TTTAGTCCACCCTATC-2	0.372572	healthy people
	TTTCCTCCAGGAGGAG-2	0.283887	healthy people
	TTTGACTTCTTTCGAT-2	0.272097	healthy people
	AAAGAACAGTCGTTAC-3	0.240072	healthy people
	AAAGAACGTTGGTAGG-3	0.191648	healthy people
	AAAGGATTCGCTCTCA-3	0.272167	healthy people
	AAAGTCCCAAGGTTGG-3	0.282577	healthy people
	AAAGTGATCATTACGG-3	0.34571	healthy people
	AACAAGACAGACACAG-3	0.325271	healthy people
	AACCTGAGTACAGGTG-3	0.395236	healthy people
	AACGGGAAGCTTTCCC-3	0.255074	healthy people
	AACGGGACAGGTGTGA-3	0.297437	healthy people
	AAGAACAGTTATGTGC-3	0.337421	healthy people
	AAGACAACACGTCGGT-3	0.343292	healthy people
	AAGCATCTCGCTGACG-3	0.264717	healthy people
	AAGTCGTTCCGTCACT-3	0.248028	healthy people
	AATAGAGAGTTGGAAT-3	0.429819	healthy people
	AATCGACCAACGACAG-3	0.411936	healthy people
	AATCGTGGTACCCGCA-3	0.351427	healthy people
	AATGGAAAGAAGCCAC-3	0.35068	healthy people
	AATTTCCAGGAGAATG-3	0.364338	healthy people
	AATTTCCCAAGAGATT-3	0.343587	healthy people
	ACAACCACAGAACGCA-3	0.309881	healthy people
	ACAGGGACACTATCCC-3	0.287371	healthy people
	ACATCCCGTTGCTTGA-3	0.389007	healthy people
	ACATCGAGTCCTGTTC-3	0.315667	healthy people
	ACCCAAATCGGAAACG-3	0.321826	healthy people
	ACCCTCAAGCTAGCCC-3	0.252598	healthy people
	ACCCTTGCAAGTCCCG-3	0.362023	healthy people
	ACCTGAAAGTTTCAGC-3	0.347734	healthy people
	ACCTGAAGTGACAGGT-3	0.384698	healthy people
	ACCTGAAGTGGCTGAA-3	0.16563	healthy people
	ACCTGAATCGGCTTCT-3	0.245289	healthy people
	ACGGAAGTCACTGCTC-3	0.32144	healthy people
	ACGGGTCCAGGCTATT-3	0.268579	healthy people
	ACGTCCTGTCGCTCGA-3	0.292282	healthy people
	ACGTTCCGTCCGGATC-3	0.291398	healthy people
	ACGTTCCGTTAACAGA-3	0.268679	healthy people
	ACTATGGAGTCATAGA-3	0.322187	healthy people
	ACTCTCGAGACGGTTG-3	0.357567	healthy people
	ACTCTCGAGACTAGAT-3	0.320956	healthy people
	ACTTATCCAACCGCCA-3	0.308285	healthy people
	AGAAGTAGTTGTGGCC-3	0.39198	healthy people
	AGACACTCAGGGAGAG-3	0.259005	healthy people
	AGACAGGGTGAAAGTT-3	0.320465	healthy people
	AGAGAATGTTGATGTC-3	0.311966	healthy people
	AGATCGTCATGACTGT-3	0.328007	healthy people
	AGCCAATGTAATCAGA-3	0.359079	healthy people
	AGCGATTGTAGGAGTC-3	0.223945	healthy people
	AGCGATTTCAGTCAGT-3	0.3626	healthy people
	AGCGCTGCAGTCTTCC-3	0.389048	healthy people
	AGCTCAAGTCCCACGA-3	0.374119	healthy people
	AGGACGAAGTGCCAGA-3	0.277239	healthy people
	AGGACTTTCTTCGATT-3	0.383124	healthy people
	AGGACTTTCTTGATTC-3	0.233743	healthy people
	AGGAGGTAGCAAATCA-3	0.360599	healthy people
	AGGCATTGTCACCGAC-3	0.375487	healthy people
	AGGGAGTAGGTGCATG-3	0.354492	healthy people
	AGGGAGTGTGACACGA-3	0.394382	healthy people
	AGGGAGTTCCGAGGCT-3	0.213641	healthy people
	AGGGCTCAGTGCCTCG-3	0.330026	healthy people
	AGGGTCCGTTAAGAAC-3	0.263099	healthy people
	AGGGTCCTCACGAGGA-3	0.326938	healthy people
	AGTAGTCGTATTGACC-3	0.250861	healthy people
	AGTAGTCTCTGGTGCG-3	0.348814	healthy people
	AGTCATGGTGTTCCTC-3	0.29561	healthy people
	AGTGACTGTTCTCCAC-3	0.334915	healthy people
	AGTGATCGTACCGTCG-3	0.347036	healthy people
	AGTGCCGGTAGGACTG-3	0.354488	healthy people
	AGTGTTGGTTATGGTC-3	0.303954	healthy people
	AGTTCGACAAGTCCAT-3	0.38213	healthy people
	ATACCGAAGTGGACGT-3	0.34715	healthy people
	ATAGACCGTGTCCTAA-3	0.261677	healthy people
	ATCACGAGTTACAGCT-3	0.340395	healthy people
	ATCACTTCACGAGGAT-3	0.293028	healthy people
	ATCCCTGTCTCCTGTG-3	0.193002	healthy people
	ATCGTGACAAATTGGA-3	0.332772	healthy people
	ATGAAAGGTGCTGATT-3	0.226098	healthy people
	ATGACCATCATTCATC-3	0.313142	healthy people
	ATGCATGCAGGTTCAT-3	0.355534	healthy people
	ATGCATGTCCGTATGA-3	0.365813	healthy people
	ATGCGATTCCGAAATC-3	0.420712	healthy people
	ATGGGAGCATTCGATG-3	0.20718	healthy people
	ATTCACTCAACGCCCA-3	0.341809	healthy people
	ATTCCCGCAGACACAG-3	0.354454	healthy people
	ATTCTACCATCTGTTT-3	0.284857	healthy people
	ATTCTACGTGCTTCAA-3	0.467978	healthy people
	ATTGTTCAGGATACGC-3	0.303444	healthy people
	ATTTACCTCCAGCAAT-3	0.294261	healthy people
	ATTTCTGAGTATAACG-3	0.278562	healthy people
	CAACAACGTCACTTAG-3	0.310352	healthy people
	CAACAGTCACCAGCCA-3	0.329924	healthy people
	CAACGGCGTATCGCAT-3	0.293164	healthy people
	CAAGAGGTCCATCAGA-3	0.313714	healthy people
	CAATCGACACAACGCC-3	0.417906	healthy people
	CAATGACAGCTGACCC-3	0.340369	healthy people
	CAATTTCGTTTGGAAA-3	0.324871	healthy people
	CACGTTCTCATGCAGT-3	0.266935	healthy people
	CACTAAGGTAACATCC-3	0.169078	healthy people
	CAGCCAGAGGAATCGC-3	0.324063	healthy people
	CAGGCCAAGCGACTTT-3	0.324254	healthy people
	CATAAGCAGTCATACC-3	0.233234	healthy people
	CATCCACGTCGTGTTA-3	0.33075	healthy people
	CATGCTCTCTAGCCAA-3	0.361214	healthy people
	CATGGATTCCTACTGC-3	0.272771	healthy people
	CATGGTAAGTGCACCC-3	0.355532	healthy people
	CATTCATTCGCTGACG-3	0.254139	healthy people
	CATTGTTGTCGGCACT-3	0.336401	healthy people
	CCACAAAAGGTCCCGT-3	0.344172	healthy people
	CCACGAGGTAGGACTG-3	0.371814	healthy people
	CCACGTTTCTCTATGT-3	0.35541	healthy people
	CCATCACTCTTACGGA-3	0.309723	healthy people
	CCCGGAACAGGACGAT-3	0.431471	healthy people
	CCCTAACCATTGGATC-3	0.26782	healthy people
	CCGTAGGTCCCGAATA-3	0.220552	healthy people
	CCGTGAGGTTTCACTT-3	0.336627	healthy people
	CCGTTCATCCATTGCC-3	0.372259	healthy people
	CCTAACCGTAGAGACC-3	0.336955	healthy people
	CCTATCGAGGCGAACT-3	0.335766	healthy people
	CCTCCAATCTTAATCC-3	0.340998	healthy people
	CGAGGAAGTACCGTGC-3	0.317577	healthy people
	CGATCGGTCCACGTCT-3	0.260344	healthy people
	CGGACACCATATGGCT-3	0.214613	healthy people
	CGGCAGTCAGCCTTCT-3	0.277657	healthy people
	CGGGACTGTTTGTTCT-3	0.316888	healthy people
	CGGGCATGTATGTGTC-3	0.299404	healthy people
	CGTGAATAGACCAAGC-3	0.296443	healthy people
	CGTTGGGAGCTGAAGC-3	0.280241	healthy people
	CTACCTGGTCGTACTA-3	0.363406	healthy people
	CTACCTGTCAGCTGAT-3	0.335918	healthy people
	CTAGGTAGTCTTCTAT-3	0.330413	healthy people
	CTCATGCCATAATGAG-3	0.275245	healthy people
	CTCCATGCAATGTTGC-3	0.308573	healthy people
	CTCCATGTCACCGACG-3	0.240028	healthy people
	CTCCGATTCGCAGTGC-3	0.298217	healthy people
	CTCCTCCCAGGCCCTA-3	0.39129	healthy people
	CTCCTTTGTCTGGTTA-3	0.298535	healthy people
	CTCCTTTGTGTTATCG-3	0.296461	healthy people
	CTGCGAGGTTACACTG-3	0.32901	healthy people
	CTGGCAGGTGCCAAGA-3	0.300114	healthy people
	CTGGCAGTCCGTCCTA-3	0.398124	healthy people
	CTGTAGACAAGCACCC-3	0.291277	healthy people
	CTGTCGTCACAATGTC-3	0.364907	healthy people
	CTGTGAATCTGCACCT-3	0.34988	healthy people
	CTTCGGTCAGTCAACT-3	0.319871	healthy people
	CTTCGGTTCCTTATGT-3	0.342348	healthy people
	CTTCGGTTCGACATTG-3	0.277959	healthy people
	CTTCTAACATGACAGG-3	0.247314	healthy people
	CTTGATTGTCTCGGGT-3	0.199611	healthy people
	CTTGATTTCAGAGCGA-3	0.244541	healthy people
	CTTTCAAAGCGTGCTC-3	0.160201	healthy people
	GAACGTTAGTCTCGTA-3	0.308846	healthy people
	GAACGTTGTTCTAAGC-3	0.350123	healthy people
	GAACTGTTCTATACTC-3	0.379397	healthy people
	GACAGCCAGGTCGTCC-3	0.378951	healthy people
	GACGCTGTCAAGCCCG-3	0.325746	healthy people
	GAGAAATCAATGAACA-3	0.288368	healthy people
	GAGAAATGTGGTAATA-3	0.370245	healthy people
	GAGAGGTAGGCCACTC-3	0.257653	healthy people
	GAGATGGCATAGGTAA-3	0.294499	healthy people
	GAGCTGCTCTCGACCT-3	0.364754	healthy people
	GAGTGTTGTTCATCGA-3	0.282013	healthy people
	GATCACAGTAGACGTG-3	0.376173	healthy people
	GATCAGTGTTGCCTAA-3	0.351878	healthy people
	GATTCGACATAGGAGC-3	0.31437	healthy people
	GATTTCTGTTTACTTC-3	0.332458	healthy people
	GCAACCGTCAGACATC-3	0.347673	healthy people
	GCACGGTCAAGCTCTA-3	0.338206	healthy people
	GCAGCTGAGTCAAGCG-3	0.303595	healthy people
	GCAGCTGGTCTGTGCG-3	0.334301	healthy people
	GCATCTCAGCCTATTG-3	0.378575	healthy people
	GCATTAGAGACGACGT-3	0.324188	healthy people
	GCATTAGTCAAGAGTA-3	0.266635	healthy people
	GCCCAGATCTAGCCAA-3	0.327166	healthy people
	GCCGTGAGTAACAGTA-3	0.35673	healthy people
	GCCGTGAGTCAAGTTC-3	0.287974	healthy people
	GCCTGTTAGGCGAAGG-3	0.310066	healthy people
	GCGATCGTCTACCACC-3	0.306271	healthy people
	GCGGAAACAGCGGTCT-3	0.282759	healthy people
	GCGGATCTCCACGTCT-3	0.385713	healthy people
	GCGTGCAAGATAGTGT-3	0.359422	healthy people
	GCGTTTCAGAGATCGC-3	0.308144	healthy people
	GCTGAATTCTGCCCTA-3	0.323622	healthy people
	GCTGCAGAGGAACGTC-3	0.30656	healthy people
	GGAATGGTCCTCAGAA-3	0.337767	healthy people
	GGAGGATGTAGAATGT-3	0.311823	healthy people
	GGCAGTCCAGGAATCG-3	0.363516	healthy people
	GGGACAACACGTAGAG-3	0.30838	healthy people
	GGGACCTTCCTTGGAA-3	0.209779	healthy people
	GGGAGTATCGCTGATA-3	0.300342	healthy people
	GGGCGTTAGTAACAGT-3	0.286517	healthy people
	GGTAACTGTCAGGCAA-3	0.257269	healthy people
	GGTAATCAGGGTCACA-3	0.391445	healthy people
	GGTCTGGCAGAGTTCT-3	0.286643	healthy people
	GTAACCAAGCTGGCTC-3	0.160393	healthy people
	GTAAGTCGTTAGCTAC-3	0.428744	healthy people
	GTACAGTCACTTCATT-3	0.312256	healthy people
	GTATTTCCATAATGCC-3	0.402446	healthy people
	GTCATGAAGGAGTATT-3	0.434223	healthy people
	GTCCACTTCCCTGTTG-3	0.395655	healthy people
	GTCGTAACAAACTAAG-3	0.318842	healthy people
	GTGAGCCTCCAGGACC-3	0.337707	healthy people
	GTGCAGCTCACGACTA-3	0.357061	healthy people
	GTGCTGGCAATGAAAC-3	0.238524	healthy people
	GTGCTGGGTTAGTTCG-3	0.336821	healthy people
	GTGCTTCAGCTGCCAC-3	0.266574	healthy people
	GTGGCGTGTTGCATAC-3	0.365011	healthy people
	GTGTTAGCAAATTAGG-3	0.218815	healthy people
	GTGTTAGTCCTTATAC-3	0.295521	healthy people
	GTTATGGAGCCTGAGA-3	0.316875	healthy people
	GTTCATTAGTCCTACA-3	0.14928	healthy people
	GTTGCGGGTCCCAAAT-3	0.315638	healthy people
	GTTTACTAGCAGGCAT-3	0.300728	healthy people
	TAACTTCCAACTGCTA-3	0.352783	healthy people
	TAAGCCATCGTGCGAC-3	0.333696	healthy people
	TAAGCGTTCTATACGG-3	0.38347	healthy people
	TACACCCCACGTAGTT-3	0.262366	healthy people
	TACACCCTCCAAAGGG-3	0.218827	healthy people
	TACAGGTAGAACTCCT-3	0.289296	healthy people
	TACCCACGTTCCGTTC-3	0.294979	healthy people
	TACCTCGCACTAGTAC-3	0.319608	healthy people
	TACCTCGTCCTAGAGT-3	0.339584	healthy people
	TACGGGCAGAGAGTTT-3	0.33525	healthy people
	TAGACCAGTACTGAGG-3	0.275266	healthy people
	TAGATCGTCTCCTACG-3	0.265558	healthy people
	TAGGGTTGTTCCTACC-3	0.210667	healthy people
	TAGGTACTCGCTCATC-3	0.356283	healthy people
	TAGGTTGGTACCCGAC-3	0.31526	healthy people
	TAGGTTGGTCCACGCA-3	0.326593	healthy people
	TATACCTGTGTATTGC-3	0.34168	healthy people
	TATACCTTCCACTGGG-3	0.300134	healthy people
	TATACCTTCCTAGCTC-3	0.331242	healthy people
	TATATCCAGACAAGCC-3	0.360427	healthy people
	TATCAGGAGCCACTCG-3	0.27971	healthy people
	TATCCTAAGCCTGTCG-3	0.337043	healthy people
	TATCCTACAGACATCT-3	0.339038	healthy people
	TATGTTCCATCCTATT-3	0.30822	healthy people
	TATTCCATCACCGACG-3	0.193767	healthy people
	TCAATTCGTAACATCC-3	0.361445	healthy people
	TCACAAGCAGGAATCG-3	0.296277	healthy people
	TCACTCGAGTCCCGGT-3	0.248003	healthy people
	TCAGCAATCTGAATCG-3	0.377191	healthy people
	TCAGCCTCATCTATCT-3	0.239719	healthy people
	TCATTGTCACGTCGTG-3	0.35009	healthy people
	TCATTTGAGTGTCATC-3	0.329446	healthy people
	TCCATCGAGAATCGAT-3	0.337954	healthy people
	TCCGTGTTCATAAGGA-3	0.33815	healthy people
	TCCTCCCTCCCTGTTG-3	0.358618	healthy people
	TCCTCTTCACGTCATA-3	0.292101	healthy people
	TCCTGCAGTCTTGCGG-3	0.308577	healthy people
	TCGAAGTTCAACGTGT-3	0.319066	healthy people
	TCGCACTGTGCGGCTT-3	0.326495	healthy people
	TCGGATACATATGCGT-3	0.371507	healthy people
	TCGTGGGAGCAATAAC-3	0.202381	healthy people
	TCTAACTAGCCGATAG-3	0.285155	healthy people
	TCTACCGTCACCGCTT-3	0.28718	healthy people
	TCTCACGTCTTAGTTC-3	0.273139	healthy people
	TCTCTGGGTTCATCTT-3	0.349816	healthy people
	TCTGCCAGTACATTGC-3	0.277449	healthy people
	TGAATGCGTATTGGCT-3	0.379646	healthy people
	TGAGACTAGAGTATAC-3	0.307578	healthy people
	TGAGACTTCGGATACT-3	0.300142	healthy people
	TGATGCATCAAGCCGC-3	0.237021	healthy people
	TGATGCATCATTGAGC-3	0.225673	healthy people
	TGCAGATAGCTTCGTA-3	0.198546	healthy people
	TGCATCCTCAAGCTGT-3	0.358162	healthy people
	TGCATGAAGTAAACTG-3	0.374085	healthy people
	TGCGATAGTATTCTCT-3	0.287608	healthy people
	TGCGATATCTTGGATG-3	0.268362	healthy people
	TGCTGAAAGTACCATC-3	0.342898	healthy people
	TGGAGGAGTGGTCTGC-3	0.336196	healthy people
	TGGATGTGTACAGTTC-3	0.308471	healthy people
	TGGGCTGGTGGTCTCG-3	0.300057	healthy people
	TGGTAGTTCTCAAAGC-3	0.295116	healthy people
	TGTAAGCGTGTTGCCG-3	0.357604	healthy people
	TGTCCTGCAGATACCT-3	0.27447	healthy people
	TGTGATGAGTTTCAGC-3	0.335634	healthy people
	TGTGCGGTCTGCACCT-3	0.294736	healthy people
	TGTTACTAGTCTGGAG-3	0.388682	healthy people
	TGTTCTAAGAGCCCAA-3	0.171721	healthy people
	TGTTTGTAGGTTCACT-3	0.271184	healthy people
	TTACAGGAGTTCATCG-3	0.340916	healthy people
	TTACCGCAGGCTGTAG-3	0.290214	healthy people
	TTAGGCATCGCGTTTC-3	0.330068	healthy people
	TTCACCGGTCATTCCC-3	0.322815	healthy people
	TTCATGTCAGCTCTGG-3	0.215323	healthy people
	TTCATTGAGGGCGAAG-3	0.412901	healthy people
	TTCCGTGAGTCCGCGT-3	0.300848	healthy people
	TTCGATTCAGATTTCG-3	0.341943	healthy people
	TTCTAGTCAACGGCTC-3	0.303781	healthy people
	TTGCTGCAGAAGTGTT-3	0.358913	healthy people
	TTGTTGTTCCGCAAAT-3	0.351735	healthy people
	TTGTTTGGTCATGGCC-3	0.329285	healthy people
	TTTACCATCAGACAAA-3	0.379426	healthy people
	TTTCACAGTCAGTCGC-3	0.269647	healthy people
	TTTGATCGTACATACC-3	0.323928	healthy people
	TTTGATCGTGCCTATA-3	0.16798	healthy people
	AAAGGTAGTGATGAAT-4	0.318839	healthy people
	AACAACCTCTCGTCGT-4	0.379898	healthy people
	AACACACGTGGAAATT-4	0.390371	healthy people
	AACCAACCATTGGGAG-4	0.191382	healthy people
	AAGCATCCAAGAATAC-4	0.237102	healthy people
	AAGCCATGTTATGACC-4	0.322657	healthy people
	AAGCGAGAGGCCATAG-4	0.251916	healthy people
	AAGTACCGTTAAGAAC-4	0.317858	healthy people
	AAGTCGTGTCGAATGG-4	0.270984	healthy people
	AAGTTCGAGCTAGTTC-4	0.41583	healthy people
	AATCGACCATAGAAAC-4	0.275088	healthy people
	AATTTCCGTACCCAGC-4	0.4612	healthy people
	ACACAGTCAAGCTGCC-4	0.313452	healthy people
	ACACCAAAGTTAGTGA-4	0.31342	healthy people
	ACACTGAAGAAGTCAT-4	0.299682	healthy people
	ACAGCCGAGAAGAGCA-4	0.302693	healthy people
	ACAGGGACACAAGCAG-4	0.276122	healthy people
	ACCACAAAGCGCGTTC-4	0.35568	healthy people
	ACCCTCACAGAAATTG-4	0.312773	healthy people
	ACCCTTGGTTTCGTTT-4	0.339383	healthy people
	ACCTACCTCGAAGGAC-4	0.360281	healthy people
	ACCTACCTCTACGGTA-4	0.295675	healthy people
	ACGATCACAAGTCCAT-4	0.2955	healthy people
	ACGATCATCCGGCAAC-4	0.238775	healthy people
	ACGGTTACATACTTTC-4	0.306952	healthy people
	ACGTACAAGGATATGT-4	0.283178	healthy people
	ACGTACAGTACTGAGG-4	0.386327	healthy people
	ACGTAGTTCATCGACA-4	0.344574	healthy people
	ACGTCCTTCTCACCCA-4	0.310092	healthy people
	ACTATGGGTATCTCGA-4	0.330287	healthy people
	ACTATTCCACCTGATA-4	0.324387	healthy people
	ACTATTCTCGTCACCT-4	0.294402	healthy people
	ACTTAGGGTTCGCGTG-4	0.29458	healthy people
	ACTTAGGTCTCGACCT-4	0.258067	healthy people
	ACTTCGCCACGTAACT-4	0.279503	healthy people
	ACTTCGCTCACACCCT-4	0.413753	healthy people
	AGAAATGGTGACAGCA-4	0.287051	healthy people
	AGACAAACAACGATCT-4	0.268528	healthy people
	AGACCCGGTCGTATGT-4	0.276386	healthy people
	AGAGCAGAGTCAACAA-4	0.307637	healthy people
	AGGAAATAGGTACCTT-4	0.273472	healthy people
	AGGATAAAGTCTGGAG-4	0.42243	healthy people
	AGGCATTTCGCGTAGC-4	0.378638	healthy people
	AGGTAGGAGTGCAGGT-4	0.230881	healthy people
	AGGTAGGTCTTACACT-4	0.333955	healthy people
	AGGTCATGTCACCCTT-4	0.336203	healthy people
	AGGTTACAGTAGGAAG-4	0.404239	healthy people
	AGTAGTCTCAGTGTTG-4	0.277253	healthy people
	AGTCACAAGCTTAGTC-4	0.337738	healthy people
	AGTGACTTCGACCATA-4	0.27895	healthy people
	ATACCGATCAGCGCGT-4	0.300702	healthy people
	ATCGATGCAGTCGCAC-4	0.266895	healthy people
	ATCTCTAGTTGTGCCG-4	0.363166	healthy people
	ATGCCTCGTATGGAAT-4	0.378025	healthy people
	ATGGGTTGTGCACGCT-4	0.231032	healthy people
	ATGGTTGTCTGCGGGT-4	0.371624	healthy people
	ATTCACTGTCATGCAT-4	0.173431	healthy people
	CAAAGAACACACAGAG-4	0.344163	healthy people
	CAACAGTAGCACACCC-4	0.225211	healthy people
	CAAGACTGTATGGTTC-4	0.370303	healthy people
	CAAGACTGTTACACAC-4	0.355605	healthy people
	CAATACGGTCCGGTGT-4	0.329376	healthy people
	CACAGGCGTATGTCCA-4	0.27363	healthy people
	CACAGGCGTCTTCGAA-4	0.375735	healthy people
	CACGAATCACAATTCG-4	0.297674	healthy people
	CACGAATTCTTTACAC-4	0.33671	healthy people
	CACTGAAAGCCTATTG-4	0.337695	healthy people
	CAGGCCAAGCGCTGCT-4	0.272735	healthy people
	CAGGGCTGTACCGGAA-4	0.267471	healthy people
	CATAGACTCGTGTGGC-4	0.418231	healthy people
	CATGAGTGTAGGGTAC-4	0.396019	healthy people
	CATGCCTAGCAGTCTT-4	0.300897	healthy people
	CATGCCTTCTAGTCAG-4	0.284834	healthy people
	CATTGAGTCCGACATA-4	0.359101	healthy people
	CCCTAACTCTAGAACC-4	0.296641	healthy people
	CCCTCAACAGAGATGC-4	0.248731	healthy people
	CCCTCTCCATTACTCT-4	0.287413	healthy people
	CCGAACGAGAAGTGTT-4	0.331998	healthy people
	CCGGTAGTCGTGGAAG-4	0.265024	healthy people
	CCTATCGTCCAACACA-4	0.32781	healthy people
	CCTCCAATCCGATTAG-4	0.276798	healthy people
	CCTCCTCGTGGCTGCT-4	0.28489	healthy people
	CGAAGTTGTAGGACCA-4	0.326719	healthy people
	CGACAGCAGATGGCGT-4	0.30897	healthy people
	CGACAGCCAGGCTTGC-4	0.342867	healthy people
	CGAGGCTAGGACTATA-4	0.286447	healthy people
	CGATCGGCATAGATCC-4	0.404719	healthy people
	CGATGCGCAGTGCCTG-4	0.306154	healthy people
	CGATGGCCATAACCCA-4	0.275407	healthy people
	CGCATAACATGCACTA-4	0.244199	healthy people
	CGCCATTCAGACGCTC-4	0.252874	healthy people
	CGGAGAAGTTCAGCGC-4	0.336491	healthy people
	CGGAGAATCACCTACC-4	0.328525	healthy people
	CGTCCATCAAGATGTA-4	0.308503	healthy people
	CGTGCTTGTTGCCGAC-4	0.274053	healthy people
	CTAACCCAGACAACAT-4	0.314703	healthy people
	CTACAGAAGGAGACCT-4	0.308321	healthy people
	CTACATTGTTGGACCC-4	0.368739	healthy people
	CTACATTTCTCGTTTA-4	0.316978	healthy people
	CTAGACAGTCGCAACC-4	0.36897	healthy people
	CTATCTAGTAACGGTG-4	0.359701	healthy people
	CTCAACCGTTACGATC-4	0.286167	healthy people
	CTCAGAAGTAGTTACC-4	0.339635	healthy people
	CTCATTACAGCTAACT-4	0.319199	healthy people
	CTCCACAAGTTTCGGT-4	0.325782	healthy people
	CTCCGATGTGTATCCA-4	0.283784	healthy people
	CTCGAGGTCATTTGTC-4	0.390588	healthy people
	CTGAATGTCGGTTGTA-4	0.586147	healthy people
	CTGATCCGTACGCGTC-4	0.356029	healthy people
	CTGATCCGTCTTGCGG-4	0.354788	healthy people
	CTGCCATAGGCAGTCA-4	0.226705	healthy people
	CTGCCATAGGCGAACT-4	0.396078	healthy people
	CTGCGAGAGACGGATC-4	0.310614	healthy people
	CTGGACGCAAACACGG-4	0.252842	healthy people
	CTGTCGTGTGATTCTG-4	0.257515	healthy people
	CTGTGGGGTAGTAAGT-4	0.294717	healthy people
	CTTAGGATCCGCTTAC-4	0.212895	healthy people
	CTTCAATTCCACCTCA-4	0.357507	healthy people
	CTTTCGGTCATCACTT-4	0.375827	healthy people
	GAAATGACAGGAATCG-4	0.351551	healthy people
	GAAGAATTCGAAACAA-4	0.361362	healthy people
	GAAGCGACACACCTTC-4	0.346179	healthy people
	GACATCAAGGATTCCT-4	0.228905	healthy people
	GACGCTGTCTCGCTTG-4	0.276222	healthy people
	GAGGGATCAGCTCCTT-4	0.271934	healthy people
	GAGGGATGTTAATGAG-4	0.317897	healthy people
	GAGTTGTCAGTATTCG-4	0.218403	healthy people
	GATCGTACAACGCCCA-4	0.204872	healthy people
	GATCGTAGTCAGGCAA-4	0.352286	healthy people
	GATGCTATCCCGTTCA-4	0.247194	healthy people
	GCACGTGTCGAAATCC-4	0.263016	healthy people
	GCAGCCAAGAAGTGTT-4	0.274335	healthy people
	GCCAGCAGTTATTCTC-4	0.288295	healthy people
	GCCCAGACATGGATCT-4	0.338884	healthy people
	GCTGAATTCATGCGGC-4	0.297123	healthy people
	GCTTGGGAGTACAACA-4	0.344626	healthy people
	GGAGGATCAATAACGA-4	0.217074	healthy people
	GGCTTGGTCTTTGGAG-4	0.335083	healthy people
	GGGACAACATCCGCGA-4	0.347505	healthy people
	GGGACCTTCGTTCTGC-4	0.377304	healthy people
	GGGATCCTCCCATAGA-4	0.365398	healthy people
	GGGCCATAGTGCAGGT-4	0.37797	healthy people
	GGGTCACAGTGACACG-4	0.321601	healthy people
	GGGTCACGTAATCAAG-4	0.287138	healthy people
	GGGTTTAAGAGCTGAC-4	0.375264	healthy people
	GGTAATCTCTCGCAGG-4	0.282221	healthy people
	GGTGGCTGTCGATTAC-4	0.31873	healthy people
	GTAACACCACTAGAGG-4	0.309064	healthy people
	GTAGAAACAGTAACAA-4	0.239003	healthy people
	GTATTTCTCGAGTGAG-4	0.221882	healthy people
	GTCAAACAGCGCCTTG-4	0.292585	healthy people
	GTCACGGAGCTTAAGA-4	0.296638	healthy people
	GTCATGAAGCTTCGTA-4	0.337912	healthy people
	GTCGCGACATTGAGGG-4	0.333069	healthy people
	GTCTGTCGTCATGACT-4	0.312046	healthy people
	GTGACGCTCATCGCCT-4	0.27712	healthy people
	GTGATGTAGACCGTTT-4	0.236113	healthy people
	GTGGAAGCATCCGATA-4	0.247547	healthy people
	GTGTCCTAGAATTTGG-4	0.232023	healthy people
	GTGTGGCCACCTCAGG-4	0.29946	healthy people
	GTGTTAGCATTGAGCT-4	0.262915	healthy people
	GTTATGGTCGCTTGAA-4	0.385759	healthy people
	GTTCTATCACGTCGTG-4	0.287704	healthy people
	GTTCTATGTGAGTGAC-4	0.406694	healthy people
	GTTGAACGTTTCGGCG-4	0.382024	healthy people
	GTTGCTCTCGTTGTGA-4	0.236447	healthy people
	GTTGTCCAGAGATGCC-4	0.27977	healthy people
	TAACGACTCCTTCTGG-4	0.388669	healthy people
	TAACTTCAGCGACAGT-4	0.320468	healthy people
	TAAGTCGAGGCACTCC-4	0.280748	healthy people
	TACACCCAGTATGCAA-4	0.344367	healthy people
	TACCGGGGTGGACAGT-4	0.380381	healthy people
	TACTTACGTATGTGTC-4	0.21464	healthy people
	TAGGAGGTCGAATCCA-4	0.248743	healthy people
	TAGGTTGCATGACGAG-4	0.354679	healthy people
	TAGGTTGGTTCCAGGC-4	0.334835	healthy people
	TATGTTCCACTGTCGG-4	0.416561	healthy people
	TATTGGGCATTACGGT-4	0.359996	healthy people
	TATTGGGGTAAGCTCT-4	0.33332	healthy people
	TCACAAGGTATACCTG-4	0.434719	healthy people
	TCACACCGTGCCTTCT-4	0.274501	healthy people
	TCACATTCATACACCA-4	0.368778	healthy people
	TCAGTGAAGTCCGCCA-4	0.319627	healthy people
	TCATCCGGTATCGAAA-4	0.161541	healthy people
	TCATTACTCCGTGTGG-4	0.372814	healthy people
	TCATTTGAGGCCTTCG-4	0.303328	healthy people
	TCATTTGCAAAGACTA-4	0.335307	healthy people
	TCCTCTTAGGGTTTCT-4	0.274614	healthy people
	TCCTCTTCAAGTCGTT-4	0.24943	healthy people
	TCCTGCACAGAGTGAC-4	0.275058	healthy people
	TCCTTTCCACAAATAG-4	0.40243	healthy people
	TCCTTTCGTGTGTACT-4	0.355792	healthy people
	TCGACCTTCAGCTGTA-4	0.295943	healthy people
	TCGCACTGTGATTCTG-4	0.266982	healthy people
	TCGGGTGGTACGTACT-4	0.274033	healthy people
	TCGGGTGGTATCGTTG-4	0.311027	healthy people
	TCGTGCTCAAATCGGG-4	0.157875	healthy people
	TCTACCGTCTTCCAGC-4	0.374726	healthy people
	TCTATACAGCTAAACA-4	0.330821	healthy people
	TCTCAGCAGTCATACC-4	0.368603	healthy people
	TCTCTGGCACCGGCTA-4	0.347264	healthy people
	TGACGCGGTAGCTCGC-4	0.431868	healthy people
	TGAGGGAAGTAATCCC-4	0.318448	healthy people
	TGCATCCAGTCAAGCG-4	0.314725	healthy people
	TGCTGAAGTACCATAC-4	0.282798	healthy people
	TGGAGGACACAGTACT-4	0.306332	healthy people
	TGGGCTGCATGGGTTT-4	0.333671	healthy people
	TGTAGACAGTAACGAT-4	0.37329	healthy people
	TGTAGACTCAACCTCC-4	0.321981	healthy people
	TGTGATGCACGTACAT-4	0.262073	healthy people
	TGTGCGGAGGCTAACG-4	0.375132	healthy people
	TGTGGCGTCAGCAGAG-4	0.317196	healthy people
	TGTTCCGAGTCTGCGC-4	0.320204	healthy people
	TGTTCCGGTGTATCCA-4	0.247512	healthy people
	TGTTCCGGTTCTGACA-4	0.346094	healthy people
	TGTTGAGAGACCAAGC-4	0.335331	healthy people
	TGTTGAGCAATTGCGT-4	0.198644	healthy people
	TGTTGAGTCATTTCCA-4	0.250858	healthy people
	TTACGCCAGCGCAATG-4	0.320992	healthy people
	TTAGTCTGTCTCAGAT-4	0.265081	healthy people
	TTATTGCGTTGGAGAC-4	0.32356	healthy people
	TTCACCGGTACACTCA-4	0.317962	healthy people
	TTCCACGTCGTACCTC-4	0.175434	healthy people
	TTCCTAATCGCCAACG-4	0.323571	healthy people
	TTCGATTAGCAAATCA-4	0.308029	healthy people
	TTCTCTCTCTCATTGT-4	0.306077	healthy people
	TTGCTGCTCACGTCCT-4	0.23604	healthy people
	TTGGATGTCGGTAAGG-4	0.302413	healthy people
	TTGTGTTCATCATTTC-4	0.190541	healthy people
	TTGTTCACACGACGTC-4	0.368222	healthy people
	TTGTTGTCAGGCATGA-4	0.321476	healthy people
	TTTACTGCAAGTATAG-4	0.247152	healthy people
	AAACGAAAGGGCAATC-5	0.288022	healthy people
	AAAGTCCTCCGATCTC-5	0.242915	healthy people
	AACAACCGTACCTGTA-5	0.274504	healthy people
	AACCATGTCGACGTCG-5	0.297607	healthy people
	AACGTCATCAGCACCG-5	0.328155	healthy people
	AAGATAGAGTAGGGTC-5	0.294368	healthy people
	AATGACCTCCATAGAC-5	0.354729	healthy people
	AATGGCTGTCCACTTC-5	0.311759	healthy people
	ACAGGGAGTGGTCTCG-5	0.277799	healthy people
	ACCATTTAGAGCATAT-5	0.310693	healthy people
	ACCTGAAGTGTGAGCA-5	0.265488	healthy people
	ACGTACAAGCCGTTGC-5	0.319205	healthy people
	ACTTAGGAGCAAGCCA-5	0.283805	healthy people
	ACTTCGCGTGTGTACT-5	0.334664	healthy people
	AGAAGCGCATAACTCG-5	0.336653	healthy people
	AGAAGTAGTGTTTGCA-5	0.313189	healthy people
	AGACTCAGTTCCGCGA-5	0.347668	healthy people
	AGATCCAAGTCAATCC-5	0.30943	healthy people
	AGATCGTAGATGGTCG-5	0.209556	healthy people
	AGATGCTAGACACACG-5	0.278105	healthy people
	AGATGCTAGTTTCAGC-5	0.274615	healthy people
	AGCCAATAGACCATTC-5	0.413968	healthy people
	AGCCAATAGTCCCAGC-5	0.321521	healthy people
	AGCGATTCAGACTCTA-5	0.282978	healthy people
	AGCGATTTCGTCCTTG-5	0.283507	healthy people
	AGCTCAACAAACGTGG-5	0.321237	healthy people
	AGGACTTAGACGGAAA-5	0.321523	healthy people
	AGGTCATCACGCGCTA-5	0.245559	healthy people
	AGTAGCTTCCGAAATC-5	0.305646	healthy people
	AGTCACAGTGATTAGA-5	0.345143	healthy people
	AGTCACATCTGGAGAG-5	0.302605	healthy people
	AGTCTCCCATGATAGA-5	0.292221	healthy people
	AGTGATCTCACTTGGA-5	0.330424	healthy people
	ATACTTCTCGACACCG-5	0.336291	healthy people
	ATAGAGATCGCATTAG-5	0.367598	healthy people
	ATAGAGATCGCGTGAC-5	0.394211	healthy people
	ATCACTTAGAGTGACC-5	0.298217	healthy people
	ATCCACCAGAGGTGCT-5	0.248743	healthy people
	ATCCATTTCGCTAATG-5	0.199432	healthy people
	ATGGGAGTCTAAGCGT-5	0.277748	healthy people
	ATTATCCAGGTCCGAA-5	0.296299	healthy people
	CACATGAGTAACAAGT-5	0.269092	healthy people
	CACGTGGTCCGCACTT-5	0.302694	healthy people
	CACGTTCAGCATCAAA-5	0.360362	healthy people
	CACTGGGGTAAGTCAA-5	0.309745	healthy people
	CAGTGCGCATGACTCA-5	0.252247	healthy people
	CATACCCAGTCTGTAC-5	0.205805	healthy people
	CATAGACCACGAGGAT-5	0.310992	healthy people
	CATCAAGTCCGCAAAT-5	0.362305	healthy people
	CATGAGTGTCGTGATT-5	0.259345	healthy people
	CCATAAGGTTTCAGAC-5	0.264624	healthy people
	CCCTTAGCATCCGTGG-5	0.314469	healthy people
	CCGAACGAGTTGTACC-5	0.314489	healthy people
	CCGGACACAACCACGC-5	0.385082	healthy people
	CCTCCTCCAGACCAGA-5	0.354258	healthy people
	CCTCTCCCACCAGCTG-5	0.33748	healthy people
	CCTTCAGTCACACGAT-5	0.241977	healthy people
	CGCATAAAGTCCGTCG-5	0.379211	healthy people
	CGCGTGAGTTAAGTCC-5	0.302322	healthy people
	CGGGACTCAACACGAG-5	0.256035	healthy people
	CGGGCATCAATTAGGA-5	0.353778	healthy people
	CGGGTCAGTACGTACT-5	0.361291	healthy people
	CGGGTCATCGACGCGT-5	0.274118	healthy people
	CGTGTCTAGCTATCCA-5	0.288653	healthy people
	CGTTAGAAGGAAAGGT-5	0.340565	healthy people
	CTAACCCGTACCTAAC-5	0.385157	healthy people
	CTAACCCTCCTGCCAT-5	0.393935	healthy people
	CTAAGTGGTACGTTCA-5	0.386139	healthy people
	CTACAGAGTTTGGGTT-5	0.343017	healthy people
	CTAGACAGTTCCTACC-5	0.311451	healthy people
	CTATAGGAGGTATCTC-5	0.375168	healthy people
	CTCAGAATCTTTGCGC-5	0.258367	healthy people
	CTCCCTCTCTTCACGC-5	0.340907	healthy people
	CTCCTCCAGCTTCATG-5	0.336266	healthy people
	CTCTCGAGTTACCTTT-5	0.296993	healthy people
	CTGCATCTCACCTCAC-5	0.331289	healthy people
	CTGCCTAAGACTTGTC-5	0.246304	healthy people
	CTGGTCTGTACTAACC-5	0.275875	healthy people
	CTGTGAAAGGGTTAAT-5	0.177703	healthy people
	CTGTGAACACGGAAGT-5	0.365428	healthy people
	CTTCCTTAGCCTGACC-5	0.323561	healthy people
	GAAACCTAGAATTCAG-5	0.30398	healthy people
	GAACGTTAGTCGAATA-5	0.406412	healthy people
	GAAGAATTCGCTTGCT-5	0.356725	healthy people
	GAATCGTAGCCGAACA-5	0.353137	healthy people
	GACACGCCATGCCGAC-5	0.139609	healthy people
	GACCCAGGTCCAAATC-5	0.260924	healthy people
	GACCGTGCATCGAACT-5	0.402744	healthy people
	GACCTTCGTGCGGATA-5	0.302346	healthy people
	GACTATGAGTATGGAT-5	0.308959	healthy people
	GACTCAAGTTGTGTAC-5	0.396914	healthy people
	GAGGGATTCATAGACC-5	0.286954	healthy people
	GAGTGAGTCCGTAGGC-5	0.357563	healthy people
	GAGTGTTAGTGCAGGT-5	0.253026	healthy people
	GAGTGTTCATTGCCTC-5	0.345115	healthy people
	GATCACAGTACAAGCG-5	0.352676	healthy people
	GATCACATCAGCTAGT-5	0.339064	healthy people
	GATCATGGTAGCGTTT-5	0.314857	healthy people
	GATTCTTCAACCGTAT-5	0.276794	healthy people
	GCACGGTAGCTCAGAG-5	0.266602	healthy people
	GCAGCCATCGGCCCAA-5	0.337147	healthy people
	GCAGCTGTCTTCGATT-5	0.313656	healthy people
	GCATCGGTCTCTGGTC-5	0.318198	healthy people
	GCATGATTCGATACAC-5	0.325935	healthy people
	GCCAACGGTTCTTGCC-5	0.228471	healthy people
	GCGATCGAGTTCAACC-5	0.258845	healthy people
	GCGGATCGTGTTTCTT-5	0.310695	healthy people
	GCTGCAGAGTTAGTGA-5	0.255809	healthy people
	GCTTCACGTGTACGCC-5	0.432606	healthy people
	GCTTCACTCGATTGAC-5	0.393224	healthy people
	GGAATCTTCGCTGACG-5	0.287428	healthy people
	GGACGTCAGGAGCAAA-5	0.252193	healthy people
	GGAGCAAAGTGTAGAT-5	0.345122	healthy people
	GGCAGTCTCTAAGCCA-5	0.409772	healthy people
	GGCTTGGCACGTAACT-5	0.290976	healthy people
	GGGCGTTTCTGAGTCA-5	0.354673	healthy people
	GGGTCACTCCGATAAC-5	0.264234	healthy people
	GGGTTTACAATACCCA-5	0.309117	healthy people
	GGGTTTAGTTAATCGC-5	0.368488	healthy people
	GGTGATTAGATTAGTG-5	0.249656	healthy people
	GGTTAACCAGGAGGTT-5	0.32465	healthy people
	GTACAGTTCACAGTGT-5	0.356098	healthy people
	GTAGATCAGGTGATCG-5	0.272417	healthy people
	GTAGCTAAGATGTTGA-5	0.322532	healthy people
	GTCAAACTCAGGGATG-5	0.350605	healthy people
	GTCACTCAGTAGACAT-5	0.334083	healthy people
	GTCGAATGTCCTTAAG-5	0.31327	healthy people
	GTCTAGAAGATCGACG-5	0.185422	healthy people
	GTCTCACAGGAAGTAG-5	0.287114	healthy people
	GTGAGGAGTAGGGAGG-5	0.300804	healthy people
	GTGTCCTCATGGGAAC-5	0.378423	healthy people
	GTGTTAGCACCAAATC-5	0.269576	healthy people
	GTTCGCTGTTCCGGTG-5	0.292926	healthy people
	GTTTACTAGCAGCCCT-5	0.32374	healthy people
	GTTTGGACAGGGCTTC-5	0.321468	healthy people
	TAACTTCGTGGGATTG-5	0.229377	healthy people
	TACAACGTCCGATGTA-5	0.383395	healthy people
	TACACCCTCGCCAGAC-5	0.293233	healthy people
	TACGGTATCCATGATG-5	0.239309	healthy people
	TACTTCAGTCTCAAGT-5	0.364558	healthy people
	TACTTGTAGTCCCTAA-5	0.35464	healthy people
	TAGCACAGTTACAGCT-5	0.30933	healthy people
	TAGGGTTGTATGCTTG-5	0.210328	healthy people
	TAGGTACGTACGTACT-5	0.342407	healthy people
	TAGGTACGTGGAAATT-5	0.268275	healthy people
	TATCTGTCAAGGTCGA-5	0.328144	healthy people
	TCAAGACAGTGATCGG-5	0.301029	healthy people
	TCAAGACTCATGAGGG-5	0.358726	healthy people
	TCAAGCATCCCGAGAC-5	0.365968	healthy people
	TCAAGTGAGAGAACCC-5	0.336499	healthy people
	TCAATCTTCCATTCAT-5	0.331863	healthy people
	TCAATTCAGTAGGTTA-5	0.323387	healthy people
	TCAATTCGTCGTATGT-5	0.288478	healthy people
	TCACATTAGGATTACA-5	0.318121	healthy people
	TCAGCAACAGATCCAT-5	0.324873	healthy people
	TCAGGGCTCCGGCAGT-5	0.274965	healthy people
	TCAGTCCAGCTAATGA-5	0.401269	healthy people
	TCATATCCAACGTTAC-5	0.29736	healthy people
	TCATCCGCACTGCGAC-5	0.236761	healthy people
	TCATGAGGTCTTCATT-5	0.281495	healthy people
	TCATGCCCACAAAGTA-5	0.25075	healthy people
	TCATGTTAGTGATCGG-5	0.259227	healthy people
	TCCACCATCACTTCTA-5	0.244496	healthy people
	TCCATGCGTACACGCC-5	0.320907	healthy people
	TCCATGCGTTGCGAAG-5	0.249878	healthy people
	TCCCATGCAGAAGTGC-5	0.310284	healthy people
	TCCGTGTGTGAGCGAT-5	0.229122	healthy people
	TCCGTGTGTGCTCTTC-5	0.297559	healthy people
	TCCTAATGTTCCACGG-5	0.200283	healthy people
	TCGCTCACAGGACATG-5	0.305545	healthy people
	TCGGGCACAGTAGTTC-5	0.390425	healthy people
	TCTATACTCGACGCTG-5	0.219634	healthy people
	TCTCTGGAGATGGGCT-5	0.364144	healthy people
	TCTGGCTTCCAATCCC-5	0.371639	healthy people
	TCTGTCGTCAGAATAG-5	0.331677	healthy people
	TCTTTGATCAGTCCGG-5	0.271084	healthy people
	TGAATCGTCCCTGGTT-5	0.229236	healthy people
	TGACTCCCAGCGCGTT-5	0.344316	healthy people
	TGATCAGCACATATGC-5	0.224375	healthy people
	TGATCAGGTCTTCAAG-5	0.295848	healthy people
	TGATTCTAGTGGCCTC-5	0.288632	healthy people
	TGCAGGCCACTACTTT-5	0.331337	healthy people
	TGCGGCACACAGCTGC-5	0.273581	healthy people
	TGCTGAACACCCTCTA-5	0.260902	healthy people
	TGTAAGCCACCAGCGT-5	0.328265	healthy people
	TGTAGACGTGTACAGG-5	0.390753	healthy people
	TGTCCTGGTGCAACGA-5	0.335401	healthy people
	TGTGAGTCAGGTGTGA-5	0.346315	healthy people
	TGTTACTCAGTTAGGG-5	0.286121	healthy people
	TGTTCATAGAATAACC-5	0.258275	healthy people
	TGTTTGTAGTATTAGG-5	0.238468	healthy people
	TGTTTGTCATCGCTCT-5	0.263329	healthy people
	TGTTTGTTCTCAGTCC-5	0.275377	healthy people
	TTACGTTGTCCAGTTA-5	0.288218	healthy people
	TTAGGCAGTAACATAG-5	0.20502	healthy people
	TTAGGCAGTTGACTAC-5	0.33398	healthy people
	TTAGTCTCAGTTAGGG-5	0.270513	healthy people
	TTATTGCGTACACGCC-5	0.385863	healthy people
	TTCAATCTCATGAGGG-5	0.268498	healthy people
	TTCACCGCACTACCGG-5	0.362273	healthy people
	TTCCACGAGGTCACTT-5	0.326768	healthy people
	TTCCTAACAACTGCTA-5	0.294214	healthy people
	TTCCTTCGTACGCGTC-5	0.282283	healthy people
	TTGCGTCCAGTAACAA-5	0.289864	healthy people
	TTGCGTCTCAAGTAAG-5	0.297856	healthy people
	TTGGATGTCCTCACTG-5	0.331218	healthy people
	TTGTTGTCATGGGTTT-5	0.275012	healthy people
	TTGTTTGGTTATCCAG-5	0.384407	healthy people
	TTTAGTCCAGGCGAAT-5	0.290064	healthy people
	TTTGATCGTCTTGGTA-5	0.326784	healthy people
	AAACGAACAGGTGACA-6	0.317796	healthy people
	AAAGGGCGTCCACATA-6	0.34202	healthy people
	AACAAAGTCGGTGCAC-6	0.330233	healthy people
	AACAACCGTTTATGCG-6	0.323075	healthy people
	AACACACCAATCAAGA-6	0.25972	healthy people
	AACAGGGGTAACGCGA-6	0.249996	healthy people
	AACCAACCAACCAACT-6	0.347168	healthy people
	AACCAACTCGCTGTTC-6	0.327391	healthy people
	AACCATGTCCTATTTG-6	0.251255	healthy people
	AACCTTTGTGCCCTTT-6	0.267471	healthy people
	AACCTTTTCATTCATC-6	0.330594	healthy people
	AAGACAAGTCACTAGT-6	0.279532	healthy people
	AAGACAATCAACCTTT-6	0.363223	healthy people
	AAGACTCCAACGACTT-6	0.347009	healthy people
	AATCGACGTGTCTAAC-6	0.276611	healthy people
	AATGACCGTACGAGTG-6	0.322531	healthy people
	AATGACCTCCGCATAA-6	0.411335	healthy people
	AATGCCACATACAGCT-6	0.359966	healthy people
	ACACTGATCATGAGAA-6	0.289483	healthy people
	ACCCTCAAGATAACAC-6	0.21122	healthy people
	ACGTACATCGATCCAA-6	0.418944	healthy people
	ACTATCTGTTTACTGG-6	0.316563	healthy people
	ACTTTCAAGGACTTCT-6	0.356331	healthy people
	ACTTTCAGTGCAGTGA-6	0.357336	healthy people
	AGAACCTAGGGCGAGA-6	0.388869	healthy people
	AGATAGAAGAACAAGG-6	0.326254	healthy people
	AGATCCATCGAGTGAG-6	0.319777	healthy people
	AGATCGTGTTCGGCTG-6	0.426018	healthy people
	AGATCGTTCTGCTTAT-6	0.307033	healthy people
	AGCATCACACTCAGAT-6	0.353235	healthy people
	AGCATCAGTGAAGCGT-6	0.354733	healthy people
	AGCGTATCATCGAACT-6	0.349277	healthy people
	AGCGTCGCAATCTCTT-6	0.340899	healthy people
	AGCTACAAGATTAGCA-6	0.232349	healthy people
	AGCTCAAAGACGAGCT-6	0.3234	healthy people
	AGGACGAAGCTAAGTA-6	0.299311	healthy people
	AGGATCTTCTTGAACG-6	0.312114	healthy people
	AGGCATTGTGTACATC-6	0.282715	healthy people
	AGTAACCAGTTGCTGT-6	0.359722	healthy people
	AGTGACTAGGTAGCAC-6	0.32115	healthy people
	AGTTAGCAGGCCCGTT-6	0.336048	healthy people
	AGTTAGCTCGGTTAGT-6	0.219987	healthy people
	ATACTTCAGGGCCCTT-6	0.280523	healthy people
	ATCACTTTCTCTCCGA-6	0.347934	healthy people
	ATCAGGTAGTCATGCT-6	0.267871	healthy people
	ATCCACCAGGAACGTC-6	0.243866	healthy people
	ATCCATTTCTTAGTTC-6	0.362881	healthy people
	ATCCCTGAGTAGCAAT-6	0.178894	healthy people
	ATCCCTGGTTTACCTT-6	0.347743	healthy people
	ATCCGTCCATTCACCC-6	0.287687	healthy people
	ATCGATGCACTCAGAT-6	0.278021	healthy people
	ATCGTAGAGGTCGTAG-6	0.143733	healthy people
	ATCGTGATCAGGGATG-6	0.196816	healthy people
	ATGAGTCGTGATGGCA-6	0.254483	healthy people
	ATGCATGGTGGTCTAT-6	0.351255	healthy people
	ATGCCTCGTATTAAGG-6	0.371326	healthy people
	ATGGGTTTCCGCAGTG-6	0.243267	healthy people
	ATGTCCCGTTGAGGAC-6	0.24746	healthy people
	ATTCATCAGCTTGTGT-6	0.263353	healthy people
	ATTCATCGTCACGCTG-6	0.322479	healthy people
	CAACAACGTGCCTTTC-6	0.368351	healthy people
	CAACAGTAGCGCACAA-6	0.228892	healthy people
	CAACCAATCTGGGCCA-6	0.235631	healthy people
	CAACCTCAGCACGTCC-6	0.415549	healthy people
	CAACCTCAGCCATTGT-6	0.32599	healthy people
	CAACGATGTGAGTCAG-6	0.351949	healthy people
	CAAGCTACAGTCACGC-6	0.287813	healthy people
	CAAGGGATCAAGCCCG-6	0.322386	healthy people
	CAATTTCAGCACACCC-6	0.308639	healthy people
	CACCAAATCATTGCGA-6	0.251695	healthy people
	CACGAATCATGCACTA-6	0.358879	healthy people
	CACGTTCTCGACGCTG-6	0.346342	healthy people
	CACTGGGTCTTGCAAG-6	0.342429	healthy people
	CACTGTCCAGCGTTTA-6	0.388917	healthy people
	CACTTCGGTACTGTTG-6	0.300523	healthy people
	CAGCACGCAATGCAAA-6	0.338681	healthy people
	CAGGTATCAGAATTCC-6	0.266567	healthy people
	CAGTTAGCAGATCCAT-6	0.457897	healthy people
	CATCCACCATGACTCA-6	0.392688	healthy people
	CATCGGGTCAGAGTGG-6	0.343608	healthy people
	CATGAGTTCCTCTCTT-6	0.28432	healthy people
	CATGCAAAGGTTCCGC-6	0.29729	healthy people
	CATGCCTCAAGACGAC-6	0.31906	healthy people
	CATGCCTCAGCTCTGG-6	0.388923	healthy people
	CATGCGGAGCATCAGG-6	0.294933	healthy people
	CATGCGGAGTAAATGC-6	0.374397	healthy people
	CATGCTCCAGCTTCCT-6	0.245041	healthy people
	CATTCCGGTCTTGTCC-6	0.227195	healthy people
	CATTCTAAGACATAAC-6	0.279852	healthy people
	CATTGAGAGTAAATGC-6	0.400773	healthy people
	CATTTCACATCTAGAC-6	0.400874	healthy people
	CATTTCAGTGACTCGC-6	0.324447	healthy people
	CCACCATCAATCTCGA-6	0.303366	healthy people
	CCACTTGTCGGCATTA-6	0.293813	healthy people
	CCCGGAAGTGCCAAGA-6	0.349497	healthy people
	CCCTAACTCGTCTAAG-6	0.360901	healthy people
	CCCTGATCACGACCTG-6	0.108542	healthy people
	CCGGTAGTCAAGGTGG-6	0.320557	healthy people
	CCTAAGACATCCGTGG-6	0.304317	healthy people
	CCTTTGGCAAATGGAT-6	0.357629	healthy people
	CGAAGGAAGACCTCCG-6	0.345831	healthy people
	CGAGGCTCAACCGGAA-6	0.39436	healthy people
	CGAGGCTGTCTCGCGA-6	0.299781	healthy people
	CGCATGGCACCCTTAC-6	0.326237	healthy people
	CGGCAGTTCACGGGAA-6	0.265124	healthy people
	CGGGTCACACGCCAGT-6	0.320343	healthy people
	CGTAGTATCTTTACAC-6	0.266223	healthy people
	CGTCCATTCCCTTCCC-6	0.333108	healthy people
	CGTTCTGCATCCGTGG-6	0.290025	healthy people
	CTACAGACAAATTGGA-6	0.333421	healthy people
	CTACATTTCTTTGCTA-6	0.415355	healthy people
	CTACTATGTAGGAGTC-6	0.383538	healthy people
	CTATAGGAGGAGGCAG-6	0.242858	healthy people
	CTCAAGACAGGGATAC-6	0.318779	healthy people
	CTCACTGTCACAGTGT-6	0.221643	healthy people
	CTCTGGTTCGTTTACT-6	0.382272	healthy people
	CTGAATGAGACCTCCG-6	0.236675	healthy people
	CTGATCCGTGAACCGA-6	0.291785	healthy people
	CTGCCATCAAATAGCA-6	0.332948	healthy people
	CTGCGAGAGACTTCGT-6	0.319211	healthy people
	CTGTATTTCTAGAGCT-6	0.286626	healthy people
	CTGTGAACAGAGTCTT-6	0.371695	healthy people
	CTTACCGCATCCGTGG-6	0.312804	healthy people
	CTTTCAACACGGGTAA-6	0.404227	healthy people
	GAAACCTTCCATCTGC-6	0.310345	healthy people
	GAACACTTCGACATAC-6	0.367051	healthy people
	GAACTGTCAGCTATTG-6	0.355149	healthy people
	GAAGAATAGGAAGAAC-6	0.308076	healthy people
	GAAGGACGTCAATCTG-6	0.270431	healthy people
	GAATCACCATCGGATT-6	0.270746	healthy people
	GACCCAGAGACTACGG-6	0.354549	healthy people
	GACCTTCAGTTCAACC-6	0.349997	healthy people
	GACGTTAGTAATTGGA-6	0.300525	healthy people
	GAGAAATGTACTCGAT-6	0.30749	healthy people
	GAGAAATTCCCTCTAG-6	0.275772	healthy people
	GAGATGGCACCCAACG-6	0.335693	healthy people
	GAGGCAAAGACTCTAC-6	0.31132	healthy people
	GAGGCCTCACTTGAGT-6	0.250143	healthy people
	GAGTGTTTCTCGTTTA-6	0.307962	healthy people
	GATAGAAGTAAGATCA-6	0.325921	healthy people
	GATAGAAGTAGGCAAC-6	0.279627	healthy people
	GATCAGTGTTTATGCG-6	0.309532	healthy people
	GATCATGGTCATAACC-6	0.332477	healthy people
	GATGATCTCTCTCTTC-6	0.254327	healthy people
	GCAACCGAGTTCCGGC-6	0.331449	healthy people
	GCACATAAGGGTGGGA-6	0.325011	healthy people
	GCACATAGTACGGGAT-6	0.383578	healthy people
	GCACTAAAGGCACCAA-6	0.417308	healthy people
	GCAGCTGGTCCACTCT-6	0.360865	healthy people
	GCATCTCAGCAAGTGC-6	0.322568	healthy people
	GCATTAGCAGATCCAT-6	0.329459	healthy people
	GCCAACGGTTCGGCGT-6	0.304819	healthy people
	GCCATTCGTGTCCACG-6	0.133421	healthy people
	GCCCAGAGTTTCGTTT-6	0.315962	healthy people
	GCCCAGATCTTAGCCC-6	0.253837	healthy people
	GCCCGAAAGCGCCATC-6	0.341319	healthy people
	GCGGAAATCGAAGAAT-6	0.233873	healthy people
	GGAATCTCACTCCCTA-6	0.355339	healthy people
	GGAGAACGTGGACAGT-6	0.340291	healthy people
	GGAGGATTCGTAGAGG-6	0.355827	healthy people
	GGCTTGGAGGCTAACG-6	0.323985	healthy people
	GGGAAGTAGAGCCTGA-6	0.227512	healthy people
	GGGCCATTCGGAGTGA-6	0.300802	healthy people
	GGGTAGAAGGAGTACC-6	0.311677	healthy people
	GGGTCACTCGATGGAG-6	0.369455	healthy people
	GGTAACTAGACGAAGA-6	0.253852	healthy people
	GGTAATCGTATAGGGC-6	0.360678	healthy people
	GGTAGAGGTCCTATAG-6	0.28202	healthy people
	GGTGGCTAGCGTCGAA-6	0.250751	healthy people
	GGTGGCTTCTTTCAGT-6	0.277257	healthy people
	GTAATGCCACGAGGAT-6	0.362626	healthy people
	GTAGGTTAGGTCGTCC-6	0.257202	healthy people
	GTCAAACAGGAAGTAG-6	0.39082	healthy people
	GTCACTCCAGCCGTTG-6	0.337563	healthy people
	GTCCTCAAGCTAGTTC-6	0.347638	healthy people
	GTCGCGATCATTCGGA-6	0.258424	healthy people
	GTCTCACAGAGAGTTT-6	0.199075	healthy people
	GTCTCACTCTACCTTA-6	0.284638	healthy people
	GTGCTTCTCGTTCTGC-6	0.26859	healthy people
	GTGGAAGTCTCATGGA-6	0.235466	healthy people
	GTGGCGTAGAACGTGC-6	0.335261	healthy people
	GTGGCGTTCAGAGTGG-6	0.319544	healthy people
	GTGTAACAGTCACTAC-6	0.337843	healthy people
	GTTCGCTCAATCGCAT-6	0.261887	healthy people
	GTTGTCCCACATCCCT-6	0.309469	healthy people
	GTTGTCCGTGATTCAC-6	0.340159	healthy people
	GTTTGGAAGTACGAGC-6	0.250327	healthy people
	TAACCAGTCAATCTTC-6	0.342648	healthy people
	TAAGCGTGTCATTGCA-6	0.381767	healthy people
	TACCCACTCCGTATGA-6	0.278616	healthy people
	TACCTGCCATATGGCT-6	0.227125	healthy people
	TACGCTCCAACCTAAC-6	0.325835	healthy people
	TACGGTAAGGAGCAAA-6	0.351959	healthy people
	TAGACCAGTCCCGGTA-6	0.308787	healthy people
	TAGACTGAGCCAGTAG-6	0.258222	healthy people
	TAGCACAGTGTTCATG-6	0.40833	healthy people
	TAGGGTTCAATACCTG-6	0.256576	healthy people
	TAGGTACCACGGATCC-6	0.303305	healthy people
	TATCTTGGTGATCATC-6	0.365973	healthy people
	TCAATCTCAGTTAAAG-6	0.298433	healthy people
	TCACACCGTCCAGCAC-6	0.384367	healthy people
	TCACGGGGTCATCTAG-6	0.404538	healthy people
	TCACTATAGGCTCCCA-6	0.280043	healthy people
	TCACTATCAGCTACTA-6	0.296806	healthy people
	TCAGGTATCCTAAACG-6	0.263413	healthy people
	TCATACTTCGCCTATC-6	0.312181	healthy people
	TCATATCTCCGTCACT-6	0.279549	healthy people
	TCATGTTTCCGAAGGA-6	0.252485	healthy people
	TCATTGTAGCTCGCAC-6	0.374145	healthy people
	TCCATCGGTCATGACT-6	0.355721	healthy people
	TCCATCGTCGTTCTGC-6	0.335964	healthy people
	TCCTCGACAACTGCTA-6	0.145302	healthy people
	TCCTTTCCAGTCTTCC-6	0.318445	healthy people
	TCGAACACAAACACCT-6	0.245622	healthy people
	TCGCACTTCTACTTCA-6	0.318015	healthy people
	TCGCTCAAGTGGAAAG-6	0.277947	healthy people
	TCGGATATCGAGAAAT-6	0.310206	healthy people
	TCGGGACTCCTTCACG-6	0.332453	healthy people
	TCGGGTGGTTGCTAGT-6	0.222153	healthy people
	TCGTAGAGTACAGAGC-6	0.26537	healthy people
	TCTATACGTCAAGTTC-6	0.248532	healthy people
	TCTCAGCTCAAGCCGC-6	0.343268	healthy people
	TCTGGCTAGGGCCTCT-6	0.328099	healthy people
	TCTTCCTTCCTAACAG-6	0.357839	healthy people
	TCTTTGAAGAGTATAC-6	0.30025	healthy people
	TCTTTGACAATTGCGT-6	0.365279	healthy people
	TCTTTGATCCTACACC-6	0.286042	healthy people
	TGACCCTAGCCTCACG-6	0.382707	healthy people
	TGAGCGCCACGACGTC-6	0.418272	healthy people
	TGATGCATCGCCAATA-6	0.327943	healthy people
	TGATTCTCAATTCGTG-6	0.309649	healthy people
	TGCACGGAGGGCTGAT-6	0.332416	healthy people
	TGCACGGAGTAATTGG-6	0.389869	healthy people
	TGCGATATCAAACTGC-6	0.305193	healthy people
	TGCTCGTGTGTCATGT-6	0.347375	healthy people
	TGGGAGAAGAGGTCAC-6	0.399908	healthy people
	TGGTACAGTACAAGTA-6	0.267815	healthy people
	TGGTACAGTAGCTGTT-6	0.339001	healthy people
	TGGTTAGCAACCGACC-6	0.313733	healthy people
	TGTAAGCGTCGAACAG-6	0.361644	healthy people
	TGTCCACCAGCTTCCT-6	0.302736	healthy people
	TGTGATGCACCGTGAC-6	0.33557	healthy people
	TGTGGCGAGTATGGCG-6	0.395177	healthy people
	TGTTCATCAGCTCATA-6	0.326409	healthy people
	TGTTCTATCAAGGTGG-6	0.31273	healthy people
	TGTTGGATCATGCCAA-6	0.322802	healthy people
	TGTTTGTAGTCGGGAT-6	0.377362	healthy people
	TTAATCCCATAAGCAA-6	0.329974	healthy people
	TTACCGCTCACCGGTG-6	0.297698	healthy people
	TTACTGTTCCACAAGT-6	0.392226	healthy people
	TTCAATCAGTAAACAC-6	0.262598	healthy people
	TTCACGCTCCATCACC-6	0.235389	healthy people
	TTCCTTCCAGGCTCTG-6	0.25093	healthy people
	TTCGCTGGTCGCAGTC-6	0.266552	healthy people
	TTCTTCCTCGGTGTTA-6	0.236922	healthy people
	TTCTTGATCTAAGGAA-6	0.349094	healthy people
	TTGAACGCACAGAGAC-6	0.377579	healthy people
	TTGAACGTCGAAGGAC-6	0.209013	healthy people
	TTGAGTGGTTAGGACG-6	0.278833	healthy people
	TTGCCTGGTGGTCTAT-6	0.326321	healthy people
	TTGGGATGTAGTCCTA-6	0.268607	healthy people
	TTGTGGAGTCGAAACG-6	0.325114	healthy people
	TTGTTGTCAGTCACGC-6	0.308488	healthy people
	TTGTTGTTCTGCAGCG-6	0.256267	healthy people
	TTTCGATAGCGTTGTT-6	0.402893	healthy people
	AAACCCAAGCTTAGTC-7	0.335951	healthy people
	AAACCCAAGTATTCCG-7	0.316997	healthy people
	AAAGGATTCACTACTT-7	0.272628	healthy people
	AAAGTCCTCTCGTCAC-7	0.228714	healthy people
	AACAAGATCCAACTGA-7	0.275544	healthy people
	AACCCAAAGACATATG-7	0.286805	healthy people
	AACCCAACATGAATAG-7	0.322489	healthy people
	AACCTGAAGTCTAGCT-7	0.267923	healthy people
	AACCTGACACGGCCAT-7	0.350712	healthy people
	AACGAAAGTAGAGACC-7	0.314001	healthy people
	AACGAAAGTATGCAAA-7	0.278794	healthy people
	AAGACAAAGAATAACC-7	0.397775	healthy people
	AAGTGAACAGGTATGG-7	0.267819	healthy people
	AAGTTCGAGAAGCGCT-7	0.302609	healthy people
	AAGTTCGAGGTTCCGC-7	0.248567	healthy people
	AAGTTCGCATGACGGA-7	0.297425	healthy people
	AAGTTCGTCCCGTGTT-7	0.342016	healthy people
	AATGCCAGTCGCACAC-7	0.397226	healthy people
	AATGGCTAGATGATTG-7	0.281171	healthy people
	AATGGCTTCATGCTAG-7	0.361648	healthy people
	AATTCCTAGCTCCGAC-7	0.244015	healthy people
	ACAAAGAGTGCTGATT-7	0.348576	healthy people
	ACACAGTAGATTGTGA-7	0.343958	healthy people
	ACACAGTTCCTCTAAT-7	0.299925	healthy people
	ACACCAAGTCCGTTTC-7	0.324211	healthy people
	ACACTGATCTAGATCG-7	0.290711	healthy people
	ACAGAAATCCAAAGGG-7	0.279539	healthy people
	ACCTACCGTCGAGATG-7	0.338742	healthy people
	ACCTACCTCCTCACGT-7	0.222737	healthy people
	ACCTGTCCAGTCGCAC-7	0.428465	healthy people
	ACGTTCCAGGCACAAC-7	0.206496	healthy people
	ACTATCTGTTCATCTT-7	0.339346	healthy people
	ACTATTCCAGAGTGAC-7	0.291826	healthy people
	ACTCCCACAGCGTATT-7	0.460912	healthy people
	ACTTATCAGGTTGAGC-7	0.258787	healthy people
	AGAACAAAGGATTTCC-7	0.35009	healthy people
	AGAACAAGTGGCTGAA-7	0.317022	healthy people
	AGACAAATCCGCTGTT-7	0.277314	healthy people
	AGACCATAGACGGTCA-7	0.376691	healthy people
	AGACCATGTCTCACAA-7	0.362251	healthy people
	AGACCCGCAAGGTTGG-7	0.394059	healthy people
	AGAGAGCTCCTAGAGT-7	0.236021	healthy people
	AGCCAGCGTTGAGTCT-7	0.292187	healthy people
	AGCGTATCAACCCTAA-7	0.314822	healthy people
	AGGCCACCACTGGACC-7	0.33888	healthy people
	AGGCCACTCCATTTAC-7	0.274373	healthy people
	AGGCTGCGTCGCTTGG-7	0.352795	healthy people
	AGGTAGGCATTCCTCG-7	0.355591	healthy people
	AGTAACCGTCTTCAAG-7	0.304229	healthy people
	AGTCAACTCTGGACCG-7	0.321776	healthy people
	AGTGACTTCGGCCTTT-7	0.324246	healthy people
	AGTGTTGAGTCACGCC-7	0.373528	healthy people
	AGTTAGCGTAACAGGC-7	0.343167	healthy people
	AGTTCGAAGTATTAGG-7	0.35524	healthy people
	ATACCTTCACTCCTGT-7	0.323495	healthy people
	ATACTTCTCTCGAGTA-7	0.339597	healthy people
	ATCAGGTTCATGAGGG-7	0.306403	healthy people
	ATCATTCTCTATCACT-7	0.388595	healthy people
	ATCCACCCAAGTTCGT-7	0.280606	healthy people
	ATCCACCCAGCGTTGC-7	0.272441	healthy people
	ATCCCTGTCCTAAACG-7	0.27347	healthy people
	ATCCGTCAGAAGGGAT-7	0.405412	healthy people
	ATCGTGACAATCAGCT-7	0.310432	healthy people
	ATCTTCAGTGACTCTA-7	0.286337	healthy people
	ATGACCATCCGTCCTA-7	0.284199	healthy people
	ATTACTCTCTACCCAC-7	0.308971	healthy people
	ATTCAGGAGGTGCAGT-7	0.283897	healthy people
	ATTCCATCAGGAGGAG-7	0.339506	healthy people
	ATTCCTAAGACGCCCT-7	0.286485	healthy people
	ATTTACCCAACTGTGT-7	0.393857	healthy people
	CAACGGCAGATAGGGA-7	0.329842	healthy people
	CAATTTCAGCCAGTAG-7	0.265002	healthy people
	CACACAAAGGGAGGGT-7	0.302509	healthy people
	CACACAACACCCTAAA-7	0.334479	healthy people
	CACATGAAGTCTACCA-7	0.359064	healthy people
	CACATGAAGTTCCGTA-7	0.267508	healthy people
	CACATGACAAGCGGAT-7	0.321257	healthy people
	CACGGGTCATGTGGTT-7	0.249468	healthy people
	CAGCAATCAGAACCGA-7	0.319578	healthy people
	CAGCCAGTCTATCGGA-7	0.344554	healthy people
	CAGCGTGCAGCGATTT-7	0.319303	healthy people
	CATACAGCATGCCGGT-7	0.275953	healthy people
	CATCAAGTCATCGGGC-7	0.243039	healthy people
	CATCGGGCATCCTAAG-7	0.332015	healthy people
	CATGCAAAGAATCGAT-7	0.34408	healthy people
	CATGCTCCACACGTGC-7	0.30357	healthy people
	CATTGCCCAACAGAGC-7	0.282997	healthy people
	CCAATGACAGTGTGGA-7	0.353287	healthy people
	CCACCATGTGATACTC-7	0.289947	healthy people
	CCACGAGCAGGTCTCG-7	0.317417	healthy people
	CCCATTGAGACGGTCA-7	0.341685	healthy people
	CCGGACACACCCAATA-7	0.333034	healthy people
	CCGTGAGTCTTCCACG-7	0.377655	healthy people
	CCTCACAGTGTACAGG-7	0.266141	healthy people
	CCTCAGTAGGCCTGAA-7	0.36699	healthy people
	CCTCTCCCAATGACCT-7	0.346213	healthy people
	CCTCTCCGTCTTCTAT-7	0.227679	healthy people
	CCTCTCCGTGCATTAC-7	0.309011	healthy people
	CGAGGCTTCTCATGGA-7	0.327012	healthy people
	CGATCGGCACACCGAC-7	0.312084	healthy people
	CGATCGGTCTCTATGT-7	0.313126	healthy people
	CGCATAACAGACCATT-7	0.367739	healthy people
	CGCCAGATCCCAATAG-7	0.299965	healthy people
	CGGAGAATCTGAATGC-7	0.330083	healthy people
	CGGGACTGTGTCCCTT-7	0.301572	healthy people
	CGGGACTTCCACTTTA-7	0.322678	healthy people
	CGGTCAGGTAGATCGG-7	0.208693	healthy people
	CGTAAGTTCTGGACCG-7	0.327192	healthy people
	CGTAGTATCATTTCGT-7	0.372947	healthy people
	CGTCAAAAGGCCTAGA-7	0.273257	healthy people
	CGTGTCTCATCGTTCC-7	0.39147	healthy people
	CGTTAGACAGAGTAAT-7	0.379374	healthy people
	CTACATTTCGGTCGAC-7	0.335271	healthy people
	CTAGACATCCCTCTAG-7	0.394076	healthy people
	CTATCCGGTGCGTGCT-7	0.254456	healthy people
	CTATCTAAGCATGGGT-7	0.320337	healthy people
	CTCAGTCTCGTTCAGA-7	0.291714	healthy people
	CTCATCGCAACCCGCA-7	0.275042	healthy people
	CTCATTAAGGCTTAAA-7	0.350868	healthy people
	CTCCAACTCAGCAGAG-7	0.363333	healthy people
	CTCCTCCCACCTCTGT-7	0.307616	healthy people
	CTCGAGGGTAGGCTGA-7	0.329038	healthy people
	CTCTCAGCATTGACTG-7	0.283399	healthy people
	CTGAGCGTCTATGCCC-7	0.240148	healthy people
	CTGATCCAGTCACACT-7	0.292316	healthy people
	CTGCGAGAGGAATGTT-7	0.373027	healthy people
	CTGCTCAAGCTGAAGC-7	0.255186	healthy people
	CTGCTCACACTACAGT-7	0.328418	healthy people
	CTGTGGGGTTTACTTC-7	0.308372	healthy people
	CTTCCGAGTCGTACTA-7	0.319714	healthy people
	CTTGATTGTCTACAAC-7	0.348305	healthy people
	CTTTCAATCGGAGTAG-7	0.310028	healthy people
	CTTTCGGGTACGAGTG-7	0.362322	healthy people
	GAACACTCATTACGGT-7	0.329537	healthy people
	GAAGGGTGTCCCTCAT-7	0.36393	healthy people
	GAAGGGTGTCTGTGAT-7	0.298149	healthy people
	GACACGCTCATTCACT-7	0.400623	healthy people
	GACATCAAGGGCCTCT-7	0.351578	healthy people
	GACATCATCATACAGC-7	0.290027	healthy people
	GACCGTGTCCAGCACG-7	0.322682	healthy people
	GACGTTACAGGTGTGA-7	0.318803	healthy people
	GACTCAATCAGCGGAA-7	0.224804	healthy people
	GACTCTCTCGCCTATC-7	0.296453	healthy people
	GAGAAATGTCAAAGCG-7	0.367698	healthy people
	GAGGCCTGTGGGTCAA-7	0.312797	healthy people
	GAGTCTAAGAAGGCTC-7	0.289534	healthy people
	GAGTCTACAGACGGAT-7	0.325268	healthy people
	GAGTGAGCAGCGTACC-7	0.276355	healthy people
	GAGTGAGGTGATGTAA-7	0.377899	healthy people
	GAGTTACCAAGTTCGT-7	0.281894	healthy people
	GAGTTGTTCGTCACCT-7	0.296896	healthy people
	GATGACTTCTGAGCAT-7	0.287032	healthy people
	GATTGGTGTTAAGGGC-7	0.319196	healthy people
	GCAACATCAGCCGTCA-7	0.293941	healthy people
	GCACATATCCATTGTT-7	0.229834	healthy people
	GCACGGTGTAACACCT-7	0.320987	healthy people
	GCACGTGCAGTATGAA-7	0.305427	healthy people
	GCACGTGGTAACAGTA-7	0.253476	healthy people
	GCAGCCACAGGTTCAT-7	0.402402	healthy people
	GCATCGGTCCTCTCTT-7	0.343656	healthy people
	GCATGATCAGAAGCTG-7	0.380183	healthy people
	GCCAACGGTGATACAA-7	0.180229	healthy people
	GCCAGCACAGTAGGAC-7	0.2674	healthy people
	GCCATTCTCCTAGAGT-7	0.272086	healthy people
	GCGGATCAGAGTCACG-7	0.294281	healthy people
	GCGGATCGTCGGCCTA-7	0.259555	healthy people
	GCGTGCAAGGACACTG-7	0.25368	healthy people
	GCGTTTCAGCACGATG-7	0.338629	healthy people
	GCTGAATCACGCGTGT-7	0.323746	healthy people
	GCTGCAGGTTTCGACA-7	0.328301	healthy people
	GCTTCACTCACGAGGA-7	0.287069	healthy people
	GGAACCCGTGTCTTAG-7	0.349671	healthy people
	GGAGCAAAGAATAGTC-7	0.313099	healthy people
	GGATCTACAGGACGAT-7	0.304053	healthy people
	GGATCTATCCATAAGC-7	0.26458	healthy people
	GGATGTTCATGTCTAG-7	0.275323	healthy people
	GGATGTTTCTCGGGAC-7	0.245772	healthy people
	GGCACGTTCAATGTCG-7	0.295267	healthy people
	GGCGTCAAGCCATTTG-7	0.261194	healthy people
	GGCTGTGGTTCCAGGC-7	0.328956	healthy people
	GGCTTTCGTCGTTATG-7	0.328719	healthy people
	GGGAAGTGTAGGTCAG-7	0.264358	healthy people
	GGGAGATCAGCTGCCA-7	0.396687	healthy people
	GGGAGTACACTAGAGG-7	0.288111	healthy people
	GGGCCATCACTATCCC-7	0.332958	healthy people
	GGGTAGAAGGTAGACC-7	0.286173	healthy people
	GGGTCACAGAACGTGC-7	0.240993	healthy people
	GGGTTATAGTCGAAGC-7	0.270555	healthy people
	GGTGAAGAGACATGCG-7	0.338992	healthy people
	GGTGTTACACTCAAGT-7	0.340511	healthy people
	GGTTAACAGCGTTGTT-7	0.337814	healthy people
	GTAACACCATGTTCAG-7	0.290709	healthy people
	GTAAGTCGTTCTCCTG-7	0.231151	healthy people
	GTAAGTCGTTTGTTCT-7	0.205276	healthy people
	GTACAACAGACTCAAA-7	0.262458	healthy people
	GTACAGTAGAGCAGAA-7	0.286336	healthy people
	GTACAGTAGTCACGAG-7	0.29456	healthy people
	GTAGGAGTCCCTCGAT-7	0.346975	healthy people
	GTAGTACGTCCGGATC-7	0.415519	healthy people
	GTATTTCTCCCAGGAC-7	0.297213	healthy people
	GTCAAACAGAGTGTTA-7	0.341416	healthy people
	GTCAAACGTCGTGATT-7	0.408018	healthy people
	GTCACGGCACGGTGAA-7	0.225985	healthy people
	GTCACTCAGGCATCAG-7	0.282802	healthy people
	GTCACTCTCAGCCTTC-7	0.296089	healthy people
	GTCATGAGTCCGTTTC-7	0.299969	healthy people
	GTCGAATCATCGAGCC-7	0.247727	healthy people
	GTCTCACGTGGACAGT-7	0.276072	healthy people
	GTCTCACTCGTCGGGT-7	0.172451	healthy people
	GTCTGTCCACTCAGAT-7	0.234042	healthy people
	GTGCTGGAGGAATGTT-7	0.390704	healthy people
	GTGCTGGGTAATGTGA-7	0.287739	healthy people
	GTGCTTCAGGGTACAC-7	0.35824	healthy people
	GTGTCCTAGCACCGTC-7	0.336234	healthy people
	GTGTGGCTCAACGTGT-7	0.30956	healthy people
	GTTACCCCATCCGAAT-7	0.125529	healthy people
	GTTATGGTCGATACTG-7	0.328862	healthy people
	GTTCCGTTCCACCTCA-7	0.353211	healthy people
	GTTGAACGTGGATCAG-7	0.296613	healthy people
	GTTTACTTCCATTGTT-7	0.282879	healthy people
	GTTTGGACACCTCTGT-7	0.27529	healthy people
	GTTTGGACACTGAGTT-7	0.301501	healthy people
	TAAGTCGGTTCTCTAT-7	0.343078	healthy people
	TACCGAACAAATCCCA-7	0.278552	healthy people
	TACGCTCAGCAACAAT-7	0.369054	healthy people
	TACGCTCTCTTACCGC-7	0.339333	healthy people
	TACTTACCATGAAGCG-7	0.3576	healthy people
	TAGATCGTCTGCGGAC-7	0.41258	healthy people
	TAGGTACAGCCTTCTC-7	0.324468	healthy people
	TATACCTCACGCGCTA-7	0.308698	healthy people
	TATATCCCAGAGTCAG-7	0.312409	healthy people
	TATATCCGTAGATTGA-7	0.345815	healthy people
	TATCAGGCATCCTGTC-7	0.35089	healthy people
	TATCCTACACCGTCGA-7	0.319762	healthy people
	TATTCCAGTCAGTCGC-7	0.348008	healthy people
	TATTTCGAGTGCACCC-7	0.259826	healthy people
	TCAATTCAGCTGCCAC-7	0.376407	healthy people
	TCACTCGTCAGTGTTG-7	0.294184	healthy people
	TCAGCAAAGAGAGCCT-7	0.275876	healthy people
	TCAGGGCGTTTGCCGG-7	0.412429	healthy people
	TCAGTGAAGCATGAAT-7	0.292422	healthy people
	TCATGAGTCTCCTGAC-7	0.258926	healthy people
	TCATGGATCAATCCGA-7	0.334613	healthy people
	TCATTGTTCGAAGGAC-7	0.285446	healthy people
	TCCACCAGTCCACAGC-7	0.247847	healthy people
	TCCATCGCATCCTCAC-7	0.332613	healthy people
	TCCCAGTGTGGGACAT-7	0.298704	healthy people
	TCCTAATGTCATCTAG-7	0.29999	healthy people
	TCCTTTCTCTCGCTCA-7	0.34354	healthy people
	TCGCTTGAGCAGCAGT-7	0.230899	healthy people
	TCGGGCATCCGATCTC-7	0.253178	healthy people
	TCGGGTGCAGTGTGCC-7	0.241056	healthy people
	TCGTCCAGTAGCTTGT-7	0.290114	healthy people
	TCGTGGGAGTACCCTA-7	0.254815	healthy people
	TCTATACTCCGCTGTT-7	0.428354	healthy people
	TCTCAGCTCATCACAG-7	0.328138	healthy people
	TCTCAGCTCGTCTAAG-7	0.236659	healthy people
	TCTGCCAGTCCACTCT-7	0.321286	healthy people
	TCTTGCGGTGTAAATG-7	0.308024	healthy people
	TGACAGTAGGTCGCCT-7	0.296582	healthy people
	TGAGGTTTCGCGTCGA-7	0.276615	healthy people
	TGATCTTTCATTGCGA-7	0.257743	healthy people
	TGATTTCGTCCAGCCA-7	0.277627	healthy people
	TGCAGGCTCAGCCTCT-7	0.283882	healthy people
	TGCCGAGGTACTCAAC-7	0.306114	healthy people
	TGCTGAAAGGTAGCCA-7	0.277728	healthy people
	TGCTTGCTCCCATACC-7	0.350657	healthy people
	TGGATCAGTCCAGCAC-7	0.268901	healthy people
	TGGCGTGCACGCCAGT-7	0.347219	healthy people
	TGGGAGAGTTCAACGT-7	0.346725	healthy people
	TGGGAGATCAAACTGC-7	0.296303	healthy people
	TGGGCTGCACGTGTGC-7	0.365994	healthy people
	TGGTTAGCAATCGCGC-7	0.349547	healthy people
	TGTAACGCACGCAGTC-7	0.407959	healthy people
	TGTAGACGTGACACAG-7	0.267142	healthy people
	TGTCCACAGTTGTAAG-7	0.248193	healthy people
	TGTCCCAAGGCGTTGA-7	0.29212	healthy people
	TGTTCATCAATCTCTT-7	0.25893	healthy people
	TGTTTGTGTAAGGTCG-7	0.378197	healthy people
	TTACAGGCACTAACGT-7	0.291075	healthy people
	TTACAGGTCACTGTTT-7	0.278988	healthy people
	TTACGCCGTATGTCTG-7	0.216356	healthy people
	TTACGCCGTCAGACTT-7	0.333555	healthy people
	TTCACCGCATGGAACG-7	0.307905	healthy people
	TTCCAATCAAGCGAAC-7	0.309987	healthy people
	TTCCGTGAGACGTCGA-7	0.309776	healthy people
	TTCCTAAGTCTTGTCC-7	0.460807	healthy people
	TTCCTCTTCTACTTCA-7	0.30571	healthy people
	TTCCTTCGTTTCACAG-7	0.246336	healthy people
	TTCGGTCTCGCCGAGT-7	0.329419	healthy people
	TTCTGTAGTATGCGTT-7	0.308156	healthy people
	TTGACCCCACGTACAT-7	0.310845	healthy people
	TTGGGATTCTTGGATG-7	0.262497	healthy people
	TTGGGTACACATATGC-7	0.342959	healthy people
	TTGTGGAGTGAGCGAT-7	0.26636	healthy people
	TTGTTTGAGGGATCAC-7	0.334672	healthy people
	TTTACTGAGCCGTCGT-7	0.310559	healthy people
	TTTCACACAAATGGAT-7	0.221415	healthy people
	AAAGGTACACGCAGTC-8	0.343499	healthy people
	AAAGTGATCATGAAAG-8	0.362645	healthy people
	AACAAAGCAATAGTCC-8	0.314622	healthy people
	AACAGGGGTACACGTT-8	0.358643	healthy people
	AACCCAATCGCTAGCG-8	0.310735	healthy people
	AACGAAAGTACAATAG-8	0.381827	healthy people
	AACGGGATCTCCTACG-8	0.281721	healthy people
	AAGATAGGTGTTGAGG-8	0.305976	healthy people
	AAGCGAGCAGGGAATC-8	0.344638	healthy people
	AAGCGAGGTGTTGACT-8	0.266752	healthy people
	AAGTGAAGTGTTAGCT-8	0.280745	healthy people
	AATGAAGTCTTGGCTC-8	0.342161	healthy people
	AATGACCCAGGTCAAG-8	0.360925	healthy people
	AATTCCTTCGAAGTGG-8	0.350629	healthy people
	ACAACCAAGGAAGTAG-8	0.40195	healthy people
	ACACAGTAGATGCGAC-8	0.244923	healthy people
	ACACCAAGTGTTCGTA-8	0.317454	healthy people
	ACCGTTCGTCTGTGTA-8	0.295402	healthy people
	ACGATCAGTTCTCACC-8	0.27342	healthy people
	ACGATGTAGAAACTCA-8	0.30111	healthy people
	ACGCACGTCCAATGCA-8	0.36508	healthy people
	ACGGTTATCGCCTCTA-8	0.386567	healthy people
	ACGTAGTAGTCATCCA-8	0.179359	healthy people
	ACGTCCTTCGATGCAT-8	0.204386	healthy people
	ACTCTCGAGCCTCTCT-8	0.1873	healthy people
	ACTCTCGGTCCTCATC-8	0.456356	healthy people
	ACTGTCCCACTTTAGG-8	0.359888	healthy people
	ACTGTCCGTTACGATC-8	0.344532	healthy people
	ACTGTGACACCATAAC-8	0.253579	healthy people
	ACTTCCGCAACAAAGT-8	0.275633	healthy people
	ACTTTGTGTTGGGAAC-8	0.263495	healthy people
	ACTTTGTTCCGGACTG-8	0.29947	healthy people
	AGCGCCAGTAACCAGG-8	0.288833	healthy people
	AGCTTCCGTCAACCAT-8	0.326458	healthy people
	AGGATAATCTTAAGGC-8	0.353166	healthy people
	AGGATCTGTTTCCAAG-8	0.234816	healthy people
	AGGTCTATCTTCGACC-8	0.328814	healthy people
	AGGTGTTGTTCTAAGC-8	0.330367	healthy people
	AGGTTGTGTTACACTG-8	0.283387	healthy people
	AGTCACACACCTCTGT-8	0.301984	healthy people
	AGTCATGAGCATACTC-8	0.280853	healthy people
	AGTGCCGTCGGTGTTA-8	0.30977	healthy people
	ATACCGACATCACAGT-8	0.336025	healthy people
	ATAGACCAGCAGCCCT-8	0.330972	healthy people
	ATAGAGAGTCATAAAG-8	0.330082	healthy people
	ATGCATGGTATTTCGG-8	0.308542	healthy people
	ATGTCTTCAAGCACCC-8	0.331825	healthy people
	ATTATCCGTTGCATTG-8	0.205581	healthy people
	ATTCATCTCAAGCCAT-8	0.312415	healthy people
	ATTCTACAGGCAGTCA-8	0.297954	healthy people
	ATTGTTCAGTCTCTGA-8	0.305438	healthy people
	ATTTCACAGCAGCCTC-8	0.298638	healthy people
	ATTTCTGTCCGTAGTA-8	0.421016	healthy people
	CAAAGAACAGCACAGA-8	0.358114	healthy people
	CAACCAAGTATGGTTC-8	0.334052	healthy people
	CAAGACTAGGACGCTA-8	0.318695	healthy people
	CAAGGGACAAGAGAGA-8	0.278454	healthy people
	CAATACGTCACGGGCT-8	0.21185	healthy people
	CAATACGTCATCGACA-8	0.357452	healthy people
	CACGAATGTTCAAGGG-8	0.27878	healthy people
	CACTGTCAGATACGAT-8	0.347984	healthy people
	CACTTCGCATCAACCA-8	0.334461	healthy people
	CAGAGCCGTGTTAAAG-8	0.328567	healthy people
	CAGCAATTCCGGTTCT-8	0.372215	healthy people
	CAGCACGGTGTCATCA-8	0.286711	healthy people
	CAGTTCCCAGCGCTTG-8	0.312178	healthy people
	CATACCCGTGTCCATA-8	0.230213	healthy people
	CATAGACAGACTCCGC-8	0.409009	healthy people
	CATCGGGAGCGTTAGG-8	0.295852	healthy people
	CATGAGTGTTGGGATG-8	0.292844	healthy people
	CATTCTAAGAGAGCCT-8	0.326321	healthy people
	CCAATTTTCAGGGATG-8	0.433964	healthy people
	CCAATTTTCGCAATTG-8	0.351419	healthy people
	CCACACTAGACCGCCT-8	0.354014	healthy people
	CCGGTGAAGGGCTAAC-8	0.264996	healthy people
	CCGGTGACAAGAGCTG-8	0.244306	healthy people
	CCGTAGGGTGAATTGA-8	0.272709	healthy people
	CCGTTCAAGGTCATAA-8	0.291403	healthy people
	CCTCAGTTCCCAATAG-8	0.288226	healthy people
	CCTCCTCGTAGCTGAG-8	0.284024	healthy people
	CCTCTCCAGTGCGCTC-8	0.354793	healthy people
	CCTGCATGTACCAGAG-8	0.314307	healthy people
	CCTTCAGCATATCGGT-8	0.370199	healthy people
	CGACAGCAGGGCAGAG-8	0.280103	healthy people
	CGAGGAAAGGCTTTCA-8	0.297377	healthy people
	CGAGGAACAGTTACCA-8	0.286106	healthy people
	CGAGTGCCACTTGGGC-8	0.289669	healthy people
	CGAGTTAGTCACTTAG-8	0.339037	healthy people
	CGCCATTTCTGCGAGC-8	0.325872	healthy people
	CGCGTGACATAACAGA-8	0.258603	healthy people
	CGGTCAGAGTGCCCGT-8	0.336444	healthy people
	CGTCAAAAGGGTACAC-8	0.406014	healthy people
	CGTGATACAATTCACG-8	0.33492	healthy people
	CGTTAGAAGTATAACG-8	0.330609	healthy people
	CTACAGAGTCCTCCAT-8	0.376826	healthy people
	CTACAGAGTGGCTCTG-8	0.389842	healthy people
	CTACCCATCAGCTGAT-8	0.205584	healthy people
	CTACCCATCCACACAA-8	0.313229	healthy people
	CTACCTGAGCGACCCT-8	0.377842	healthy people
	CTCAAGAGTGATGGCA-8	0.262288	healthy people
	CTCAATTGTCGATTTG-8	0.32195	healthy people
	CTCCACACAGTAGAGC-8	0.358041	healthy people
	CTCCTTTGTAACATGA-8	0.275398	healthy people
	CTGAGCGCATTGAAGA-8	0.29113	healthy people
	CTGAGGCGTCTAGTGT-8	0.467863	healthy people
	CTGATCCGTCCACAGC-8	0.185635	healthy people
	CTGCCATTCTAGTGTG-8	0.267047	healthy people
	CTGCCTAGTATTGGCT-8	0.299355	healthy people
	CTGCTCATCAAAGGAT-8	0.271255	healthy people
	CTGTAGATCGCACGAC-8	0.31985	healthy people
	CTGTATTGTGTGACCC-8	0.26854	healthy people
	CTTCCGAGTCCTCATC-8	0.326703	healthy people
	GAACACTAGCTGTTCA-8	0.205628	healthy people
	GAAGAATGTTATGTCG-8	0.327906	healthy people
	GAAGCGACACTACTTT-8	0.34076	healthy people
	GACCCAGCAACGTAAA-8	0.323044	healthy people
	GACGTTAGTACGATCT-8	0.258132	healthy people
	GAGACCCCAGTTGTCA-8	0.298011	healthy people
	GAGATGGCAACCGGAA-8	0.34554	healthy people
	GAGTTTGAGAGGATCC-8	0.356924	healthy people
	GAGTTTGAGTACAGAT-8	0.215841	healthy people
	GATGAGGGTACCGGCT-8	0.358858	healthy people
	GATGTTGAGAGTACCG-8	0.287019	healthy people
	GCAACCGGTGTTGACT-8	0.329904	healthy people
	GCACGGTCATGTCTAG-8	0.2751	healthy people
	GCAGCCAGTCAAGCCC-8	0.295618	healthy people
	GCATCGGCACGACGCT-8	0.217122	healthy people
	GCATGATCACCCTGTT-8	0.368252	healthy people
	GCCAGCAAGCCAACCC-8	0.346615	healthy people
	GCCATGGAGCCTCAAT-8	0.317636	healthy people
	GCGTTTCGTGCCGGTT-8	0.288346	healthy people
	GCTACAAGTCCTGGTG-8	0.354915	healthy people
	GCTGCAGCAACACTAC-8	0.238058	healthy people
	GCTGGGTCACCTGCTT-8	0.320693	healthy people
	GCTTCACTCTTGATTC-8	0.327219	healthy people
	GCTTCACTCTTTGCTA-8	0.27555	healthy people
[truncated: 8,771 more rows]

## Sheet: Figure 2f
Fig. 2f
	CD14 monocytes	average expression of geneset of GO term "CELL CHEMOTAXIS"	patient stage
	AAACCCAAGAGGTCAC-1	0.377711	healthy people
	AACACACTCTCAACGA-1	0.345269	healthy people
	AACAGGGAGGAGCTGT-1	0.371557	healthy people
	AACAGGGTCTCAAAGC-1	0.38302	healthy people
	AACGTCAAGTCAACAA-1	0.352861	healthy people
	AACGTCATCCACAGGC-1	0.380377	healthy people
	AACTTCTAGCGGGTTA-1	0.380426	healthy people
	AAGATAGGTACACTCA-1	0.390144	healthy people
	AAGCATCAGCAGTACG-1	0.378809	healthy people
	AAGCATCGTAACGGTG-1	0.371334	healthy people
	AAGCGTTGTTCATCTT-1	0.388287	healthy people
	AATGCCACATGGAATA-1	0.337018	healthy people
	AATGCCATCTTAGCAG-1	0.389931	healthy people
	AATGGAACATTCATCT-1	0.350706	healthy people
	AATTTCCCAGTCGCAC-1	0.402548	healthy people
	ACACAGTGTATGAGGC-1	0.344903	healthy people
	ACACAGTGTCCTGTTC-1	0.347613	healthy people
	ACAGGGAGTGAACTAA-1	0.326805	healthy people
	ACATGCATCGTAGAGG-1	0.392628	healthy people
	ACATTTCCATTCAGGT-1	0.408449	healthy people
	ACCATTTAGTAGACCG-1	0.35126	healthy people
	ACGTCCTTCTGCATAG-1	0.387497	healthy people
	ACTGTCCGTCTTCGAA-1	0.346621	healthy people
	AGAAATGAGTTAACAG-1	0.348502	healthy people
	AGACAGGAGTGTACCT-1	0.350976	healthy people
	AGACAGGGTCGCCTAG-1	0.384459	healthy people
	AGACCATAGTGAGGCT-1	0.374812	healthy people
	AGACCCGGTAATCAGA-1	0.348934	healthy people
	AGCCACGGTTCAGTAC-1	0.345492	healthy people
	AGCCAGCAGTTGTCAC-1	0.40934	healthy people
	AGCGCTGAGCACAAAT-1	0.379751	healthy people
	AGCGTATCATGTGGCC-1	0.339818	healthy people
	AGCTACATCTTGAACG-1	0.343319	healthy people
	AGGATAATCAGACCTA-1	0.38433	healthy people
	AGGGCCTTCAGTGGGA-1	0.41277	healthy people
	AGGTCATCAGCCTATA-1	0.316835	healthy people
	AGTAACCTCCGAGCTG-1	0.41164	healthy people
	AGTAGTCTCGAAGCCC-1	0.362914	healthy people
	AGTCAACAGTCTGGAG-1	0.374135	healthy people
	AGTCATGTCAGCGCAC-1	0.347706	healthy people
	AGTTAGCGTTTGATCG-1	0.409203	healthy people
	ATACCTTCATGAAAGT-1	0.394255	healthy people
	ATACTTCCAACGACTT-1	0.377448	healthy people
	ATAGACCTCTCTAGGA-1	0.347337	healthy people
	ATAGGCTAGCTCGAAG-1	0.351314	healthy people
	ATCACGACAATTTCTC-1	0.41632	healthy people
	ATCCACCTCACATTGG-1	0.395069	healthy people
	ATCCGTCGTTAGGCCC-1	0.39599	healthy people
	ATCGATGTCGTGAGAG-1	0.367745	healthy people
	ATCGTAGTCCAAGAGG-1	0.324928	healthy people
	ATGCCTCTCAACACGT-1	0.362467	healthy people
	ATGGTTGTCTTAGCAG-1	0.350403	healthy people
	ATGTCCCGTCACTCTC-1	0.334153	healthy people
	ATTACCTCACGGAAGT-1	0.375094	healthy people
	ATTCCTAAGTAGACCG-1	0.388722	healthy people
	ATTGGGTGTATGAAGT-1	0.35351	healthy people
	ATTGTTCGTCAGTCTA-1	0.400163	healthy people
	ATTTCTGGTAACACGG-1	0.394648	healthy people
	ATTTCTGGTATCACGT-1	0.398143	healthy people
	CAAAGAAGTGCGTGCT-1	0.353716	healthy people
	CAACCTCTCCCATTCG-1	0.375136	healthy people
	CAACGATCATTCCTAT-1	0.345683	healthy people
	CAAGACTAGGATCATA-1	0.359281	healthy people
	CAATCGAAGCAACTCT-1	0.347226	healthy people
	CAATGACCAGGACATG-1	0.35424	healthy people
	CACACAACACCGTACG-1	0.374973	healthy people
	CACGGGTCAGTCTGGC-1	0.391554	healthy people
	CACGTTCGTGGGACAT-1	0.377158	healthy people
	CACTGTCAGCCTCACG-1	0.370856	healthy people
	CACTTCGTCTCGCAGG-1	0.371046	healthy people
	CAGATCACACAAACGG-1	0.39024	healthy people
	CAGATTGAGTTGGAAT-1	0.3592	healthy people
	CAGCCAGAGGTCTTTG-1	0.361486	healthy people
	CAGTGCGAGCGAGAAA-1	0.373002	healthy people
	CAGTTCCCACGACAGA-1	0.378251	healthy people
	CAGTTCCCATGAAGCG-1	0.361032	healthy people
	CATAAGCCAATGACCT-1	0.379486	healthy people
	CATACAGTCAACGTGT-1	0.374062	healthy people
	CATGAGTGTTCTATCT-1	0.367078	healthy people
	CATGCAACACAAATGA-1	0.393618	healthy people
	CATGCCTAGTTAACGA-1	0.385344	healthy people
	CATGCTCGTGAGTCAG-1	0.346833	healthy people
	CCAAGCGCAGAACCGA-1	0.416007	healthy people
	CCCTCTCCAAGCGCTC-1	0.353985	healthy people
	CCCTTAGTCTGAATCG-1	0.378735	healthy people
	CCGGACAAGGTAACTA-1	0.37076	healthy people
	CCGGTAGAGGTAATCA-1	0.34483	healthy people
	CCGGTGAGTAGAGATT-1	0.376008	healthy people
	CCTACGTTCCGCATAA-1	0.356068	healthy people
	CCTCAACGTGGTCAAG-1	0.367551	healthy people
	CCTCACAGTACCTAGT-1	0.414544	healthy people
	CCTCCTCCACTACTTT-1	0.412578	healthy people
	CCTCTCCTCAGTCCGG-1	0.358786	healthy people
	CCTCTCCTCGTCCATC-1	0.404482	healthy people
	CGAATTGGTGGGCTCT-1	0.352027	healthy people
	CGAGGAAAGGGCAACT-1	0.41359	healthy people
	CGAGGCTGTGGCTGCT-1	0.414955	healthy people
	CGATGCGGTTTCCCAC-1	0.339053	healthy people
	CGATGGCAGCAAGGAA-1	0.339981	healthy people
	CGCCAGATCACGATCA-1	0.352056	healthy people
	CGTCCATGTCCAGTTA-1	0.40113	healthy people
	CGTGATACATCGTCCT-1	0.358444	healthy people
	CGTTGGGGTAGTGCGA-1	0.39159	healthy people
	CTACAGAGTGCAACAG-1	0.362506	healthy people
	CTACCTGAGTTCCGTA-1	0.37814	healthy people
	CTAGACATCAAGCCCG-1	0.433972	healthy people
	CTAGGTAGTAACGCGA-1	0.38583	healthy people
	CTAGGTATCGCCACTT-1	0.372258	healthy people
	CTAGGTATCGTTAGTG-1	0.385154	healthy people
	CTATCCGAGGAGTCTG-1	0.349848	healthy people
	CTATCTAGTTCGGCGT-1	0.353061	healthy people
	CTCAACCAGTTCATGC-1	0.371307	healthy people
	CTCAGTCGTCATGGCC-1	0.402685	healthy people
	CTCATCGCATAGGAGC-1	0.408867	healthy people
	CTCATCGGTTCAAAGA-1	0.384249	healthy people
	CTCATCGTCCGGTAGC-1	0.3932	healthy people
	CTCCTCCTCTAACACG-1	0.399191	healthy people
	CTCTCAGCAACCAATC-1	0.394446	healthy people
	CTCTGGTTCTGTACAG-1	0.3585	healthy people
	CTGAGGCAGTCAAGCG-1	0.323626	healthy people
	CTGCATCCACATACTG-1	0.382699	healthy people
	CTGCCATTCGACCATA-1	0.356528	healthy people
	CTGCCTAAGAGATCGC-1	0.389577	healthy people
	CTGCGAGCAGAGACTG-1	0.355978	healthy people
	CTGCGAGTCTTGGAAC-1	0.389323	healthy people
	CTGGCAGCAGCTGTTA-1	0.389237	healthy people
	CTGGCAGGTCATGACT-1	0.34355	healthy people
	CTGTGGGAGAATAGTC-1	0.381683	healthy people
	CTTCAATGTGGACTGA-1	0.438304	healthy people
	CTTCCTTAGTAAAGCT-1	0.379379	healthy people
	CTTGATTGTACCTATG-1	0.37946	healthy people
	CTTTCAAAGCTGAGCA-1	0.347476	healthy people
	CTTTCGGAGCTGTACT-1	0.381808	healthy people
	GAACTGTAGACCAGAC-1	0.335735	healthy people
	GACACGCAGTTCCGGC-1	0.368161	healthy people
	GACGCTGGTATTTCCT-1	0.395159	healthy people
	GACGTTACAGCCCAGT-1	0.412786	healthy people
	GACTATGCAGAACGCA-1	0.384165	healthy people
	GACTCAAGTAAGTTAG-1	0.427536	healthy people
	GAGAGGTGTTTACTGG-1	0.348708	healthy people
	GAGGGTAAGCCTCACG-1	0.344027	healthy people
	GATAGAAAGTCGAAGC-1	0.407058	healthy people
	GATCAGTTCTAACGGT-1	0.381222	healthy people
	GATGCTATCCGCAGTG-1	0.397178	healthy people
	GATGGAGTCACGATAC-1	0.36035	healthy people
	GATGTTGCACTGTGAT-1	0.352081	healthy people
	GCAACATTCTCAACCC-1	0.365579	healthy people
	GCACGTGGTTAGGGAC-1	0.32719	healthy people
	GCACTAATCATCACTT-1	0.357566	healthy people
	GCCAGCAAGTATAGAC-1	0.432708	healthy people
	GCCAGTGTCCGAGCTG-1	0.391397	healthy people
	GCCATTCTCAAGCCAT-1	0.382712	healthy people
	GCCGTGATCACAGTGT-1	0.416519	healthy people
	GCTACAAAGGATTTGA-1	0.37777	healthy people
	GCTACAAAGTTCACTG-1	0.353664	healthy people
	GCTACAAGTGTCGCTG-1	0.360206	healthy people
	GCTACAATCCGCACTT-1	0.398595	healthy people
	GCTCAAACATCCGAAT-1	0.394437	healthy people
	GCTGAATTCACCTCGT-1	0.350481	healthy people
	GCTTCACGTCGGCACT-1	0.296506	healthy people
	GGCGTCACAACTGCTA-1	0.360685	healthy people
	GGCTGTGAGACTCTTG-1	0.422286	healthy people
	GGCTTGGTCGTAATGC-1	0.34824	healthy people
	GGGAAGTCAACCGCTG-1	0.37386	healthy people
	GGGAAGTCAGTAACGG-1	0.358022	healthy people
	GGGACTCGTATACCTG-1	0.389935	healthy people
	GGGATCCGTGCTCTCT-1	0.412034	healthy people
	GGGCGTTCAATACCTG-1	0.371615	healthy people
	GGGTAGAGTTCTCACC-1	0.376838	healthy people
	GGGTCACAGTGGTGGT-1	0.376166	healthy people
	GGTAACTAGTCGGGAT-1	0.357194	healthy people
	GGTAACTGTTTAGAGA-1	0.397712	healthy people
	GGTAATCAGAGAGCGG-1	0.366378	healthy people
	GGTAATCTCGACGAGA-1	0.410399	healthy people
	GGTAGAGCAGGGATAC-1	0.401342	healthy people
	GGTCTGGAGCGAGTAC-1	0.416665	healthy people
	GGTGTCGCAGGTCAGA-1	0.363838	healthy people
	GGTGTTAAGAAGCTGC-1	0.362602	healthy people
	GGTTAACCACGTTCGG-1	0.371082	healthy people
	GTAACACCACCAGCGT-1	0.370431	healthy people
	GTAATCGAGGCTGAAC-1	0.39313	healthy people
	GTAATGCGTAGGACTG-1	0.35647	healthy people
	GTAGAAATCCAATCTT-1	0.38742	healthy people
	GTAGAGGGTAGTTCCA-1	0.435797	healthy people
	GTATTTCGTAGAGATT-1	0.395853	healthy people
	GTCAGCGAGCACCTGC-1	0.365455	healthy people
	GTCAGCGGTGCCTTCT-1	0.376733	healthy people
	GTGTCCTGTCAGGCAA-1	0.359723	healthy people
	GTGTTCCTCGAGAGAC-1	0.399737	healthy people
	GTTACAGGTATAGGAT-1	0.349073	healthy people
	GTTACAGTCTTTGATC-1	0.413987	healthy people
	GTTAGTGCATGGCCAC-1	0.357288	healthy people
	GTTATGGCATGGCCAC-1	0.338077	healthy people
	GTTCATTCAAGCGAAC-1	0.370491	healthy people
	GTTGCTCGTCGTATTG-1	0.371604	healthy people
	GTTGCTCTCATTCGGA-1	0.317183	healthy people
	GTTGTAGTCTTCGCTG-1	0.386253	healthy people
	GTTTACTAGGCACAAC-1	0.350089	healthy people
	TAACACGAGCGTGAGT-1	0.353419	healthy people
	TAACACGTCTTCCCGA-1	0.340063	healthy people
	TAACGACGTATCAGGG-1	0.347937	healthy people
	TAAGCCACATGACACT-1	0.424638	healthy people
	TACCTCGCACTCCTGT-1	0.361428	healthy people
	TAGAGTCCAAAGCACG-1	0.399739	healthy people
	TAGGTACCAGGCTTGC-1	0.42989	healthy people
	TATATCCGTTGTACGT-1	0.338704	healthy people
	TATCAGGTCGATCCAA-1	0.37168	healthy people
	TATTTCGGTAGCCAGA-1	0.385184	healthy people
	TCAAGCAAGAAGGCTC-1	0.359929	healthy people
	TCAAGTGAGTCGGCCT-1	0.345116	healthy people
	TCACAAGAGCACTTTG-1	0.386947	healthy people
	TCACTCGGTCTGTCAA-1	0.374877	healthy people
	TCAGGTAAGACTGGGT-1	0.364673	healthy people
	TCAGGTACACATTGTG-1	0.399231	healthy people
	TCATCATCATACTTTC-1	0.41202	healthy people
	TCATGGAGTGGCTAGA-1	0.378979	healthy people
	TCATTACAGATTGTGA-1	0.37223	healthy people
	TCATTTGCAAGAGGTC-1	0.401451	healthy people
	TCATTTGTCGATACAC-1	0.349512	healthy people
	TCCATCGGTCAAAGAT-1	0.349414	healthy people
	TCCCACAGTCCACGCA-1	0.391506	healthy people
	TCCTTTCCAGGGCTTC-1	0.361724	healthy people
	TCGAACACAAAGCGTG-1	0.349627	healthy people
	TCGCTCATCAAGTGGG-1	0.411022	healthy people
	TCGTGCTTCTAGGCAT-1	0.332549	healthy people
	TCTATACCAGGACAGT-1	0.364549	healthy people
	TCTATACTCCTTATAC-1	0.364213	healthy people
	TCTCACGTCTGATTCT-1	0.345541	healthy people
	TCTCAGCTCTGAGGTT-1	0.315036	healthy people
	TCTGCCATCCTAGCGG-1	0.353826	healthy people
	TCTTAGTTCCGAGAAG-1	0.370885	healthy people
	TGACGCGGTAGTACGG-1	0.319174	healthy people
	TGAGACTCACGACAGA-1	0.370632	healthy people
	TGAGGAGAGGAAAGAC-1	0.285619	healthy people
	TGAGTCAAGGTTCCAT-1	0.378759	healthy people
	TGATGCATCAATCAGC-1	0.383743	healthy people
	TGCAGGCCATCTGGGC-1	0.374626	healthy people
	TGCAGTACACCAGTAT-1	0.389111	healthy people
	TGCAGTAGTCTTCCGT-1	0.359021	healthy people
	TGCATGATCGAGAAGC-1	0.367094	healthy people
	TGCGATAAGCTAGCCC-1	0.367148	healthy people
	TGCGATACACAGAAGC-1	0.359908	healthy people
	TGCGATAGTACGTAGG-1	0.380127	healthy people
	TGCTCCACACCCTATC-1	0.347846	healthy people
	TGGAGAGCACATCCCT-1	0.418743	healthy people
	TGGATCACACAAGTGG-1	0.362878	healthy people
	TGGATCAGTACACGTT-1	0.394642	healthy people
	TGGTTAGGTCACATTG-1	0.358777	healthy people
	TGTAAGCAGGACAAGA-1	0.334001	healthy people
	TGTCCCAAGAAGCGAA-1	0.380642	healthy people
	TGTGTGAGTGGCTAGA-1	0.426262	healthy people
	TGTTCCGGTCCTGTTC-1	0.3647	healthy people
	TGTTCTACAAAGGATT-1	0.32897	healthy people
	TGTTGGAAGTCTCGTA-1	0.350324	healthy people
	TGTTTGTGTCCCTGAG-1	0.307499	healthy people
	TTACAGGCAAGCGGAT-1	0.402522	healthy people
	TTCACGCCATGTGACT-1	0.365967	healthy people
	TTCATGTCACTGGAAG-1	0.359009	healthy people
	TTCATTGCACCGGTCA-1	0.357608	healthy people
	TTCCAATCACGACGCT-1	0.422093	healthy people
	TTCCTCTTCCCACAGG-1	0.361728	healthy people
	TTCGATTCACTACCGG-1	0.415062	healthy people
	TTCGCTGGTTGTGCCG-1	0.325627	healthy people
	TTCTAGTGTCGGTACC-1	0.402805	healthy people
	TTGGGATCACAGTATC-1	0.379877	healthy people
	TTGGTTTTCCACACAA-1	0.316988	healthy people
	TTGTGGAAGACCAGCA-1	0.409485	healthy people
	TTGTTTGAGGACACTG-1	0.366621	healthy people
	TTTCACAGTCGCATCG-1	0.385142	healthy people
	TTTGACTTCCCGATCT-1	0.394491	healthy people
	TTTGGTTGTAGCTTTG-1	0.339417	healthy people
	TTTGTTGAGATTGATG-1	0.34222	healthy people
	AAACGAATCCTCTGCA-2	0.351705	healthy people
	AAACGCTGTTCTGAGT-2	0.327959	healthy people
	AAAGGATCAGCTGCCA-2	0.242904	healthy people
	AAAGGGCGTACCTAGT-2	0.353064	healthy people
	AAAGTGACATCTAACG-2	0.396188	healthy people
	AACAAGAGTCATCACA-2	0.362024	healthy people
	AACCAACAGGTTCCGC-2	0.348873	healthy people
	AAGACTCAGCGAATGC-2	0.357111	healthy people
	AAGACTCGTGGGTATG-2	0.354997	healthy people
	AAGATAGCACGCACCA-2	0.402884	healthy people
	AAGCATCGTTAAGTCC-2	0.385099	healthy people
	AAGCCATGTTGTTGCA-2	0.351813	healthy people
	AAGCGTTGTATGCGGA-2	0.384451	healthy people
	AAGGAATCAAGAGTGC-2	0.389711	healthy people
	AAGTGAACAACATACC-2	0.386857	healthy people
	AATCACGAGCGTTCCG-2	0.369353	healthy people
	AATCACGAGTTCGGTT-2	0.362713	healthy people
	AATCGACCACAAGGTG-2	0.35269	healthy people
	AATGAAGCACAGCCAC-2	0.335995	healthy people
	AATTCCTAGCCAGTAG-2	0.418708	healthy people
	ACAACCACACAGCCTG-2	0.40973	healthy people
	ACACCAATCAACGTGT-2	0.367198	healthy people
	ACACTGATCAGTCACA-2	0.381974	healthy people
	ACAGAAATCAAGCTTG-2	0.390918	healthy people
	ACAGGGACAACCGGAA-2	0.387679	healthy people
	ACATGCATCAGGAAAT-2	0.363204	healthy people
	ACCAAACCAATGACCT-2	0.381474	healthy people
	ACCAAACCATACATCG-2	0.346952	healthy people
	ACCCTCATCAGCCTCT-2	0.308763	healthy people
	ACCTGAATCGATGGAG-2	0.382621	healthy people
	ACCTGTCCAGATCCAT-2	0.404167	healthy people
	ACGATGTCATTCTCCG-2	0.355069	healthy people
	ACGCACGAGCACCCAC-2	0.415454	healthy people
	ACGGTCGGTGTCCGGT-2	0.377577	healthy people
	ACTATTCTCACTGGTA-2	0.417934	healthy people
	AGAACCTTCATTGTTC-2	0.39293	healthy people
	AGAAGCGAGGCCTGAA-2	0.395356	healthy people
	AGACCCGGTGGTGATG-2	0.336851	healthy people
	AGACTCAGTGTCATTG-2	0.369643	healthy people
	AGAGAGCGTAGAGCTG-2	0.435227	healthy people
	AGAGCAGTCCTGGCTT-2	0.316128	healthy people
	AGATGCTCACTGCGAC-2	0.368907	healthy people
	AGATGCTTCTAAGGAA-2	0.381371	healthy people
	AGCCAGCGTAACGGTG-2	0.392801	healthy people
	AGGGCTCTCATTACGG-2	0.395287	healthy people
	AGGGTCCGTAAGATCA-2	0.367329	healthy people
	AGGTCATGTGGGCTTC-2	0.372427	healthy people
	AGTAACCTCGGACAAG-2	0.35516	healthy people
	AGTACTGGTTAAGAAC-2	0.381953	healthy people
	AGTCATGAGCATGGGT-2	0.356618	healthy people
	AGTCTCCTCCGCAAAT-2	0.391031	healthy people
	AGTGACTCAGTATACC-2	0.39949	healthy people
	ATACCTTGTGAGTGAC-2	0.324992	healthy people
	ATAGAGACAGCCGTCA-2	0.433072	healthy people
	ATAGAGAGTCTTGGTA-2	0.384604	healthy people
	ATCACGAAGTCCGTCG-2	0.360454	healthy people
	ATCAGGTAGAGATTCA-2	0.347731	healthy people
	ATCATTCGTTACCGTA-2	0.388038	healthy people
	ATCCACCGTTTGATCG-2	0.387742	healthy people
	ATCCGTCGTCTGTAAC-2	0.416174	healthy people
	ATCCTATAGCTGAGCA-2	0.41355	healthy people
	ATCGTCCTCTTCGCTG-2	0.343685	healthy people
	ATCGTGATCACCTGTC-2	0.37951	healthy people
	ATCTCTACAACCAATC-2	0.375309	healthy people
	ATGATCGTCCAAGCCG-2	0.401406	healthy people
	ATGCATGCATCACGGC-2	0.378134	healthy people
	ATTCACTTCGTCCATC-2	0.375777	healthy people
	ATTTACCGTGACTGAG-2	0.359832	healthy people
	ATTTCACGTTCTCCAC-2	0.389252	healthy people
	CAAAGAACACAAAGTA-2	0.38209	healthy people
	CAACAACCAAGTTGGG-2	0.378883	healthy people
	CAACCAACACCTTCGT-2	0.368864	healthy people
	CAACCTCGTGTTCCAA-2	0.414861	healthy people
	CAACGGCTCGCGGTAC-2	0.387888	healthy people
	CAAGCTAAGGGAGAAT-2	0.366186	healthy people
	CAATACGGTTGCGTAT-2	0.378049	healthy people
	CAATGACGTCATTCCC-2	0.374227	healthy people
	CACACAACAGACAATA-2	0.364675	healthy people
	CACATGACAATAACGA-2	0.353726	healthy people
	CACGGGTAGGCAGCTA-2	0.403092	healthy people
	CACGTGGAGGTGGGTT-2	0.364798	healthy people
	CACGTGGTCGTAACCA-2	0.358303	healthy people
	CAGATACAGTCCCAAT-2	0.370897	healthy people
	CAGATCATCTGTCCGT-2	0.390717	healthy people
	CAGCAATTCTTCGACC-2	0.384954	healthy people
	CATAAGCAGTCTTCGA-2	0.381126	healthy people
	CATGAGTAGGTTACAA-2	0.35974	healthy people
	CATGCAATCTGGAAGG-2	0.40194	healthy people
	CATGCCTAGAACAGGA-2	0.374171	healthy people
	CATGGATAGTTGAAAC-2	0.377088	healthy people
	CATTTCACAGAACATA-2	0.3246	healthy people
	CCAATGATCCTAAGTG-2	0.399759	healthy people
	CCACACTCATAGCTGT-2	0.402688	healthy people
	CCACTTGTCTGGGCAC-2	0.412083	healthy people
	CCATCACAGTATGAAC-2	0.359315	healthy people
	CCCATTGAGGATCACG-2	0.365517	healthy people
	CCCTCTCGTGTTACTG-2	0.363604	healthy people
	CCCTCTCTCTTGGATG-2	0.37965	healthy people
	CCCTTAGAGTGTCATC-2	0.341039	healthy people
	CCCTTAGCAATGTCAC-2	0.378457	healthy people
	CCGATCTAGTTGAAGT-2	0.356913	healthy people
	CCGGTGACAGCTTCCT-2	0.381455	healthy people
	CCTCAACTCTCGTCAC-2	0.384612	healthy people
	CCTCACAGTACACGCC-2	0.386893	healthy people
	CCTGTTGGTCCGTTTC-2	0.366522	healthy people
	CGAAGGATCTAGTGAC-2	0.367787	healthy people
	CGAAGTTAGGACTTCT-2	0.378222	healthy people
	CGATCGGGTGACTAAA-2	0.386805	healthy people
	CGATGCGGTCACCACG-2	0.413097	healthy people
	CGCATGGAGGATCACG-2	0.393211	healthy people
	CGCATGGTCGGAGTAG-2	0.401284	healthy people
	CGGAGAATCTACTCAT-2	0.391041	healthy people
	CGGGCATAGGCCCGTT-2	0.387195	healthy people
	CGGGTGTTCATCACTT-2	0.418519	healthy people
	CGTCCATAGCCTCAAT-2	0.373403	healthy people
	CGTGTCTGTCTAGGCC-2	0.359718	healthy people
	CTAACTTCACCGCTGA-2	0.376466	healthy people
	CTACATTGTTTACGTG-2	0.401997	healthy people
	CTACCTGTCCATCAGA-2	0.395232	healthy people
	CTACGGGCACTTTATC-2	0.3615	healthy people
	CTATCTAGTTGGAGGT-2	0.367539	healthy people
	CTATCTATCGGAGATG-2	0.392761	healthy people
	CTCAAGAAGATGGTCG-2	0.373078	healthy people
	CTCAGAATCTCTAAGG-2	0.374095	healthy people
	CTCATTAGTTCGTACA-2	0.349043	healthy people
	CTCCCAACACCCTTAC-2	0.327127	healthy people
	CTCTCGAAGCTCCGAC-2	0.367576	healthy people
	CTCTGGTAGGCTAGCA-2	0.378898	healthy people
	CTGCGAGCACGCGGTT-2	0.398322	healthy people
	CTGGCAGGTGTTTGCA-2	0.394213	healthy people
	CTGGTCTCAATGCAGG-2	0.364571	healthy people
	CTGTATTCATTGGCAT-2	0.352826	healthy people
	CTTCCGAAGACAACAT-2	0.350672	healthy people
	CTTCCGAAGAGTCCGA-2	0.358084	healthy people
	CTTCTAATCTTACTGT-2	0.404314	healthy people
	CTTGATTAGTGCCGAA-2	0.40674	healthy people
	CTTTCGGCATGGATCT-2	0.352346	healthy people
	GAAATGAGTATTGGCT-2	0.390541	healthy people
	GAACACTCACCAGTAT-2	0.380513	healthy people
	GACAGCCCATACAGCT-2	0.341038	healthy people
	GACCCAGAGGACAACC-2	0.428738	healthy people
	GACCGTGTCCGGACGT-2	0.333788	healthy people
	GACCTTCAGGCATGGT-2	0.39145	healthy people
	GACTCTCCACAGCCTG-2	0.38767	healthy people
	GAGAAATAGGTAAACT-2	0.41214	healthy people
	GAGATGGCACAGCTTA-2	0.316373	healthy people
	GAGCCTGCAGCTGAAG-2	0.371803	healthy people
	GAGCCTGTCTAAGCCA-2	0.390007	healthy people
	GAGGGTATCGTTCCTG-2	0.407127	healthy people
	GAGTGTTGTGGTCCCA-2	0.365888	healthy people
	GAGTTTGCATCTAGAC-2	0.361987	healthy people
	GATCACAGTCGATGCC-2	0.380542	healthy people
	GATCACATCCACTTCG-2	0.41829	healthy people
	GATGCTAGTTGCATAC-2	0.393633	healthy people
	GATTCGAGTACGATCT-2	0.372484	healthy people
	GATTCGATCCTTCAGC-2	0.363019	healthy people
	GATTCTTCATGTACGT-2	0.410099	healthy people
	GCAACCGCAACTACGT-2	0.362941	healthy people
	GCACTAAGTAGCTGAG-2	0.441393	healthy people
	GCACTAATCCGAGCTG-2	0.351674	healthy people
	GCAGCTGGTGCGTTTA-2	0.362484	healthy people
	GCAGTTATCACCTTAT-2	0.424959	healthy people
	GCATGATGTTACCCTC-2	0.413434	healthy people
	GCCCGAATCATCACTT-2	0.371742	healthy people
	GCGATCGCAGCGACAA-2	0.38666	healthy people
	GCGGAAACAACGATCT-2	0.387677	healthy people
	GCTACCTCATGTTCGA-2	0.382056	healthy people
	GCTTCACAGCACTAGG-2	0.34486	healthy people
	GGAACCCAGCGACAGT-2	0.342804	healthy people
	GGAGAACAGCTCCCTT-2	0.376375	healthy people
	GGAGATGGTCCCGTGA-2	0.401657	healthy people
	GGAGATGTCAATGCAC-2	0.371007	healthy people
	GGAGGTAAGTTGTAAG-2	0.388275	healthy people
	GGAGGTATCGGAACTT-2	0.387315	healthy people
	GGCGTCATCCAAGCAT-2	0.357903	healthy people
	GGGTGAACAAACCATC-2	0.431314	healthy people
	GGGTTTATCATGGAGG-2	0.375545	healthy people
	GGTCTGGGTAGTTCCA-2	0.369706	healthy people
	GGTGTTAAGAGCGACT-2	0.358455	healthy people
	GTAATGCAGTAAGAGG-2	0.356309	healthy people
	GTAGCTACACAGTATC-2	0.397074	healthy people
	GTAGCTAGTGTTAACC-2	0.363733	healthy people
	GTAGGTTAGTAACGTA-2	0.420109	healthy people
	GTAGGTTCAAGCGGAT-2	0.370625	healthy people
	GTATTTCCACAAGTTC-2	0.345523	healthy people
	GTCAGCGCACCAAAGG-2	0.340602	healthy people
	GTCATCCTCCATAGAC-2	0.385476	healthy people
	GTCCCATAGCGCGTTC-2	0.431896	healthy people
	GTCTACCTCCTTACCG-2	0.392579	healthy people
	GTCTAGATCCGCATAA-2	0.374323	healthy people
	GTCTGTCCATGCCGCA-2	0.385475	healthy people
	GTGATGTCACCTTCGT-2	0.338785	healthy people
	GTGATGTCAGAAGTTA-2	0.370658	healthy people
	GTGCAGCAGTGAACAT-2	0.350838	healthy people
	GTGCTGGCAGTCACGC-2	0.380365	healthy people
	GTGGAGACAAGCCCAC-2	0.409612	healthy people
	GTGGCGTTCTCTAAGG-2	0.419303	healthy people
	GTGTGATCACCTGCTT-2	0.367196	healthy people
	GTGTGATTCGAGATGG-2	0.381315	healthy people
	GTGTGGCTCCATCTGC-2	0.344854	healthy people
	GTGTTCCCATCGAACT-2	0.377832	healthy people
	GTTACAGTCTACTGCC-2	0.405249	healthy people
	GTTCATTAGCGGTAGT-2	0.345038	healthy people
	GTTCGCTCAACCTAAC-2	0.336651	healthy people
	GTTGAACAGTACCGGA-2	0.354529	healthy people
	GTTGCTCTCACGAGGA-2	0.36397	healthy people
	GTTGTAGGTATGGGAC-2	0.384792	healthy people
	GTTGTGAGTTGTATGC-2	0.356692	healthy people
	TAACCAGAGGATATAC-2	0.330216	healthy people
	TAACGACGTAGCCAGA-2	0.323549	healthy people
	TAAGTCGGTAACGCGA-2	0.409456	healthy people
	TAATCTCAGTTGCATC-2	0.381865	healthy people
	TACAACGCAGGTCCGT-2	0.381571	healthy people
	TACACCCTCAGCCTCT-2	0.394649	healthy people
	TACCGAATCCCTAGGG-2	0.388648	healthy people
	TACCGGGTCATTGTTC-2	0.401908	healthy people
	TACGCTCGTCAGTCGC-2	0.311341	healthy people
	TACGGTATCGGCTATA-2	0.371149	healthy people
	TACTTCAAGTATCTGC-2	0.355922	healthy people
	TAGAGTCAGTACGAGC-2	0.326188	healthy people
	TAGGAGGCACGCTTAA-2	0.382938	healthy people
	TCAAGACAGGAGCAAA-2	0.366934	healthy people
	TCAAGACGTACCGTGC-2	0.390754	healthy people
	TCAAGTGAGAGTCCGA-2	0.355352	healthy people
	TCAAGTGGTTCTAAGC-2	0.291132	healthy people
	TCAATCTTCTCGCTCA-2	0.336638	healthy people
	TCACTCGCAGCATACT-2	0.325665	healthy people
	TCACTCGGTTCAGCTA-2	0.365278	healthy people
	TCAGGTATCTAGAACC-2	0.416415	healthy people
	TCATATCGTATGAGGC-2	0.368731	healthy people
	TCATATCTCTGTAACG-2	0.367009	healthy people
	TCATCATTCTCATGCC-2	0.387704	healthy people
	TCCACGTTCAACTGGT-2	0.388776	healthy people
	TCCAGAACAACAGATA-2	0.360911	healthy people
	TCCATCGTCAATCAGC-2	0.36727	healthy people
	TCGACCTCATTGACCA-2	0.385033	healthy people
	TCGATTTGTCCCAAAT-2	0.38018	healthy people
	TCGATTTTCCGTATGA-2	0.353359	healthy people
	TCGGATAAGGCACCAA-2	0.364837	healthy people
	TCGGGTGTCGGACGTC-2	0.397672	healthy people
	TCGGTCTAGAGAGCGG-2	0.371414	healthy people
	TCGGTCTGTCCAGAAG-2	0.369802	healthy people
	TCGTAGAGTTCGGCGT-2	0.403358	healthy people
	TCGTGGGGTCGACTTA-2	0.297701	healthy people
	TCTATACCAAGCCTGC-2	0.372037	healthy people
	TCTATACTCAGTCATG-2	0.400394	healthy people
	TCTATCATCAGGAACG-2	0.367976	healthy people
	TCTCCGAAGCTAATGA-2	0.394468	healthy people
	TCTGGCTTCATCGCTC-2	0.366513	healthy people
	TCTTAGTTCCCTTGTG-2	0.415418	healthy people
	TCTTTGATCATGCCCT-2	0.430488	healthy people
	TGAATCGAGTGGACGT-2	0.327889	healthy people
	TGAGCGCGTACGATTC-2	0.403381	healthy people
	TGAGGGAAGGCAGTCA-2	0.382209	healthy people
	TGAGGGAGTAAGTAGT-2	0.337029	healthy people
	TGAGGGAGTATCTCTT-2	0.390543	healthy people
	TGAGGTTGTCTCTCAC-2	0.411397	healthy people
	TGATCAGAGGACAAGA-2	0.368961	healthy people
	TGCAGGCTCTAACGCA-2	0.374291	healthy people
	TGCAGTAAGGGCAGAG-2	0.395985	healthy people
	TGCGGGTAGGGTACAC-2	0.404158	healthy people
	TGCTCCATCATATGGC-2	0.380035	healthy people
	TGGATCACATAGGCGA-2	0.373993	healthy people
	TGGGAGACACAAATCC-2	0.376208	healthy people
	TGGGCGTGTCCTACGG-2	0.39182	healthy people
	TGGTGATAGGTCTACT-2	0.393706	healthy people
	TGGTGATTCCTTCTTC-2	0.399449	healthy people
	TGTAAGCTCGGCCAAC-2	0.397982	healthy people
	TGTGATGTCCTGCTAC-2	0.380195	healthy people
	TGTGCGGAGTCAGCGA-2	0.36099	healthy people
	TGTGCGGGTAGACGGT-2	0.380899	healthy people
	TGTGCGGGTCCTACGG-2	0.350274	healthy people
	TGTTCTAGTGTCGATT-2	0.370969	healthy people
	TGTTGGAAGTCTGGAG-2	0.373853	healthy people
	TTAGTCTGTGTCATCA-2	0.356772	healthy people
	TTATTGCCATATTCGG-2	0.402464	healthy people
	TTCATTGTCGGACTTA-2	0.400667	healthy people
	TTCCGGTCAGAGAATT-2	0.368772	healthy people
	TTCCGTGAGTGAGTGC-2	0.383274	healthy people
	TTCCTAATCCCTTGTG-2	0.371554	healthy people
	TTCTAACCATGTGGCC-2	0.358456	healthy people
	TTCTAGTCAGAGACTG-2	0.346624	healthy people
	TTCTGTACAAGGCGTA-2	0.345333	healthy people
	TTCTGTAGTCTTGAGT-2	0.4134	healthy people
	TTCTTGATCGTTGTGA-2	0.369398	healthy people
	TTGAACGGTGTCCGGT-2	0.347021	healthy people
	TTGGGCGTCCCTTCCC-2	0.356426	healthy people
	TTGTGGACAGTGCCTG-2	0.351806	healthy people
	TTTAGTCCACCCTATC-2	0.390164	healthy people
	TTTCCTCCAGGAGGAG-2	0.360568	healthy people
	TTTGACTTCTTTCGAT-2	0.346595	healthy people
	AAAGAACAGTCGTTAC-3	0.368882	healthy people
	AAAGAACGTTGGTAGG-3	0.382673	healthy people
	AAAGGATTCGCTCTCA-3	0.410549	healthy people
	AAAGTCCCAAGGTTGG-3	0.355005	healthy people
	AAAGTGATCATTACGG-3	0.332991	healthy people
	AACAAGACAGACACAG-3	0.351198	healthy people
	AACCTGAGTACAGGTG-3	0.389614	healthy people
	AACGGGAAGCTTTCCC-3	0.414744	healthy people
	AACGGGACAGGTGTGA-3	0.360843	healthy people
	AAGAACAGTTATGTGC-3	0.353024	healthy people
	AAGACAACACGTCGGT-3	0.341847	healthy people
	AAGCATCTCGCTGACG-3	0.361279	healthy people
	AAGTCGTTCCGTCACT-3	0.388503	healthy people
	AATAGAGAGTTGGAAT-3	0.410318	healthy people
	AATCGACCAACGACAG-3	0.403411	healthy people
	AATCGTGGTACCCGCA-3	0.367714	healthy people
	AATGGAAAGAAGCCAC-3	0.365349	healthy people
	AATTTCCAGGAGAATG-3	0.416925	healthy people
	AATTTCCCAAGAGATT-3	0.3578	healthy people
	ACAACCACAGAACGCA-3	0.373086	healthy people
	ACAGGGACACTATCCC-3	0.403416	healthy people
	ACATCCCGTTGCTTGA-3	0.421742	healthy people
	ACATCGAGTCCTGTTC-3	0.35292	healthy people
	ACCCAAATCGGAAACG-3	0.404489	healthy people
	ACCCTCAAGCTAGCCC-3	0.417528	healthy people
	ACCCTTGCAAGTCCCG-3	0.391686	healthy people
	ACCTGAAAGTTTCAGC-3	0.315988	healthy people
	ACCTGAAGTGACAGGT-3	0.363929	healthy people
	ACCTGAAGTGGCTGAA-3	0.295189	healthy people
	ACCTGAATCGGCTTCT-3	0.332567	healthy people
	ACGGAAGTCACTGCTC-3	0.393276	healthy people
	ACGGGTCCAGGCTATT-3	0.351624	healthy people
	ACGTCCTGTCGCTCGA-3	0.382429	healthy people
	ACGTTCCGTCCGGATC-3	0.395353	healthy people
	ACGTTCCGTTAACAGA-3	0.357119	healthy people
	ACTATGGAGTCATAGA-3	0.399263	healthy people
	ACTCTCGAGACGGTTG-3	0.42262	healthy people
	ACTCTCGAGACTAGAT-3	0.399309	healthy people
	ACTTATCCAACCGCCA-3	0.395752	healthy people
	AGAAGTAGTTGTGGCC-3	0.405378	healthy people
	AGACACTCAGGGAGAG-3	0.408778	healthy people
	AGACAGGGTGAAAGTT-3	0.428162	healthy people
	AGAGAATGTTGATGTC-3	0.39711	healthy people
	AGATCGTCATGACTGT-3	0.372203	healthy people
	AGCCAATGTAATCAGA-3	0.39701	healthy people
	AGCGATTGTAGGAGTC-3	0.322775	healthy people
	AGCGATTTCAGTCAGT-3	0.353244	healthy people
	AGCGCTGCAGTCTTCC-3	0.367123	healthy people
	AGCTCAAGTCCCACGA-3	0.435353	healthy people
	AGGACGAAGTGCCAGA-3	0.363296	healthy people
	AGGACTTTCTTCGATT-3	0.406824	healthy people
	AGGACTTTCTTGATTC-3	0.327883	healthy people
	AGGAGGTAGCAAATCA-3	0.341239	healthy people
	AGGCATTGTCACCGAC-3	0.404898	healthy people
	AGGGAGTAGGTGCATG-3	0.383982	healthy people
	AGGGAGTGTGACACGA-3	0.391224	healthy people
	AGGGAGTTCCGAGGCT-3	0.33751	healthy people
	AGGGCTCAGTGCCTCG-3	0.411711	healthy people
	AGGGTCCGTTAAGAAC-3	0.34227	healthy people
	AGGGTCCTCACGAGGA-3	0.339423	healthy people
	AGTAGTCGTATTGACC-3	0.325846	healthy people
	AGTAGTCTCTGGTGCG-3	0.325523	healthy people
	AGTCATGGTGTTCCTC-3	0.357021	healthy people
	AGTGACTGTTCTCCAC-3	0.361385	healthy people
	AGTGATCGTACCGTCG-3	0.347826	healthy people
	AGTGCCGGTAGGACTG-3	0.400943	healthy people
	AGTGTTGGTTATGGTC-3	0.377443	healthy people
	AGTTCGACAAGTCCAT-3	0.340806	healthy people
	ATACCGAAGTGGACGT-3	0.3721	healthy people
	ATAGACCGTGTCCTAA-3	0.366963	healthy people
	ATCACGAGTTACAGCT-3	0.417972	healthy people
	ATCACTTCACGAGGAT-3	0.345232	healthy people
	ATCCCTGTCTCCTGTG-3	0.385821	healthy people
	ATCGTGACAAATTGGA-3	0.385785	healthy people
	ATGAAAGGTGCTGATT-3	0.347568	healthy people
	ATGACCATCATTCATC-3	0.381186	healthy people
	ATGCATGCAGGTTCAT-3	0.39543	healthy people
	ATGCATGTCCGTATGA-3	0.417174	healthy people
	ATGCGATTCCGAAATC-3	0.37889	healthy people
	ATGGGAGCATTCGATG-3	0.398927	healthy people
	ATTCACTCAACGCCCA-3	0.368923	healthy people
	ATTCCCGCAGACACAG-3	0.410154	healthy people
	ATTCTACCATCTGTTT-3	0.378217	healthy people
	ATTCTACGTGCTTCAA-3	0.340333	healthy people
	ATTGTTCAGGATACGC-3	0.383596	healthy people
	ATTTACCTCCAGCAAT-3	0.368477	healthy people
	ATTTCTGAGTATAACG-3	0.38801	healthy people
	CAACAACGTCACTTAG-3	0.38321	healthy people
	CAACAGTCACCAGCCA-3	0.345607	healthy people
	CAACGGCGTATCGCAT-3	0.369903	healthy people
	CAAGAGGTCCATCAGA-3	0.428573	healthy people
	CAATCGACACAACGCC-3	0.353442	healthy people
	CAATGACAGCTGACCC-3	0.396166	healthy people
	CAATTTCGTTTGGAAA-3	0.35492	healthy people
	CACGTTCTCATGCAGT-3	0.429759	healthy people
	CACTAAGGTAACATCC-3	0.344886	healthy people
	CAGCCAGAGGAATCGC-3	0.365323	healthy people
	CAGGCCAAGCGACTTT-3	0.371023	healthy people
	CATAAGCAGTCATACC-3	0.382841	healthy people
	CATCCACGTCGTGTTA-3	0.366731	healthy people
	CATGCTCTCTAGCCAA-3	0.366509	healthy people
	CATGGATTCCTACTGC-3	0.334902	healthy people
	CATGGTAAGTGCACCC-3	0.360127	healthy people
	CATTCATTCGCTGACG-3	0.411968	healthy people
	CATTGTTGTCGGCACT-3	0.421904	healthy people
	CCACAAAAGGTCCCGT-3	0.346259	healthy people
	CCACGAGGTAGGACTG-3	0.400413	healthy people
	CCACGTTTCTCTATGT-3	0.38177	healthy people
	CCATCACTCTTACGGA-3	0.384795	healthy people
	CCCGGAACAGGACGAT-3	0.378429	healthy people
	CCCTAACCATTGGATC-3	0.365847	healthy people
	CCGTAGGTCCCGAATA-3	0.36263	healthy people
	CCGTGAGGTTTCACTT-3	0.400423	healthy people
	CCGTTCATCCATTGCC-3	0.398191	healthy people
	CCTAACCGTAGAGACC-3	0.374104	healthy people
	CCTATCGAGGCGAACT-3	0.380965	healthy people
	CCTCCAATCTTAATCC-3	0.383378	healthy people
	CGAGGAAGTACCGTGC-3	0.357142	healthy people
	CGATCGGTCCACGTCT-3	0.379768	healthy people
	CGGACACCATATGGCT-3	0.381109	healthy people
	CGGCAGTCAGCCTTCT-3	0.379573	healthy people
	CGGGACTGTTTGTTCT-3	0.383267	healthy people
	CGGGCATGTATGTGTC-3	0.280894	healthy people
	CGTGAATAGACCAAGC-3	0.40363	healthy people
	CGTTGGGAGCTGAAGC-3	0.360379	healthy people
	CTACCTGGTCGTACTA-3	0.360902	healthy people
	CTACCTGTCAGCTGAT-3	0.368163	healthy people
	CTAGGTAGTCTTCTAT-3	0.424866	healthy people
	CTCATGCCATAATGAG-3	0.36412	healthy people
	CTCCATGCAATGTTGC-3	0.386752	healthy people
	CTCCATGTCACCGACG-3	0.325048	healthy people
	CTCCGATTCGCAGTGC-3	0.36425	healthy people
	CTCCTCCCAGGCCCTA-3	0.361628	healthy people
	CTCCTTTGTCTGGTTA-3	0.372241	healthy people
	CTCCTTTGTGTTATCG-3	0.346202	healthy people
	CTGCGAGGTTACACTG-3	0.338405	healthy people
	CTGGCAGGTGCCAAGA-3	0.346473	healthy people
	CTGGCAGTCCGTCCTA-3	0.397151	healthy people
	CTGTAGACAAGCACCC-3	0.363136	healthy people
	CTGTCGTCACAATGTC-3	0.427228	healthy people
	CTGTGAATCTGCACCT-3	0.371494	healthy people
	CTTCGGTCAGTCAACT-3	0.400022	healthy people
	CTTCGGTTCCTTATGT-3	0.384618	healthy people
	CTTCGGTTCGACATTG-3	0.346593	healthy people
	CTTCTAACATGACAGG-3	0.334997	healthy people
	CTTGATTGTCTCGGGT-3	0.332541	healthy people
	CTTGATTTCAGAGCGA-3	0.308948	healthy people
	CTTTCAAAGCGTGCTC-3	0.367561	healthy people
	GAACGTTAGTCTCGTA-3	0.396584	healthy people
	GAACGTTGTTCTAAGC-3	0.320016	healthy people
	GAACTGTTCTATACTC-3	0.376241	healthy people
	GACAGCCAGGTCGTCC-3	0.388472	healthy people
	GACGCTGTCAAGCCCG-3	0.385863	healthy people
	GAGAAATCAATGAACA-3	0.353975	healthy people
	GAGAAATGTGGTAATA-3	0.380085	healthy people
	GAGAGGTAGGCCACTC-3	0.354496	healthy people
	GAGATGGCATAGGTAA-3	0.388441	healthy people
	GAGCTGCTCTCGACCT-3	0.365119	healthy people
	GAGTGTTGTTCATCGA-3	0.381856	healthy people
	GATCACAGTAGACGTG-3	0.354428	healthy people
	GATCAGTGTTGCCTAA-3	0.409307	healthy people
	GATTCGACATAGGAGC-3	0.399124	healthy people
	GATTTCTGTTTACTTC-3	0.407909	healthy people
	GCAACCGTCAGACATC-3	0.357097	healthy people
	GCACGGTCAAGCTCTA-3	0.390191	healthy people
	GCAGCTGAGTCAAGCG-3	0.35388	healthy people
	GCAGCTGGTCTGTGCG-3	0.350228	healthy people
	GCATCTCAGCCTATTG-3	0.391509	healthy people
	GCATTAGAGACGACGT-3	0.366192	healthy people
	GCATTAGTCAAGAGTA-3	0.33283	healthy people
	GCCCAGATCTAGCCAA-3	0.339251	healthy people
	GCCGTGAGTAACAGTA-3	0.372581	healthy people
	GCCGTGAGTCAAGTTC-3	0.405318	healthy people
	GCCTGTTAGGCGAAGG-3	0.383284	healthy people
	GCGATCGTCTACCACC-3	0.365495	healthy people
	GCGGAAACAGCGGTCT-3	0.323971	healthy people
	GCGGATCTCCACGTCT-3	0.374257	healthy people
	GCGTGCAAGATAGTGT-3	0.361276	healthy people
	GCGTTTCAGAGATCGC-3	0.372513	healthy people
	GCTGAATTCTGCCCTA-3	0.412658	healthy people
	GCTGCAGAGGAACGTC-3	0.376649	healthy people
	GGAATGGTCCTCAGAA-3	0.368714	healthy people
	GGAGGATGTAGAATGT-3	0.368686	healthy people
	GGCAGTCCAGGAATCG-3	0.377043	healthy people
	GGGACAACACGTAGAG-3	0.401661	healthy people
	GGGACCTTCCTTGGAA-3	0.332751	healthy people
	GGGAGTATCGCTGATA-3	0.41323	healthy people
	GGGCGTTAGTAACAGT-3	0.382501	healthy people
	GGTAACTGTCAGGCAA-3	0.384593	healthy people
	GGTAATCAGGGTCACA-3	0.39067	healthy people
	GGTCTGGCAGAGTTCT-3	0.394869	healthy people
	GTAACCAAGCTGGCTC-3	0.359303	healthy people
	GTAAGTCGTTAGCTAC-3	0.377568	healthy people
	GTACAGTCACTTCATT-3	0.40278	healthy people
	GTATTTCCATAATGCC-3	0.399482	healthy people
	GTCATGAAGGAGTATT-3	0.371295	healthy people
	GTCCACTTCCCTGTTG-3	0.399595	healthy people
	GTCGTAACAAACTAAG-3	0.353664	healthy people
	GTGAGCCTCCAGGACC-3	0.3625	healthy people
	GTGCAGCTCACGACTA-3	0.410283	healthy people
	GTGCTGGCAATGAAAC-3	0.39411	healthy people
	GTGCTGGGTTAGTTCG-3	0.325666	healthy people
	GTGCTTCAGCTGCCAC-3	0.331904	healthy people
	GTGGCGTGTTGCATAC-3	0.391143	healthy people
	GTGTTAGCAAATTAGG-3	0.368885	healthy people
	GTGTTAGTCCTTATAC-3	0.391391	healthy people
	GTTATGGAGCCTGAGA-3	0.403085	healthy people
	GTTCATTAGTCCTACA-3	0.344756	healthy people
	GTTGCGGGTCCCAAAT-3	0.342348	healthy people
	GTTTACTAGCAGGCAT-3	0.367529	healthy people
	TAACTTCCAACTGCTA-3	0.376459	healthy people
	TAAGCCATCGTGCGAC-3	0.402904	healthy people
	TAAGCGTTCTATACGG-3	0.37274	healthy people
	TACACCCCACGTAGTT-3	0.348202	healthy people
	TACACCCTCCAAAGGG-3	0.392058	healthy people
	TACAGGTAGAACTCCT-3	0.378791	healthy people
	TACCCACGTTCCGTTC-3	0.41078	healthy people
	TACCTCGCACTAGTAC-3	0.321666	healthy people
	TACCTCGTCCTAGAGT-3	0.384497	healthy people
	TACGGGCAGAGAGTTT-3	0.409736	healthy people
	TAGACCAGTACTGAGG-3	0.323608	healthy people
	TAGATCGTCTCCTACG-3	0.369803	healthy people
	TAGGGTTGTTCCTACC-3	0.354552	healthy people
	TAGGTACTCGCTCATC-3	0.406269	healthy people
	TAGGTTGGTACCCGAC-3	0.388664	healthy people
	TAGGTTGGTCCACGCA-3	0.330263	healthy people
	TATACCTGTGTATTGC-3	0.344126	healthy people
	TATACCTTCCACTGGG-3	0.392715	healthy people
	TATACCTTCCTAGCTC-3	0.372186	healthy people
	TATATCCAGACAAGCC-3	0.351484	healthy people
	TATCAGGAGCCACTCG-3	0.409707	healthy people
	TATCCTAAGCCTGTCG-3	0.384751	healthy people
	TATCCTACAGACATCT-3	0.381855	healthy people
	TATGTTCCATCCTATT-3	0.362032	healthy people
	TATTCCATCACCGACG-3	0.417329	healthy people
	TCAATTCGTAACATCC-3	0.409738	healthy people
	TCACAAGCAGGAATCG-3	0.385096	healthy people
	TCACTCGAGTCCCGGT-3	0.394117	healthy people
	TCAGCAATCTGAATCG-3	0.398572	healthy people
	TCAGCCTCATCTATCT-3	0.40654	healthy people
	TCATTGTCACGTCGTG-3	0.355303	healthy people
	TCATTTGAGTGTCATC-3	0.401072	healthy people
	TCCATCGAGAATCGAT-3	0.414558	healthy people
	TCCGTGTTCATAAGGA-3	0.387074	healthy people
	TCCTCCCTCCCTGTTG-3	0.407939	healthy people
	TCCTCTTCACGTCATA-3	0.439892	healthy people
	TCCTGCAGTCTTGCGG-3	0.338807	healthy people
	TCGAAGTTCAACGTGT-3	0.411738	healthy people
	TCGCACTGTGCGGCTT-3	0.356895	healthy people
	TCGGATACATATGCGT-3	0.391224	healthy people
	TCGTGGGAGCAATAAC-3	0.29071	healthy people
	TCTAACTAGCCGATAG-3	0.390591	healthy people
	TCTACCGTCACCGCTT-3	0.406879	healthy people
	TCTCACGTCTTAGTTC-3	0.388988	healthy people
	TCTCTGGGTTCATCTT-3	0.354553	healthy people
	TCTGCCAGTACATTGC-3	0.386516	healthy people
	TGAATGCGTATTGGCT-3	0.370357	healthy people
	TGAGACTAGAGTATAC-3	0.356458	healthy people
	TGAGACTTCGGATACT-3	0.384759	healthy people
	TGATGCATCAAGCCGC-3	0.36452	healthy people
	TGATGCATCATTGAGC-3	0.363681	healthy people
	TGCAGATAGCTTCGTA-3	0.376306	healthy people
	TGCATCCTCAAGCTGT-3	0.400591	healthy people
	TGCATGAAGTAAACTG-3	0.363283	healthy people
	TGCGATAGTATTCTCT-3	0.361297	healthy people
	TGCGATATCTTGGATG-3	0.391092	healthy people
	TGCTGAAAGTACCATC-3	0.389797	healthy people
	TGGAGGAGTGGTCTGC-3	0.380815	healthy people
	TGGATGTGTACAGTTC-3	0.362309	healthy people
	TGGGCTGGTGGTCTCG-3	0.378305	healthy people
	TGGTAGTTCTCAAAGC-3	0.381617	healthy people
	TGTAAGCGTGTTGCCG-3	0.36995	healthy people
	TGTCCTGCAGATACCT-3	0.391033	healthy people
	TGTGATGAGTTTCAGC-3	0.378223	healthy people
	TGTGCGGTCTGCACCT-3	0.354759	healthy people
	TGTTACTAGTCTGGAG-3	0.372228	healthy people
	TGTTCTAAGAGCCCAA-3	0.381308	healthy people
	TGTTTGTAGGTTCACT-3	0.335207	healthy people
	TTACAGGAGTTCATCG-3	0.356329	healthy people
	TTACCGCAGGCTGTAG-3	0.382544	healthy people
	TTAGGCATCGCGTTTC-3	0.396366	healthy people
	TTCACCGGTCATTCCC-3	0.373226	healthy people
	TTCATGTCAGCTCTGG-3	0.331262	healthy people
	TTCATTGAGGGCGAAG-3	0.393483	healthy people
	TTCCGTGAGTCCGCGT-3	0.376844	healthy people
	TTCGATTCAGATTTCG-3	0.384003	healthy people
	TTCTAGTCAACGGCTC-3	0.362287	healthy people
	TTGCTGCAGAAGTGTT-3	0.411154	healthy people
	TTGTTGTTCCGCAAAT-3	0.374074	healthy people
	TTGTTTGGTCATGGCC-3	0.390958	healthy people
	TTTACCATCAGACAAA-3	0.425032	healthy people
	TTTCACAGTCAGTCGC-3	0.333723	healthy people
	TTTGATCGTACATACC-3	0.324267	healthy people
	TTTGATCGTGCCTATA-3	0.362348	healthy people
	AAAGGTAGTGATGAAT-4	0.359495	healthy people
	AACAACCTCTCGTCGT-4	0.36191	healthy people
	AACACACGTGGAAATT-4	0.393917	healthy people
	AACCAACCATTGGGAG-4	0.345909	healthy people
	AAGCATCCAAGAATAC-4	0.350753	healthy people
	AAGCCATGTTATGACC-4	0.341855	healthy people
	AAGCGAGAGGCCATAG-4	0.315801	healthy people
	AAGTACCGTTAAGAAC-4	0.421996	healthy people
	AAGTCGTGTCGAATGG-4	0.366774	healthy people
	AAGTTCGAGCTAGTTC-4	0.356531	healthy people
	AATCGACCATAGAAAC-4	0.372485	healthy people
	AATTTCCGTACCCAGC-4	0.384119	healthy people
	ACACAGTCAAGCTGCC-4	0.398319	healthy people
	ACACCAAAGTTAGTGA-4	0.359369	healthy people
	ACACTGAAGAAGTCAT-4	0.389065	healthy people
	ACAGCCGAGAAGAGCA-4	0.35335	healthy people
	ACAGGGACACAAGCAG-4	0.390995	healthy people
	ACCACAAAGCGCGTTC-4	0.36786	healthy people
	ACCCTCACAGAAATTG-4	0.376521	healthy people
	ACCCTTGGTTTCGTTT-4	0.385783	healthy people
	ACCTACCTCGAAGGAC-4	0.406772	healthy people
	ACCTACCTCTACGGTA-4	0.36995	healthy people
	ACGATCACAAGTCCAT-4	0.379678	healthy people
	ACGATCATCCGGCAAC-4	0.336837	healthy people
	ACGGTTACATACTTTC-4	0.36418	healthy people
	ACGTACAAGGATATGT-4	0.349028	healthy people
	ACGTACAGTACTGAGG-4	0.310912	healthy people
	ACGTAGTTCATCGACA-4	0.369074	healthy people
	ACGTCCTTCTCACCCA-4	0.430506	healthy people
	ACTATGGGTATCTCGA-4	0.379387	healthy people
	ACTATTCCACCTGATA-4	0.373198	healthy people
	ACTATTCTCGTCACCT-4	0.361424	healthy people
	ACTTAGGGTTCGCGTG-4	0.383702	healthy people
	ACTTAGGTCTCGACCT-4	0.362862	healthy people
	ACTTCGCCACGTAACT-4	0.419674	healthy people
	ACTTCGCTCACACCCT-4	0.407991	healthy people
	AGAAATGGTGACAGCA-4	0.359097	healthy people
	AGACAAACAACGATCT-4	0.383116	healthy people
	AGACCCGGTCGTATGT-4	0.371026	healthy people
	AGAGCAGAGTCAACAA-4	0.342621	healthy people
	AGGAAATAGGTACCTT-4	0.402018	healthy people
	AGGATAAAGTCTGGAG-4	0.392248	healthy people
	AGGCATTTCGCGTAGC-4	0.432757	healthy people
	AGGTAGGAGTGCAGGT-4	0.36905	healthy people
	AGGTAGGTCTTACACT-4	0.346872	healthy people
	AGGTCATGTCACCCTT-4	0.370035	healthy people
	AGGTTACAGTAGGAAG-4	0.398451	healthy people
	AGTAGTCTCAGTGTTG-4	0.381696	healthy people
	AGTCACAAGCTTAGTC-4	0.421478	healthy people
	AGTGACTTCGACCATA-4	0.384137	healthy people
	ATACCGATCAGCGCGT-4	0.352299	healthy people
	ATCGATGCAGTCGCAC-4	0.367749	healthy people
	ATCTCTAGTTGTGCCG-4	0.384696	healthy people
	ATGCCTCGTATGGAAT-4	0.389871	healthy people
	ATGGGTTGTGCACGCT-4	0.412245	healthy people
	ATGGTTGTCTGCGGGT-4	0.394941	healthy people
	ATTCACTGTCATGCAT-4	0.386447	healthy people
	CAAAGAACACACAGAG-4	0.385106	healthy people
	CAACAGTAGCACACCC-4	0.403736	healthy people
	CAAGACTGTATGGTTC-4	0.414862	healthy people
	CAAGACTGTTACACAC-4	0.378859	healthy people
	CAATACGGTCCGGTGT-4	0.399862	healthy people
	CACAGGCGTATGTCCA-4	0.35405	healthy people
	CACAGGCGTCTTCGAA-4	0.371411	healthy people
	CACGAATCACAATTCG-4	0.329043	healthy people
	CACGAATTCTTTACAC-4	0.34412	healthy people
	CACTGAAAGCCTATTG-4	0.391119	healthy people
	CAGGCCAAGCGCTGCT-4	0.33774	healthy people
	CAGGGCTGTACCGGAA-4	0.405006	healthy people
	CATAGACTCGTGTGGC-4	0.365311	healthy people
	CATGAGTGTAGGGTAC-4	0.378513	healthy people
	CATGCCTAGCAGTCTT-4	0.398942	healthy people
	CATGCCTTCTAGTCAG-4	0.399749	healthy people
	CATTGAGTCCGACATA-4	0.422805	healthy people
	CCCTAACTCTAGAACC-4	0.415682	healthy people
	CCCTCAACAGAGATGC-4	0.384928	healthy people
	CCCTCTCCATTACTCT-4	0.353278	healthy people
	CCGAACGAGAAGTGTT-4	0.347353	healthy people
	CCGGTAGTCGTGGAAG-4	0.373224	healthy people
	CCTATCGTCCAACACA-4	0.41134	healthy people
	CCTCCAATCCGATTAG-4	0.396133	healthy people
	CCTCCTCGTGGCTGCT-4	0.352009	healthy people
	CGAAGTTGTAGGACCA-4	0.401452	healthy people
	CGACAGCAGATGGCGT-4	0.35314	healthy people
	CGACAGCCAGGCTTGC-4	0.402822	healthy people
	CGAGGCTAGGACTATA-4	0.359656	healthy people
	CGATCGGCATAGATCC-4	0.38396	healthy people
	CGATGCGCAGTGCCTG-4	0.300905	healthy people
	CGATGGCCATAACCCA-4	0.408398	healthy people
	CGCATAACATGCACTA-4	0.358856	healthy people
	CGCCATTCAGACGCTC-4	0.399444	healthy people
	CGGAGAAGTTCAGCGC-4	0.393123	healthy people
	CGGAGAATCACCTACC-4	0.389666	healthy people
	CGTCCATCAAGATGTA-4	0.352396	healthy people
	CGTGCTTGTTGCCGAC-4	0.312087	healthy people
	CTAACCCAGACAACAT-4	0.379754	healthy people
	CTACAGAAGGAGACCT-4	0.381227	healthy people
	CTACATTGTTGGACCC-4	0.35501	healthy people
	CTACATTTCTCGTTTA-4	0.395291	healthy people
	CTAGACAGTCGCAACC-4	0.391373	healthy people
	CTATCTAGTAACGGTG-4	0.421771	healthy people
	CTCAACCGTTACGATC-4	0.363479	healthy people
	CTCAGAAGTAGTTACC-4	0.408085	healthy people
	CTCATTACAGCTAACT-4	0.385783	healthy people
	CTCCACAAGTTTCGGT-4	0.388759	healthy people
	CTCCGATGTGTATCCA-4	0.401227	healthy people
	CTCGAGGTCATTTGTC-4	0.407739	healthy people
	CTGAATGTCGGTTGTA-4	0.349534	healthy people
	CTGATCCGTACGCGTC-4	0.361687	healthy people
	CTGATCCGTCTTGCGG-4	0.39708	healthy people
	CTGCCATAGGCAGTCA-4	0.396078	healthy people
	CTGCCATAGGCGAACT-4	0.352309	healthy people
	CTGCGAGAGACGGATC-4	0.341951	healthy people
	CTGGACGCAAACACGG-4	0.377892	healthy people
	CTGTCGTGTGATTCTG-4	0.411998	healthy people
	CTGTGGGGTAGTAAGT-4	0.368659	healthy people
	CTTAGGATCCGCTTAC-4	0.364342	healthy people
	CTTCAATTCCACCTCA-4	0.371951	healthy people
	CTTTCGGTCATCACTT-4	0.340619	healthy people
	GAAATGACAGGAATCG-4	0.393867	healthy people
	GAAGAATTCGAAACAA-4	0.39224	healthy people
	GAAGCGACACACCTTC-4	0.366081	healthy people
	GACATCAAGGATTCCT-4	0.384618	healthy people
	GACGCTGTCTCGCTTG-4	0.394185	healthy people
	GAGGGATCAGCTCCTT-4	0.338232	healthy people
	GAGGGATGTTAATGAG-4	0.365078	healthy people
	GAGTTGTCAGTATTCG-4	0.33835	healthy people
	GATCGTACAACGCCCA-4	0.35933	healthy people
	GATCGTAGTCAGGCAA-4	0.38041	healthy people
	GATGCTATCCCGTTCA-4	0.371036	healthy people
	GCACGTGTCGAAATCC-4	0.360139	healthy people
	GCAGCCAAGAAGTGTT-4	0.366646	healthy people
	GCCAGCAGTTATTCTC-4	0.404009	healthy people
	GCCCAGACATGGATCT-4	0.364037	healthy people
	GCTGAATTCATGCGGC-4	0.330579	healthy people
	GCTTGGGAGTACAACA-4	0.364542	healthy people
	GGAGGATCAATAACGA-4	0.421975	healthy people
	GGCTTGGTCTTTGGAG-4	0.376903	healthy people
	GGGACAACATCCGCGA-4	0.356969	healthy people
	GGGACCTTCGTTCTGC-4	0.37657	healthy people
	GGGATCCTCCCATAGA-4	0.436323	healthy people
	GGGCCATAGTGCAGGT-4	0.382009	healthy people
	GGGTCACAGTGACACG-4	0.398129	healthy people
	GGGTCACGTAATCAAG-4	0.39909	healthy people
	GGGTTTAAGAGCTGAC-4	0.446045	healthy people
	GGTAATCTCTCGCAGG-4	0.387357	healthy people
	GGTGGCTGTCGATTAC-4	0.369703	healthy people
	GTAACACCACTAGAGG-4	0.344354	healthy people
	GTAGAAACAGTAACAA-4	0.353779	healthy people
	GTATTTCTCGAGTGAG-4	0.365972	healthy people
	GTCAAACAGCGCCTTG-4	0.439282	healthy people
	GTCACGGAGCTTAAGA-4	0.400578	healthy people
	GTCATGAAGCTTCGTA-4	0.359445	healthy people
	GTCGCGACATTGAGGG-4	0.363288	healthy people
	GTCTGTCGTCATGACT-4	0.431457	healthy people
	GTGACGCTCATCGCCT-4	0.389545	healthy people
	GTGATGTAGACCGTTT-4	0.378629	healthy people
	GTGGAAGCATCCGATA-4	0.339134	healthy people
	GTGTCCTAGAATTTGG-4	0.386881	healthy people
	GTGTGGCCACCTCAGG-4	0.391344	healthy people
	GTGTTAGCATTGAGCT-4	0.358308	healthy people
	GTTATGGTCGCTTGAA-4	0.40379	healthy people
	GTTCTATCACGTCGTG-4	0.344687	healthy people
	GTTCTATGTGAGTGAC-4	0.371136	healthy people
	GTTGAACGTTTCGGCG-4	0.42771	healthy people
	GTTGCTCTCGTTGTGA-4	0.344263	healthy people
	GTTGTCCAGAGATGCC-4	0.348195	healthy people
	TAACGACTCCTTCTGG-4	0.393705	healthy people
	TAACTTCAGCGACAGT-4	0.351748	healthy people
	TAAGTCGAGGCACTCC-4	0.371196	healthy people
	TACACCCAGTATGCAA-4	0.407841	healthy people
	TACCGGGGTGGACAGT-4	0.380569	healthy people
	TACTTACGTATGTGTC-4	0.284918	healthy people
	TAGGAGGTCGAATCCA-4	0.396737	healthy people
	TAGGTTGCATGACGAG-4	0.382406	healthy people
	TAGGTTGGTTCCAGGC-4	0.340331	healthy people
	TATGTTCCACTGTCGG-4	0.378796	healthy people
	TATTGGGCATTACGGT-4	0.346219	healthy people
	TATTGGGGTAAGCTCT-4	0.359988	healthy people
	TCACAAGGTATACCTG-4	0.369366	healthy people
	TCACACCGTGCCTTCT-4	0.421667	healthy people
	TCACATTCATACACCA-4	0.411391	healthy people
	TCAGTGAAGTCCGCCA-4	0.380876	healthy people
	TCATCCGGTATCGAAA-4	0.351602	healthy people
	TCATTACTCCGTGTGG-4	0.366888	healthy people
	TCATTTGAGGCCTTCG-4	0.37216	healthy people
	TCATTTGCAAAGACTA-4	0.421063	healthy people
	TCCTCTTAGGGTTTCT-4	0.372575	healthy people
	TCCTCTTCAAGTCGTT-4	0.356671	healthy people
	TCCTGCACAGAGTGAC-4	0.405945	healthy people
	TCCTTTCCACAAATAG-4	0.395861	healthy people
	TCCTTTCGTGTGTACT-4	0.374486	healthy people
	TCGACCTTCAGCTGTA-4	0.394386	healthy people
	TCGCACTGTGATTCTG-4	0.365934	healthy people
	TCGGGTGGTACGTACT-4	0.343966	healthy people
	TCGGGTGGTATCGTTG-4	0.360715	healthy people
	TCGTGCTCAAATCGGG-4	0.333461	healthy people
	TCTACCGTCTTCCAGC-4	0.373687	healthy people
	TCTATACAGCTAAACA-4	0.369004	healthy people
	TCTCAGCAGTCATACC-4	0.356025	healthy people
	TCTCTGGCACCGGCTA-4	0.378282	healthy people
	TGACGCGGTAGCTCGC-4	0.39018	healthy people
	TGAGGGAAGTAATCCC-4	0.371221	healthy people
	TGCATCCAGTCAAGCG-4	0.395803	healthy people
	TGCTGAAGTACCATAC-4	0.342673	healthy people
	TGGAGGACACAGTACT-4	0.380842	healthy people
	TGGGCTGCATGGGTTT-4	0.411517	healthy people
	TGTAGACAGTAACGAT-4	0.39661	healthy people
	TGTAGACTCAACCTCC-4	0.397082	healthy people
	TGTGATGCACGTACAT-4	0.358671	healthy people
	TGTGCGGAGGCTAACG-4	0.420834	healthy people
	TGTGGCGTCAGCAGAG-4	0.398364	healthy people
	TGTTCCGAGTCTGCGC-4	0.397275	healthy people
	TGTTCCGGTGTATCCA-4	0.347589	healthy people
	TGTTCCGGTTCTGACA-4	0.373763	healthy people
	TGTTGAGAGACCAAGC-4	0.373832	healthy people
	TGTTGAGCAATTGCGT-4	0.338779	healthy people
	TGTTGAGTCATTTCCA-4	0.365038	healthy people
	TTACGCCAGCGCAATG-4	0.362336	healthy people
	TTAGTCTGTCTCAGAT-4	0.331193	healthy people
	TTATTGCGTTGGAGAC-4	0.297209	healthy people
	TTCACCGGTACACTCA-4	0.3865	healthy people
	TTCCACGTCGTACCTC-4	0.30414	healthy people
	TTCCTAATCGCCAACG-4	0.375658	healthy people
	TTCGATTAGCAAATCA-4	0.392938	healthy people
	TTCTCTCTCTCATTGT-4	0.400423	healthy people
	TTGCTGCTCACGTCCT-4	0.376067	healthy people
	TTGGATGTCGGTAAGG-4	0.338206	healthy people
	TTGTGTTCATCATTTC-4	0.330343	healthy people
	TTGTTCACACGACGTC-4	0.416785	healthy people
	TTGTTGTCAGGCATGA-4	0.370607	healthy people
	TTTACTGCAAGTATAG-4	0.368275	healthy people
	AAACGAAAGGGCAATC-5	0.341327	healthy people
	AAAGTCCTCCGATCTC-5	0.333018	healthy people
	AACAACCGTACCTGTA-5	0.388305	healthy people
	AACCATGTCGACGTCG-5	0.404937	healthy people
	AACGTCATCAGCACCG-5	0.370388	healthy people
	AAGATAGAGTAGGGTC-5	0.333331	healthy people
	AATGACCTCCATAGAC-5	0.450586	healthy people
	AATGGCTGTCCACTTC-5	0.347411	healthy people
	ACAGGGAGTGGTCTCG-5	0.367904	healthy people
	ACCATTTAGAGCATAT-5	0.385491	healthy people
	ACCTGAAGTGTGAGCA-5	0.393867	healthy people
	ACGTACAAGCCGTTGC-5	0.419329	healthy people
	ACTTAGGAGCAAGCCA-5	0.406944	healthy people
	ACTTCGCGTGTGTACT-5	0.395973	healthy people
	AGAAGCGCATAACTCG-5	0.422231	healthy people
	AGAAGTAGTGTTTGCA-5	0.395215	healthy people
	AGACTCAGTTCCGCGA-5	0.376246	healthy people
	AGATCCAAGTCAATCC-5	0.412619	healthy people
	AGATCGTAGATGGTCG-5	0.388505	healthy people
	AGATGCTAGACACACG-5	0.37789	healthy people
	AGATGCTAGTTTCAGC-5	0.381081	healthy people
	AGCCAATAGACCATTC-5	0.384371	healthy people
	AGCCAATAGTCCCAGC-5	0.364383	healthy people
	AGCGATTCAGACTCTA-5	0.379253	healthy people
	AGCGATTTCGTCCTTG-5	0.349714	healthy people
	AGCTCAACAAACGTGG-5	0.392011	healthy people
	AGGACTTAGACGGAAA-5	0.363358	healthy people
	AGGTCATCACGCGCTA-5	0.377994	healthy people
	AGTAGCTTCCGAAATC-5	0.402011	healthy people
	AGTCACAGTGATTAGA-5	0.366869	healthy people
	AGTCACATCTGGAGAG-5	0.361772	healthy people
	AGTCTCCCATGATAGA-5	0.357744	healthy people
	AGTGATCTCACTTGGA-5	0.35921	healthy people
	ATACTTCTCGACACCG-5	0.35685	healthy people
	ATAGAGATCGCATTAG-5	0.386289	healthy people
	ATAGAGATCGCGTGAC-5	0.398605	healthy people
	ATCACTTAGAGTGACC-5	0.326456	healthy people
	ATCCACCAGAGGTGCT-5	0.375039	healthy people
	ATCCATTTCGCTAATG-5	0.345865	healthy people
	ATGGGAGTCTAAGCGT-5	0.370406	healthy people
	ATTATCCAGGTCCGAA-5	0.390187	healthy people
	CACATGAGTAACAAGT-5	0.365695	healthy people
	CACGTGGTCCGCACTT-5	0.37708	healthy people
	CACGTTCAGCATCAAA-5	0.344406	healthy people
	CACTGGGGTAAGTCAA-5	0.380869	healthy people
	CAGTGCGCATGACTCA-5	0.341858	healthy people
	CATACCCAGTCTGTAC-5	0.313077	healthy people
	CATAGACCACGAGGAT-5	0.339051	healthy people
	CATCAAGTCCGCAAAT-5	0.421845	healthy people
	CATGAGTGTCGTGATT-5	0.389796	healthy people
	CCATAAGGTTTCAGAC-5	0.382966	healthy people
	CCCTTAGCATCCGTGG-5	0.357425	healthy people
	CCGAACGAGTTGTACC-5	0.387633	healthy people
	CCGGACACAACCACGC-5	0.351006	healthy people
	CCTCCTCCAGACCAGA-5	0.386892	healthy people
	CCTCTCCCACCAGCTG-5	0.326556	healthy people
	CCTTCAGTCACACGAT-5	0.372212	healthy people
	CGCATAAAGTCCGTCG-5	0.36731	healthy people
	CGCGTGAGTTAAGTCC-5	0.387153	healthy people
	CGGGACTCAACACGAG-5	0.359931	healthy people
	CGGGCATCAATTAGGA-5	0.338226	healthy people
	CGGGTCAGTACGTACT-5	0.359279	healthy people
	CGGGTCATCGACGCGT-5	0.323531	healthy people
	CGTGTCTAGCTATCCA-5	0.345454	healthy people
	CGTTAGAAGGAAAGGT-5	0.382316	healthy people
	CTAACCCGTACCTAAC-5	0.399607	healthy people
	CTAACCCTCCTGCCAT-5	0.385336	healthy people
	CTAAGTGGTACGTTCA-5	0.393338	healthy people
	CTACAGAGTTTGGGTT-5	0.368442	healthy people
	CTAGACAGTTCCTACC-5	0.360937	healthy people
	CTATAGGAGGTATCTC-5	0.377784	healthy people
	CTCAGAATCTTTGCGC-5	0.358563	healthy people
	CTCCCTCTCTTCACGC-5	0.404189	healthy people
	CTCCTCCAGCTTCATG-5	0.419829	healthy people
	CTCTCGAGTTACCTTT-5	0.369096	healthy people
	CTGCATCTCACCTCAC-5	0.388148	healthy people
	CTGCCTAAGACTTGTC-5	0.308379	healthy people
	CTGGTCTGTACTAACC-5	0.364432	healthy people
	CTGTGAAAGGGTTAAT-5	0.383693	healthy people
	CTGTGAACACGGAAGT-5	0.400665	healthy people
	CTTCCTTAGCCTGACC-5	0.375989	healthy people
	GAAACCTAGAATTCAG-5	0.375428	healthy people
	GAACGTTAGTCGAATA-5	0.343374	healthy people
	GAAGAATTCGCTTGCT-5	0.353776	healthy people
	GAATCGTAGCCGAACA-5	0.409136	healthy people
	GACACGCCATGCCGAC-5	0.389226	healthy people
	GACCCAGGTCCAAATC-5	0.371037	healthy people
	GACCGTGCATCGAACT-5	0.372562	healthy people
	GACCTTCGTGCGGATA-5	0.373149	healthy people
	GACTATGAGTATGGAT-5	0.361274	healthy people
	GACTCAAGTTGTGTAC-5	0.361651	healthy people
	GAGGGATTCATAGACC-5	0.387015	healthy people
	GAGTGAGTCCGTAGGC-5	0.364754	healthy people
	GAGTGTTAGTGCAGGT-5	0.364309	healthy people
	GAGTGTTCATTGCCTC-5	0.397273	healthy people
	GATCACAGTACAAGCG-5	0.364497	healthy people
	GATCACATCAGCTAGT-5	0.355285	healthy people
	GATCATGGTAGCGTTT-5	0.451731	healthy people
	GATTCTTCAACCGTAT-5	0.371024	healthy people
	GCACGGTAGCTCAGAG-5	0.378669	healthy people
	GCAGCCATCGGCCCAA-5	0.360782	healthy people
	GCAGCTGTCTTCGATT-5	0.375326	healthy people
	GCATCGGTCTCTGGTC-5	0.396936	healthy people
	GCATGATTCGATACAC-5	0.36292	healthy people
	GCCAACGGTTCTTGCC-5	0.366184	healthy people
	GCGATCGAGTTCAACC-5	0.338908	healthy people
	GCGGATCGTGTTTCTT-5	0.37587	healthy people
	GCTGCAGAGTTAGTGA-5	0.357258	healthy people
	GCTTCACGTGTACGCC-5	0.348833	healthy people
	GCTTCACTCGATTGAC-5	0.388103	healthy people
	GGAATCTTCGCTGACG-5	0.360618	healthy people
	GGACGTCAGGAGCAAA-5	0.386508	healthy people
	GGAGCAAAGTGTAGAT-5	0.360898	healthy people
	GGCAGTCTCTAAGCCA-5	0.391473	healthy people
	GGCTTGGCACGTAACT-5	0.40086	healthy people
	GGGCGTTTCTGAGTCA-5	0.350939	healthy people
	GGGTCACTCCGATAAC-5	0.382172	healthy people
	GGGTTTACAATACCCA-5	0.378239	healthy people
	GGGTTTAGTTAATCGC-5	0.387825	healthy people
	GGTGATTAGATTAGTG-5	0.39446	healthy people
	GGTTAACCAGGAGGTT-5	0.374921	healthy people
	GTACAGTTCACAGTGT-5	0.38657	healthy people
	GTAGATCAGGTGATCG-5	0.385623	healthy people
	GTAGCTAAGATGTTGA-5	0.361385	healthy people
	GTCAAACTCAGGGATG-5	0.349184	healthy people
	GTCACTCAGTAGACAT-5	0.348655	healthy people
	GTCGAATGTCCTTAAG-5	0.346949	healthy people
	GTCTAGAAGATCGACG-5	0.291253	healthy people
	GTCTCACAGGAAGTAG-5	0.35262	healthy people
	GTGAGGAGTAGGGAGG-5	0.363234	healthy people
	GTGTCCTCATGGGAAC-5	0.3782	healthy people
	GTGTTAGCACCAAATC-5	0.376377	healthy people
	GTTCGCTGTTCCGGTG-5	0.351897	healthy people
	GTTTACTAGCAGCCCT-5	0.380313	healthy people
	GTTTGGACAGGGCTTC-5	0.365506	healthy people
	TAACTTCGTGGGATTG-5	0.341984	healthy people
	TACAACGTCCGATGTA-5	0.367656	healthy people
	TACACCCTCGCCAGAC-5	0.402554	healthy people
	TACGGTATCCATGATG-5	0.350171	healthy people
	TACTTCAGTCTCAAGT-5	0.361191	healthy people
	TACTTGTAGTCCCTAA-5	0.374478	healthy people
	TAGCACAGTTACAGCT-5	0.406044	healthy people
	TAGGGTTGTATGCTTG-5	0.366037	healthy people
	TAGGTACGTACGTACT-5	0.394354	healthy people
	TAGGTACGTGGAAATT-5	0.395832	healthy people
	TATCTGTCAAGGTCGA-5	0.367017	healthy people
	TCAAGACAGTGATCGG-5	0.388826	healthy people
	TCAAGACTCATGAGGG-5	0.395791	healthy people
	TCAAGCATCCCGAGAC-5	0.369963	healthy people
	TCAAGTGAGAGAACCC-5	0.391859	healthy people
	TCAATCTTCCATTCAT-5	0.399746	healthy people
	TCAATTCAGTAGGTTA-5	0.362114	healthy people
	TCAATTCGTCGTATGT-5	0.375968	healthy people
	TCACATTAGGATTACA-5	0.360816	healthy people
	TCAGCAACAGATCCAT-5	0.428579	healthy people
	TCAGGGCTCCGGCAGT-5	0.364803	healthy people
	TCAGTCCAGCTAATGA-5	0.391237	healthy people
	TCATATCCAACGTTAC-5	0.386277	healthy people
	TCATCCGCACTGCGAC-5	0.334127	healthy people
	TCATGAGGTCTTCATT-5	0.365192	healthy people
	TCATGCCCACAAAGTA-5	0.355017	healthy people
	TCATGTTAGTGATCGG-5	0.33697	healthy people
	TCCACCATCACTTCTA-5	0.366006	healthy people
	TCCATGCGTACACGCC-5	0.358417	healthy people
	TCCATGCGTTGCGAAG-5	0.287664	healthy people
	TCCCATGCAGAAGTGC-5	0.38191	healthy people
	TCCGTGTGTGAGCGAT-5	0.326164	healthy people
	TCCGTGTGTGCTCTTC-5	0.330944	healthy people
	TCCTAATGTTCCACGG-5	0.388302	healthy people
	TCGCTCACAGGACATG-5	0.383809	healthy people
	TCGGGCACAGTAGTTC-5	0.342977	healthy people
	TCTATACTCGACGCTG-5	0.335807	healthy people
	TCTCTGGAGATGGGCT-5	0.392618	healthy people
	TCTGGCTTCCAATCCC-5	0.354576	healthy people
	TCTGTCGTCAGAATAG-5	0.378322	healthy people
	TCTTTGATCAGTCCGG-5	0.323261	healthy people
	TGAATCGTCCCTGGTT-5	0.385138	healthy people
	TGACTCCCAGCGCGTT-5	0.405148	healthy people
	TGATCAGCACATATGC-5	0.351376	healthy people
	TGATCAGGTCTTCAAG-5	0.401757	healthy people
	TGATTCTAGTGGCCTC-5	0.350683	healthy people
	TGCAGGCCACTACTTT-5	0.370509	healthy people
	TGCGGCACACAGCTGC-5	0.38583	healthy people
	TGCTGAACACCCTCTA-5	0.376244	healthy people
	TGTAAGCCACCAGCGT-5	0.411759	healthy people
	TGTAGACGTGTACAGG-5	0.410221	healthy people
	TGTCCTGGTGCAACGA-5	0.44059	healthy people
	TGTGAGTCAGGTGTGA-5	0.372655	healthy people
	TGTTACTCAGTTAGGG-5	0.344659	healthy people
	TGTTCATAGAATAACC-5	0.371041	healthy people
	TGTTTGTAGTATTAGG-5	0.395241	healthy people
	TGTTTGTCATCGCTCT-5	0.38853	healthy people
	TGTTTGTTCTCAGTCC-5	0.384631	healthy people
	TTACGTTGTCCAGTTA-5	0.406571	healthy people
	TTAGGCAGTAACATAG-5	0.415375	healthy people
	TTAGGCAGTTGACTAC-5	0.383416	healthy people
	TTAGTCTCAGTTAGGG-5	0.361148	healthy people
	TTATTGCGTACACGCC-5	0.399621	healthy people
	TTCAATCTCATGAGGG-5	0.388651	healthy people
	TTCACCGCACTACCGG-5	0.368212	healthy people
	TTCCACGAGGTCACTT-5	0.284766	healthy people
	TTCCTAACAACTGCTA-5	0.391818	healthy people
	TTCCTTCGTACGCGTC-5	0.324261	healthy people
	TTGCGTCCAGTAACAA-5	0.363194	healthy people
	TTGCGTCTCAAGTAAG-5	0.36465	healthy people
	TTGGATGTCCTCACTG-5	0.360506	healthy people
	TTGTTGTCATGGGTTT-5	0.382206	healthy people
	TTGTTTGGTTATCCAG-5	0.333508	healthy people
	TTTAGTCCAGGCGAAT-5	0.347601	healthy people
	TTTGATCGTCTTGGTA-5	0.345767	healthy people
	AAACGAACAGGTGACA-6	0.356368	healthy people
	AAAGGGCGTCCACATA-6	0.401785	healthy people
	AACAAAGTCGGTGCAC-6	0.350235	healthy people
	AACAACCGTTTATGCG-6	0.4143	healthy people
	AACACACCAATCAAGA-6	0.337454	healthy people
	AACAGGGGTAACGCGA-6	0.389716	healthy people
	AACCAACCAACCAACT-6	0.410044	healthy people
	AACCAACTCGCTGTTC-6	0.430136	healthy people
	AACCATGTCCTATTTG-6	0.360516	healthy people
	AACCTTTGTGCCCTTT-6	0.351476	healthy people
	AACCTTTTCATTCATC-6	0.339341	healthy people
	AAGACAAGTCACTAGT-6	0.366795	healthy people
	AAGACAATCAACCTTT-6	0.355231	healthy people
	AAGACTCCAACGACTT-6	0.378605	healthy people
	AATCGACGTGTCTAAC-6	0.34956	healthy people
	AATGACCGTACGAGTG-6	0.379176	healthy people
	AATGACCTCCGCATAA-6	0.380871	healthy people
	AATGCCACATACAGCT-6	0.410687	healthy people
	ACACTGATCATGAGAA-6	0.372292	healthy people
	ACCCTCAAGATAACAC-6	0.36961	healthy people
	ACGTACATCGATCCAA-6	0.402887	healthy people
	ACTATCTGTTTACTGG-6	0.416241	healthy people
	ACTTTCAAGGACTTCT-6	0.376273	healthy people
	ACTTTCAGTGCAGTGA-6	0.361299	healthy people
	AGAACCTAGGGCGAGA-6	0.363618	healthy people
	AGATAGAAGAACAAGG-6	0.376966	healthy people
	AGATCCATCGAGTGAG-6	0.359442	healthy people
	AGATCGTGTTCGGCTG-6	0.369787	healthy people
	AGATCGTTCTGCTTAT-6	0.37644	healthy people
	AGCATCACACTCAGAT-6	0.346321	healthy people
	AGCATCAGTGAAGCGT-6	0.340742	healthy people
	AGCGTATCATCGAACT-6	0.418138	healthy people
	AGCGTCGCAATCTCTT-6	0.357268	healthy people
	AGCTACAAGATTAGCA-6	0.392255	healthy people
	AGCTCAAAGACGAGCT-6	0.357294	healthy people
	AGGACGAAGCTAAGTA-6	0.394795	healthy people
	AGGATCTTCTTGAACG-6	0.389616	healthy people
	AGGCATTGTGTACATC-6	0.408048	healthy people
	AGTAACCAGTTGCTGT-6	0.392914	healthy people
	AGTGACTAGGTAGCAC-6	0.341602	healthy people
	AGTTAGCAGGCCCGTT-6	0.394495	healthy people
	AGTTAGCTCGGTTAGT-6	0.355618	healthy people
	ATACTTCAGGGCCCTT-6	0.342453	healthy people
	ATCACTTTCTCTCCGA-6	0.393669	healthy people
	ATCAGGTAGTCATGCT-6	0.34338	healthy people
	ATCCACCAGGAACGTC-6	0.397172	healthy people
	ATCCATTTCTTAGTTC-6	0.421122	healthy people
	ATCCCTGAGTAGCAAT-6	0.358296	healthy people
	ATCCCTGGTTTACCTT-6	0.337459	healthy people
	ATCCGTCCATTCACCC-6	0.392434	healthy people
	ATCGATGCACTCAGAT-6	0.380899	healthy people
	ATCGTAGAGGTCGTAG-6	0.283497	healthy people
	ATCGTGATCAGGGATG-6	0.332905	healthy people
	ATGAGTCGTGATGGCA-6	0.342337	healthy people
	ATGCATGGTGGTCTAT-6	0.392799	healthy people
	ATGCCTCGTATTAAGG-6	0.411697	healthy people
	ATGGGTTTCCGCAGTG-6	0.373854	healthy people
	ATGTCCCGTTGAGGAC-6	0.37942	healthy people
	ATTCATCAGCTTGTGT-6	0.359326	healthy people
	ATTCATCGTCACGCTG-6	0.391015	healthy people
	CAACAACGTGCCTTTC-6	0.381718	healthy people
	CAACAGTAGCGCACAA-6	0.378309	healthy people
	CAACCAATCTGGGCCA-6	0.369658	healthy people
	CAACCTCAGCACGTCC-6	0.386157	healthy people
	CAACCTCAGCCATTGT-6	0.387733	healthy people
	CAACGATGTGAGTCAG-6	0.343268	healthy people
	CAAGCTACAGTCACGC-6	0.331235	healthy people
	CAAGGGATCAAGCCCG-6	0.370642	healthy people
	CAATTTCAGCACACCC-6	0.370993	healthy people
	CACCAAATCATTGCGA-6	0.388631	healthy people
	CACGAATCATGCACTA-6	0.402614	healthy people
	CACGTTCTCGACGCTG-6	0.401258	healthy people
	CACTGGGTCTTGCAAG-6	0.360299	healthy people
	CACTGTCCAGCGTTTA-6	0.398174	healthy people
	CACTTCGGTACTGTTG-6	0.407804	healthy people
	CAGCACGCAATGCAAA-6	0.415908	healthy people
	CAGGTATCAGAATTCC-6	0.344509	healthy people
	CAGTTAGCAGATCCAT-6	0.375968	healthy people
	CATCCACCATGACTCA-6	0.357612	healthy people
	CATCGGGTCAGAGTGG-6	0.342073	healthy people
	CATGAGTTCCTCTCTT-6	0.386505	healthy people
	CATGCAAAGGTTCCGC-6	0.35859	healthy people
	CATGCCTCAAGACGAC-6	0.410654	healthy people
	CATGCCTCAGCTCTGG-6	0.371439	healthy people
	CATGCGGAGCATCAGG-6	0.368285	healthy people
	CATGCGGAGTAAATGC-6	0.327369	healthy people
	CATGCTCCAGCTTCCT-6	0.325558	healthy people
	CATTCCGGTCTTGTCC-6	0.378604	healthy people
	CATTCTAAGACATAAC-6	0.375491	healthy people
	CATTGAGAGTAAATGC-6	0.404004	healthy people
	CATTTCACATCTAGAC-6	0.395225	healthy people
	CATTTCAGTGACTCGC-6	0.370328	healthy people
	CCACCATCAATCTCGA-6	0.391968	healthy people
	CCACTTGTCGGCATTA-6	0.391944	healthy people
	CCCGGAAGTGCCAAGA-6	0.366401	healthy people
	CCCTAACTCGTCTAAG-6	0.422205	healthy people
	CCCTGATCACGACCTG-6	0.35531	healthy people
	CCGGTAGTCAAGGTGG-6	0.350641	healthy people
	CCTAAGACATCCGTGG-6	0.297657	healthy people
	CCTTTGGCAAATGGAT-6	0.35125	healthy people
	CGAAGGAAGACCTCCG-6	0.39203	healthy people
	CGAGGCTCAACCGGAA-6	0.380273	healthy people
	CGAGGCTGTCTCGCGA-6	0.389182	healthy people
	CGCATGGCACCCTTAC-6	0.363149	healthy people
	CGGCAGTTCACGGGAA-6	0.398357	healthy people
	CGGGTCACACGCCAGT-6	0.360439	healthy people
	CGTAGTATCTTTACAC-6	0.371848	healthy people
	CGTCCATTCCCTTCCC-6	0.402062	healthy people
	CGTTCTGCATCCGTGG-6	0.393923	healthy people
	CTACAGACAAATTGGA-6	0.378518	healthy people
	CTACATTTCTTTGCTA-6	0.323608	healthy people
	CTACTATGTAGGAGTC-6	0.426187	healthy people
	CTATAGGAGGAGGCAG-6	0.383754	healthy people
	CTCAAGACAGGGATAC-6	0.381126	healthy people
	CTCACTGTCACAGTGT-6	0.342053	healthy people
	CTCTGGTTCGTTTACT-6	0.338981	healthy people
	CTGAATGAGACCTCCG-6	0.360421	healthy people
	CTGATCCGTGAACCGA-6	0.30501	healthy people
	CTGCCATCAAATAGCA-6	0.346185	healthy people
	CTGCGAGAGACTTCGT-6	0.366212	healthy people
	CTGTATTTCTAGAGCT-6	0.344404	healthy people
	CTGTGAACAGAGTCTT-6	0.365223	healthy people
	CTTACCGCATCCGTGG-6	0.364426	healthy people
	CTTTCAACACGGGTAA-6	0.358691	healthy people
	GAAACCTTCCATCTGC-6	0.353094	healthy people
	GAACACTTCGACATAC-6	0.355918	healthy people
	GAACTGTCAGCTATTG-6	0.37231	healthy people
	GAAGAATAGGAAGAAC-6	0.365924	healthy people
	GAAGGACGTCAATCTG-6	0.38977	healthy people
	GAATCACCATCGGATT-6	0.273028	healthy people
	GACCCAGAGACTACGG-6	0.371861	healthy people
	GACCTTCAGTTCAACC-6	0.378234	healthy people
	GACGTTAGTAATTGGA-6	0.377205	healthy people
	GAGAAATGTACTCGAT-6	0.345901	healthy people
	GAGAAATTCCCTCTAG-6	0.380351	healthy people
	GAGATGGCACCCAACG-6	0.364037	healthy people
	GAGGCAAAGACTCTAC-6	0.395219	healthy people
	GAGGCCTCACTTGAGT-6	0.414453	healthy people
	GAGTGTTTCTCGTTTA-6	0.390694	healthy people
	GATAGAAGTAAGATCA-6	0.399973	healthy people
	GATAGAAGTAGGCAAC-6	0.356758	healthy people
	GATCAGTGTTTATGCG-6	0.385225	healthy people
	GATCATGGTCATAACC-6	0.371604	healthy people
	GATGATCTCTCTCTTC-6	0.310243	healthy people
	GCAACCGAGTTCCGGC-6	0.380538	healthy people
	GCACATAAGGGTGGGA-6	0.365178	healthy people
	GCACATAGTACGGGAT-6	0.422382	healthy people
	GCACTAAAGGCACCAA-6	0.381568	healthy people
	GCAGCTGGTCCACTCT-6	0.336819	healthy people
	GCATCTCAGCAAGTGC-6	0.405045	healthy people
	GCATTAGCAGATCCAT-6	0.411748	healthy people
	GCCAACGGTTCGGCGT-6	0.361314	healthy people
	GCCATTCGTGTCCACG-6	0.284506	healthy people
	GCCCAGAGTTTCGTTT-6	0.367831	healthy people
	GCCCAGATCTTAGCCC-6	0.428002	healthy people
	GCCCGAAAGCGCCATC-6	0.391818	healthy people
	GCGGAAATCGAAGAAT-6	0.389025	healthy people
	GGAATCTCACTCCCTA-6	0.4364	healthy people
	GGAGAACGTGGACAGT-6	0.381429	healthy people
	GGAGGATTCGTAGAGG-6	0.405684	healthy people
	GGCTTGGAGGCTAACG-6	0.369454	healthy people
	GGGAAGTAGAGCCTGA-6	0.389262	healthy people
	GGGCCATTCGGAGTGA-6	0.395164	healthy people
	GGGTAGAAGGAGTACC-6	0.339131	healthy people
	GGGTCACTCGATGGAG-6	0.379831	healthy people
	GGTAACTAGACGAAGA-6	0.352129	healthy people
	GGTAATCGTATAGGGC-6	0.367004	healthy people
	GGTAGAGGTCCTATAG-6	0.353552	healthy people
	GGTGGCTAGCGTCGAA-6	0.358381	healthy people
	GGTGGCTTCTTTCAGT-6	0.350616	healthy people
	GTAATGCCACGAGGAT-6	0.374682	healthy people
	GTAGGTTAGGTCGTCC-6	0.430385	healthy people
	GTCAAACAGGAAGTAG-6	0.380454	healthy people
	GTCACTCCAGCCGTTG-6	0.376812	healthy people
	GTCCTCAAGCTAGTTC-6	0.387646	healthy people
	GTCGCGATCATTCGGA-6	0.409575	healthy people
	GTCTCACAGAGAGTTT-6	0.375809	healthy people
	GTCTCACTCTACCTTA-6	0.389954	healthy people
	GTGCTTCTCGTTCTGC-6	0.343753	healthy people
	GTGGAAGTCTCATGGA-6	0.39226	healthy people
	GTGGCGTAGAACGTGC-6	0.370617	healthy people
	GTGGCGTTCAGAGTGG-6	0.391346	healthy people
	GTGTAACAGTCACTAC-6	0.410467	healthy people
	GTTCGCTCAATCGCAT-6	0.370455	healthy people
	GTTGTCCCACATCCCT-6	0.351061	healthy people
	GTTGTCCGTGATTCAC-6	0.345715	healthy people
	GTTTGGAAGTACGAGC-6	0.372138	healthy people
	TAACCAGTCAATCTTC-6	0.402384	healthy people
	TAAGCGTGTCATTGCA-6	0.352697	healthy people
	TACCCACTCCGTATGA-6	0.38867	healthy people
	TACCTGCCATATGGCT-6	0.355444	healthy people
	TACGCTCCAACCTAAC-6	0.430802	healthy people
	TACGGTAAGGAGCAAA-6	0.406238	healthy people
	TAGACCAGTCCCGGTA-6	0.321412	healthy people
	TAGACTGAGCCAGTAG-6	0.339998	healthy people
	TAGCACAGTGTTCATG-6	0.379654	healthy people
	TAGGGTTCAATACCTG-6	0.38095	healthy people
	TAGGTACCACGGATCC-6	0.394438	healthy people
	TATCTTGGTGATCATC-6	0.435715	healthy people
	TCAATCTCAGTTAAAG-6	0.334573	healthy people
	TCACACCGTCCAGCAC-6	0.385191	healthy people
	TCACGGGGTCATCTAG-6	0.429797	healthy people
	TCACTATAGGCTCCCA-6	0.399656	healthy people
	TCACTATCAGCTACTA-6	0.41471	healthy people
	TCAGGTATCCTAAACG-6	0.374502	healthy people
	TCATACTTCGCCTATC-6	0.336846	healthy people
	TCATATCTCCGTCACT-6	0.365211	healthy people
	TCATGTTTCCGAAGGA-6	0.363087	healthy people
	TCATTGTAGCTCGCAC-6	0.359341	healthy people
	TCCATCGGTCATGACT-6	0.380659	healthy people
	TCCATCGTCGTTCTGC-6	0.403022	healthy people
	TCCTCGACAACTGCTA-6	0.29567	healthy people
	TCCTTTCCAGTCTTCC-6	0.407968	healthy people
	TCGAACACAAACACCT-6	0.362238	healthy people
	TCGCACTTCTACTTCA-6	0.368515	healthy people
	TCGCTCAAGTGGAAAG-6	0.381238	healthy people
	TCGGATATCGAGAAAT-6	0.383367	healthy people
	TCGGGACTCCTTCACG-6	0.385434	healthy people
	TCGGGTGGTTGCTAGT-6	0.339141	healthy people
	TCGTAGAGTACAGAGC-6	0.35414	healthy people
	TCTATACGTCAAGTTC-6	0.370978	healthy people
	TCTCAGCTCAAGCCGC-6	0.355492	healthy people
	TCTGGCTAGGGCCTCT-6	0.390761	healthy people
	TCTTCCTTCCTAACAG-6	0.407041	healthy people
	TCTTTGAAGAGTATAC-6	0.352093	healthy people
	TCTTTGACAATTGCGT-6	0.349938	healthy people
	TCTTTGATCCTACACC-6	0.380975	healthy people
	TGACCCTAGCCTCACG-6	0.407945	healthy people
	TGAGCGCCACGACGTC-6	0.436295	healthy people
	TGATGCATCGCCAATA-6	0.374889	healthy people
	TGATTCTCAATTCGTG-6	0.363761	healthy people
	TGCACGGAGGGCTGAT-6	0.401771	healthy people
	TGCACGGAGTAATTGG-6	0.339788	healthy people
	TGCGATATCAAACTGC-6	0.411904	healthy people
	TGCTCGTGTGTCATGT-6	0.3672	healthy people
	TGGGAGAAGAGGTCAC-6	0.383132	healthy people
	TGGTACAGTACAAGTA-6	0.358966	healthy people
	TGGTACAGTAGCTGTT-6	0.377388	healthy people
	TGGTTAGCAACCGACC-6	0.363436	healthy people
	TGTAAGCGTCGAACAG-6	0.39986	healthy people
	TGTCCACCAGCTTCCT-6	0.404569	healthy people
	TGTGATGCACCGTGAC-6	0.383867	healthy people
	TGTGGCGAGTATGGCG-6	0.358149	healthy people
	TGTTCATCAGCTCATA-6	0.405537	healthy people
	TGTTCTATCAAGGTGG-6	0.390123	healthy people
	TGTTGGATCATGCCAA-6	0.395134	healthy people
	TGTTTGTAGTCGGGAT-6	0.354306	healthy people
	TTAATCCCATAAGCAA-6	0.385438	healthy people
	TTACCGCTCACCGGTG-6	0.318106	healthy people
	TTACTGTTCCACAAGT-6	0.408654	healthy people
	TTCAATCAGTAAACAC-6	0.372381	healthy people
	TTCACGCTCCATCACC-6	0.416129	healthy people
	TTCCTTCCAGGCTCTG-6	0.345637	healthy people
	TTCGCTGGTCGCAGTC-6	0.398921	healthy people
	TTCTTCCTCGGTGTTA-6	0.368867	healthy people
	TTCTTGATCTAAGGAA-6	0.411626	healthy people
	TTGAACGCACAGAGAC-6	0.382258	healthy people
	TTGAACGTCGAAGGAC-6	0.309605	healthy people
	TTGAGTGGTTAGGACG-6	0.383874	healthy people
	TTGCCTGGTGGTCTAT-6	0.395051	healthy people
	TTGGGATGTAGTCCTA-6	0.334218	healthy people
	TTGTGGAGTCGAAACG-6	0.366244	healthy people
	TTGTTGTCAGTCACGC-6	0.338765	healthy people
	TTGTTGTTCTGCAGCG-6	0.389892	healthy people
	TTTCGATAGCGTTGTT-6	0.361506	healthy people
	AAACCCAAGCTTAGTC-7	0.40742	healthy people
	AAACCCAAGTATTCCG-7	0.416088	healthy people
	AAAGGATTCACTACTT-7	0.381863	healthy people
	AAAGTCCTCTCGTCAC-7	0.36744	healthy people
	AACAAGATCCAACTGA-7	0.388292	healthy people
	AACCCAAAGACATATG-7	0.345197	healthy people
	AACCCAACATGAATAG-7	0.344494	healthy people
	AACCTGAAGTCTAGCT-7	0.32002	healthy people
	AACCTGACACGGCCAT-7	0.346396	healthy people
	AACGAAAGTAGAGACC-7	0.390737	healthy people
	AACGAAAGTATGCAAA-7	0.401299	healthy people
	AAGACAAAGAATAACC-7	0.382151	healthy people
	AAGTGAACAGGTATGG-7	0.371386	healthy people
	AAGTTCGAGAAGCGCT-7	0.367626	healthy people
	AAGTTCGAGGTTCCGC-7	0.404061	healthy people
	AAGTTCGCATGACGGA-7	0.372838	healthy people
	AAGTTCGTCCCGTGTT-7	0.342528	healthy people
	AATGCCAGTCGCACAC-7	0.396819	healthy people
	AATGGCTAGATGATTG-7	0.333585	healthy people
	AATGGCTTCATGCTAG-7	0.388527	healthy people
	AATTCCTAGCTCCGAC-7	0.362171	healthy people
	ACAAAGAGTGCTGATT-7	0.381711	healthy people
	ACACAGTAGATTGTGA-7	0.365518	healthy people
	ACACAGTTCCTCTAAT-7	0.350089	healthy people
	ACACCAAGTCCGTTTC-7	0.412791	healthy people
	ACACTGATCTAGATCG-7	0.377615	healthy people
	ACAGAAATCCAAAGGG-7	0.393933	healthy people
	ACCTACCGTCGAGATG-7	0.371173	healthy people
	ACCTACCTCCTCACGT-7	0.343234	healthy people
	ACCTGTCCAGTCGCAC-7	0.415958	healthy people
	ACGTTCCAGGCACAAC-7	0.295191	healthy people
	ACTATCTGTTCATCTT-7	0.31904	healthy people
	ACTATTCCAGAGTGAC-7	0.393259	healthy people
	ACTCCCACAGCGTATT-7	0.417475	healthy people
	ACTTATCAGGTTGAGC-7	0.312609	healthy people
	AGAACAAAGGATTTCC-7	0.395486	healthy people
	AGAACAAGTGGCTGAA-7	0.354805	healthy people
	AGACAAATCCGCTGTT-7	0.358641	healthy people
	AGACCATAGACGGTCA-7	0.341595	healthy people
	AGACCATGTCTCACAA-7	0.399164	healthy people
	AGACCCGCAAGGTTGG-7	0.38723	healthy people
	AGAGAGCTCCTAGAGT-7	0.425931	healthy people
	AGCCAGCGTTGAGTCT-7	0.359333	healthy people
	AGCGTATCAACCCTAA-7	0.406108	healthy people
	AGGCCACCACTGGACC-7	0.397463	healthy people
	AGGCCACTCCATTTAC-7	0.343039	healthy people
	AGGCTGCGTCGCTTGG-7	0.383829	healthy people
	AGGTAGGCATTCCTCG-7	0.359524	healthy people
	AGTAACCGTCTTCAAG-7	0.348615	healthy people
	AGTCAACTCTGGACCG-7	0.391283	healthy people
	AGTGACTTCGGCCTTT-7	0.401392	healthy people
	AGTGTTGAGTCACGCC-7	0.40669	healthy people
	AGTTAGCGTAACAGGC-7	0.337394	healthy people
	AGTTCGAAGTATTAGG-7	0.379642	healthy people
	ATACCTTCACTCCTGT-7	0.358243	healthy people
	ATACTTCTCTCGAGTA-7	0.427923	healthy people
	ATCAGGTTCATGAGGG-7	0.385375	healthy people
	ATCATTCTCTATCACT-7	0.407174	healthy people
	ATCCACCCAAGTTCGT-7	0.388194	healthy people
	ATCCACCCAGCGTTGC-7	0.393861	healthy people
	ATCCCTGTCCTAAACG-7	0.362483	healthy people
	ATCCGTCAGAAGGGAT-7	0.370687	healthy people
	ATCGTGACAATCAGCT-7	0.370544	healthy people
	ATCTTCAGTGACTCTA-7	0.40271	healthy people
	ATGACCATCCGTCCTA-7	0.417214	healthy people
	ATTACTCTCTACCCAC-7	0.361416	healthy people
	ATTCAGGAGGTGCAGT-7	0.398392	healthy people
	ATTCCATCAGGAGGAG-7	0.352992	healthy people
	ATTCCTAAGACGCCCT-7	0.394029	healthy people
	ATTTACCCAACTGTGT-7	0.37769	healthy people
	CAACGGCAGATAGGGA-7	0.367045	healthy people
	CAATTTCAGCCAGTAG-7	0.364607	healthy people
	CACACAAAGGGAGGGT-7	0.362516	healthy people
	CACACAACACCCTAAA-7	0.343169	healthy people
	CACATGAAGTCTACCA-7	0.354251	healthy people
	CACATGAAGTTCCGTA-7	0.394919	healthy people
	CACATGACAAGCGGAT-7	0.354793	healthy people
	CACGGGTCATGTGGTT-7	0.373095	healthy people
	CAGCAATCAGAACCGA-7	0.353064	healthy people
	CAGCCAGTCTATCGGA-7	0.378286	healthy people
	CAGCGTGCAGCGATTT-7	0.400961	healthy people
	CATACAGCATGCCGGT-7	0.400654	healthy people
	CATCAAGTCATCGGGC-7	0.38561	healthy people
	CATCGGGCATCCTAAG-7	0.397356	healthy people
	CATGCAAAGAATCGAT-7	0.39229	healthy people
	CATGCTCCACACGTGC-7	0.403919	healthy people
	CATTGCCCAACAGAGC-7	0.370709	healthy people
	CCAATGACAGTGTGGA-7	0.387344	healthy people
	CCACCATGTGATACTC-7	0.39605	healthy people
	CCACGAGCAGGTCTCG-7	0.38659	healthy people
	CCCATTGAGACGGTCA-7	0.385814	healthy people
	CCGGACACACCCAATA-7	0.364292	healthy people
	CCGTGAGTCTTCCACG-7	0.418847	healthy people
	CCTCACAGTGTACAGG-7	0.36001	healthy people
	CCTCAGTAGGCCTGAA-7	0.415984	healthy people
	CCTCTCCCAATGACCT-7	0.386571	healthy people
	CCTCTCCGTCTTCTAT-7	0.359885	healthy people
	CCTCTCCGTGCATTAC-7	0.398612	healthy people
	CGAGGCTTCTCATGGA-7	0.375525	healthy people
	CGATCGGCACACCGAC-7	0.360998	healthy people
	CGATCGGTCTCTATGT-7	0.384509	healthy people
	CGCATAACAGACCATT-7	0.401392	healthy people
	CGCCAGATCCCAATAG-7	0.376856	healthy people
	CGGAGAATCTGAATGC-7	0.386752	healthy people
	CGGGACTGTGTCCCTT-7	0.357941	healthy people
	CGGGACTTCCACTTTA-7	0.355174	healthy people
	CGGTCAGGTAGATCGG-7	0.33949	healthy people
	CGTAAGTTCTGGACCG-7	0.361509	healthy people
	CGTAGTATCATTTCGT-7	0.394503	healthy people
	CGTCAAAAGGCCTAGA-7	0.380366	healthy people
	CGTGTCTCATCGTTCC-7	0.421929	healthy people
	CGTTAGACAGAGTAAT-7	0.380596	healthy people
	CTACATTTCGGTCGAC-7	0.387626	healthy people
	CTAGACATCCCTCTAG-7	0.354868	healthy people
	CTATCCGGTGCGTGCT-7	0.33442	healthy people
	CTATCTAAGCATGGGT-7	0.365874	healthy people
	CTCAGTCTCGTTCAGA-7	0.358942	healthy people
	CTCATCGCAACCCGCA-7	0.34882	healthy people
	CTCATTAAGGCTTAAA-7	0.422687	healthy people
	CTCCAACTCAGCAGAG-7	0.363113	healthy people
	CTCCTCCCACCTCTGT-7	0.423584	healthy people
	CTCGAGGGTAGGCTGA-7	0.380199	healthy people
	CTCTCAGCATTGACTG-7	0.332647	healthy people
	CTGAGCGTCTATGCCC-7	0.288644	healthy people
	CTGATCCAGTCACACT-7	0.374816	healthy people
	CTGCGAGAGGAATGTT-7	0.374742	healthy people
	CTGCTCAAGCTGAAGC-7	0.356741	healthy people
	CTGCTCACACTACAGT-7	0.420866	healthy people
	CTGTGGGGTTTACTTC-7	0.378212	healthy people
	CTTCCGAGTCGTACTA-7	0.364431	healthy people
	CTTGATTGTCTACAAC-7	0.379422	healthy people
	CTTTCAATCGGAGTAG-7	0.359426	healthy people
	CTTTCGGGTACGAGTG-7	0.384366	healthy people
	GAACACTCATTACGGT-7	0.375461	healthy people
	GAAGGGTGTCCCTCAT-7	0.38561	healthy people
	GAAGGGTGTCTGTGAT-7	0.328096	healthy people
	GACACGCTCATTCACT-7	0.38188	healthy people
	GACATCAAGGGCCTCT-7	0.382762	healthy people
	GACATCATCATACAGC-7	0.393468	healthy people
	GACCGTGTCCAGCACG-7	0.354799	healthy people
	GACGTTACAGGTGTGA-7	0.331186	healthy people
	GACTCAATCAGCGGAA-7	0.367386	healthy people
	GACTCTCTCGCCTATC-7	0.395195	healthy people
	GAGAAATGTCAAAGCG-7	0.381783	healthy people
	GAGGCCTGTGGGTCAA-7	0.404513	healthy people
	GAGTCTAAGAAGGCTC-7	0.431012	healthy people
	GAGTCTACAGACGGAT-7	0.374674	healthy people
	GAGTGAGCAGCGTACC-7	0.393246	healthy people
	GAGTGAGGTGATGTAA-7	0.340068	healthy people
	GAGTTACCAAGTTCGT-7	0.417376	healthy people
	GAGTTGTTCGTCACCT-7	0.422841	healthy people
	GATGACTTCTGAGCAT-7	0.358285	healthy people
	GATTGGTGTTAAGGGC-7	0.385622	healthy people
	GCAACATCAGCCGTCA-7	0.39045	healthy people
	GCACATATCCATTGTT-7	0.323858	healthy people
	GCACGGTGTAACACCT-7	0.429646	healthy people
	GCACGTGCAGTATGAA-7	0.370317	healthy people
	GCACGTGGTAACAGTA-7	0.416746	healthy people
	GCAGCCACAGGTTCAT-7	0.341581	healthy people
	GCATCGGTCCTCTCTT-7	0.399823	healthy people
	GCATGATCAGAAGCTG-7	0.384656	healthy people
	GCCAACGGTGATACAA-7	0.326898	healthy people
	GCCAGCACAGTAGGAC-7	0.332712	healthy people
	GCCATTCTCCTAGAGT-7	0.400012	healthy people
	GCGGATCAGAGTCACG-7	0.365815	healthy people
	GCGGATCGTCGGCCTA-7	0.371006	healthy people
	GCGTGCAAGGACACTG-7	0.392085	healthy people
	GCGTTTCAGCACGATG-7	0.422755	healthy people
	GCTGAATCACGCGTGT-7	0.338143	healthy people
	GCTGCAGGTTTCGACA-7	0.362078	healthy people
	GCTTCACTCACGAGGA-7	0.365236	healthy people
	GGAACCCGTGTCTTAG-7	0.38054	healthy people
	GGAGCAAAGAATAGTC-7	0.38969	healthy people
	GGATCTACAGGACGAT-7	0.357907	healthy people
	GGATCTATCCATAAGC-7	0.397184	healthy people
	GGATGTTCATGTCTAG-7	0.389987	healthy people
	GGATGTTTCTCGGGAC-7	0.357681	healthy people
	GGCACGTTCAATGTCG-7	0.399419	healthy people
	GGCGTCAAGCCATTTG-7	0.380899	healthy people
	GGCTGTGGTTCCAGGC-7	0.366462	healthy people
	GGCTTTCGTCGTTATG-7	0.336615	healthy people
	GGGAAGTGTAGGTCAG-7	0.405134	healthy people
	GGGAGATCAGCTGCCA-7	0.421879	healthy people
	GGGAGTACACTAGAGG-7	0.383496	healthy people
	GGGCCATCACTATCCC-7	0.424041	healthy people
	GGGTAGAAGGTAGACC-7	0.354172	healthy people
	GGGTCACAGAACGTGC-7	0.365589	healthy people
	GGGTTATAGTCGAAGC-7	0.343377	healthy people
	GGTGAAGAGACATGCG-7	0.373187	healthy people
	GGTGTTACACTCAAGT-7	0.392949	healthy people
	GGTTAACAGCGTTGTT-7	0.441198	healthy people
	GTAACACCATGTTCAG-7	0.379334	healthy people
	GTAAGTCGTTCTCCTG-7	0.376241	healthy people
	GTAAGTCGTTTGTTCT-7	0.320062	healthy people
	GTACAACAGACTCAAA-7	0.358225	healthy people
	GTACAGTAGAGCAGAA-7	0.345505	healthy people
	GTACAGTAGTCACGAG-7	0.327431	healthy people
	GTAGGAGTCCCTCGAT-7	0.398163	healthy people
	GTAGTACGTCCGGATC-7	0.399473	healthy people
	GTATTTCTCCCAGGAC-7	0.390885	healthy people
	GTCAAACAGAGTGTTA-7	0.356593	healthy people
	GTCAAACGTCGTGATT-7	0.38158	healthy people
	GTCACGGCACGGTGAA-7	0.394531	healthy people
	GTCACTCAGGCATCAG-7	0.354884	healthy people
	GTCACTCTCAGCCTTC-7	0.377917	healthy people
	GTCATGAGTCCGTTTC-7	0.358365	healthy people
	GTCGAATCATCGAGCC-7	0.353877	healthy people
	GTCTCACGTGGACAGT-7	0.361819	healthy people
	GTCTCACTCGTCGGGT-7	0.367067	healthy people
	GTCTGTCCACTCAGAT-7	0.344762	healthy people
	GTGCTGGAGGAATGTT-7	0.444445	healthy people
	GTGCTGGGTAATGTGA-7	0.366696	healthy people
	GTGCTTCAGGGTACAC-7	0.385452	healthy people
	GTGTCCTAGCACCGTC-7	0.351968	healthy people
	GTGTGGCTCAACGTGT-7	0.380989	healthy people
	GTTACCCCATCCGAAT-7	0.33106	healthy people
	GTTATGGTCGATACTG-7	0.394032	healthy people
	GTTCCGTTCCACCTCA-7	0.381857	healthy people
	GTTGAACGTGGATCAG-7	0.367972	healthy people
	GTTTACTTCCATTGTT-7	0.386081	healthy people
	GTTTGGACACCTCTGT-7	0.369925	healthy people
	GTTTGGACACTGAGTT-7	0.347054	healthy people
	TAAGTCGGTTCTCTAT-7	0.387454	healthy people
	TACCGAACAAATCCCA-7	0.382312	healthy people
	TACGCTCAGCAACAAT-7	0.35829	healthy people
	TACGCTCTCTTACCGC-7	0.373174	healthy people
	TACTTACCATGAAGCG-7	0.330854	healthy people
	TAGATCGTCTGCGGAC-7	0.348407	healthy people
	TAGGTACAGCCTTCTC-7	0.387234	healthy people
	TATACCTCACGCGCTA-7	0.361301	healthy people
	TATATCCCAGAGTCAG-7	0.390882	healthy people
	TATATCCGTAGATTGA-7	0.389393	healthy people
	TATCAGGCATCCTGTC-7	0.403219	healthy people
	TATCCTACACCGTCGA-7	0.380086	healthy people
	TATTCCAGTCAGTCGC-7	0.366976	healthy people
	TATTTCGAGTGCACCC-7	0.390805	healthy people
	TCAATTCAGCTGCCAC-7	0.376234	healthy people
	TCACTCGTCAGTGTTG-7	0.334358	healthy people
	TCAGCAAAGAGAGCCT-7	0.360218	healthy people
	TCAGGGCGTTTGCCGG-7	0.403048	healthy people
	TCAGTGAAGCATGAAT-7	0.378772	healthy people
	TCATGAGTCTCCTGAC-7	0.383303	healthy people
	TCATGGATCAATCCGA-7	0.371452	healthy people
	TCATTGTTCGAAGGAC-7	0.382394	healthy people
	TCCACCAGTCCACAGC-7	0.364952	healthy people
	TCCATCGCATCCTCAC-7	0.362002	healthy people
	TCCCAGTGTGGGACAT-7	0.358402	healthy people
	TCCTAATGTCATCTAG-7	0.414824	healthy people
	TCCTTTCTCTCGCTCA-7	0.344663	healthy people
	TCGCTTGAGCAGCAGT-7	0.377464	healthy people
	TCGGGCATCCGATCTC-7	0.369932	healthy people
	TCGGGTGCAGTGTGCC-7	0.398517	healthy people
	TCGTCCAGTAGCTTGT-7	0.348282	healthy people
	TCGTGGGAGTACCCTA-7	0.355887	healthy people
	TCTATACTCCGCTGTT-7	0.375237	healthy people
	TCTCAGCTCATCACAG-7	0.37865	healthy people
	TCTCAGCTCGTCTAAG-7	0.340992	healthy people
	TCTGCCAGTCCACTCT-7	0.345966	healthy people
	TCTTGCGGTGTAAATG-7	0.319966	healthy people
	TGACAGTAGGTCGCCT-7	0.433981	healthy people
	TGAGGTTTCGCGTCGA-7	0.348926	healthy people
	TGATCTTTCATTGCGA-7	0.387965	healthy people
	TGATTTCGTCCAGCCA-7	0.34612	healthy people
	TGCAGGCTCAGCCTCT-7	0.3827	healthy people
	TGCCGAGGTACTCAAC-7	0.387552	healthy people
	TGCTGAAAGGTAGCCA-7	0.358376	healthy people
	TGCTTGCTCCCATACC-7	0.41323	healthy people
	TGGATCAGTCCAGCAC-7	0.391072	healthy people
	TGGCGTGCACGCCAGT-7	0.372413	healthy people
	TGGGAGAGTTCAACGT-7	0.371697	healthy people
	TGGGAGATCAAACTGC-7	0.352022	healthy people
	TGGGCTGCACGTGTGC-7	0.420969	healthy people
	TGGTTAGCAATCGCGC-7	0.396281	healthy people
	TGTAACGCACGCAGTC-7	0.370681	healthy people
	TGTAGACGTGACACAG-7	0.387019	healthy people
	TGTCCACAGTTGTAAG-7	0.343129	healthy people
	TGTCCCAAGGCGTTGA-7	0.321696	healthy people
	TGTTCATCAATCTCTT-7	0.305316	healthy people
	TGTTTGTGTAAGGTCG-7	0.399556	healthy people
	TTACAGGCACTAACGT-7	0.378613	healthy people
	TTACAGGTCACTGTTT-7	0.379074	healthy people
	TTACGCCGTATGTCTG-7	0.370833	healthy people
	TTACGCCGTCAGACTT-7	0.333643	healthy people
	TTCACCGCATGGAACG-7	0.373771	healthy people
	TTCCAATCAAGCGAAC-7	0.383152	healthy people
	TTCCGTGAGACGTCGA-7	0.385687	healthy people
	TTCCTAAGTCTTGTCC-7	0.337133	healthy people
	TTCCTCTTCTACTTCA-7	0.390015	healthy people
	TTCCTTCGTTTCACAG-7	0.401476	healthy people
	TTCGGTCTCGCCGAGT-7	0.389141	healthy people
	TTCTGTAGTATGCGTT-7	0.385968	healthy people
	TTGACCCCACGTACAT-7	0.353985	healthy people
	TTGGGATTCTTGGATG-7	0.349349	healthy people
	TTGGGTACACATATGC-7	0.388397	healthy people
	TTGTGGAGTGAGCGAT-7	0.374514	healthy people
	TTGTTTGAGGGATCAC-7	0.365002	healthy people
	TTTACTGAGCCGTCGT-7	0.314338	healthy people
	TTTCACACAAATGGAT-7	0.396611	healthy people
	AAAGGTACACGCAGTC-8	0.366786	healthy people
	AAAGTGATCATGAAAG-8	0.366515	healthy people
	AACAAAGCAATAGTCC-8	0.388831	healthy people
	AACAGGGGTACACGTT-8	0.424134	healthy people
	AACCCAATCGCTAGCG-8	0.397442	healthy people
	AACGAAAGTACAATAG-8	0.388063	healthy people
	AACGGGATCTCCTACG-8	0.397411	healthy people
	AAGATAGGTGTTGAGG-8	0.352378	healthy people
	AAGCGAGCAGGGAATC-8	0.353383	healthy people
	AAGCGAGGTGTTGACT-8	0.36965	healthy people
	AAGTGAAGTGTTAGCT-8	0.409203	healthy people
	AATGAAGTCTTGGCTC-8	0.374839	healthy people
	AATGACCCAGGTCAAG-8	0.370146	healthy people
	AATTCCTTCGAAGTGG-8	0.426666	healthy people
	ACAACCAAGGAAGTAG-8	0.3717	healthy people
	ACACAGTAGATGCGAC-8	0.374952	healthy people
	ACACCAAGTGTTCGTA-8	0.430683	healthy people
	ACCGTTCGTCTGTGTA-8	0.35058	healthy people
	ACGATCAGTTCTCACC-8	0.409872	healthy people
	ACGATGTAGAAACTCA-8	0.416761	healthy people
	ACGCACGTCCAATGCA-8	0.389096	healthy people
	ACGGTTATCGCCTCTA-8	0.346421	healthy people
	ACGTAGTAGTCATCCA-8	0.3212	healthy people
	ACGTCCTTCGATGCAT-8	0.332085	healthy people
	ACTCTCGAGCCTCTCT-8	0.332337	healthy people
	ACTCTCGGTCCTCATC-8	0.400071	healthy people
	ACTGTCCCACTTTAGG-8	0.384879	healthy people
	ACTGTCCGTTACGATC-8	0.401099	healthy people
	ACTGTGACACCATAAC-8	0.375352	healthy people
	ACTTCCGCAACAAAGT-8	0.407757	healthy people
	ACTTTGTGTTGGGAAC-8	0.394179	healthy people
	ACTTTGTTCCGGACTG-8	0.392012	healthy people
	AGCGCCAGTAACCAGG-8	0.362193	healthy people
	AGCTTCCGTCAACCAT-8	0.385848	healthy people
	AGGATAATCTTAAGGC-8	0.376268	healthy people
	AGGATCTGTTTCCAAG-8	0.312197	healthy people
	AGGTCTATCTTCGACC-8	0.355961	healthy people
	AGGTGTTGTTCTAAGC-8	0.367558	healthy people
	AGGTTGTGTTACACTG-8	0.411776	healthy people
	AGTCACACACCTCTGT-8	0.364381	healthy people
	AGTCATGAGCATACTC-8	0.402809	healthy people
	AGTGCCGTCGGTGTTA-8	0.353584	healthy people
	ATACCGACATCACAGT-8	0.393887	healthy people
	ATAGACCAGCAGCCCT-8	0.396717	healthy people
	ATAGAGAGTCATAAAG-8	0.370609	healthy people
	ATGCATGGTATTTCGG-8	0.343271	healthy people
	ATGTCTTCAAGCACCC-8	0.380653	healthy people
	ATTATCCGTTGCATTG-8	0.344704	healthy people
	ATTCATCTCAAGCCAT-8	0.322601	healthy people
	ATTCTACAGGCAGTCA-8	0.272452	healthy people
	ATTGTTCAGTCTCTGA-8	0.332945	healthy people
	ATTTCACAGCAGCCTC-8	0.33248	healthy people
	ATTTCTGTCCGTAGTA-8	0.37511	healthy people
	CAAAGAACAGCACAGA-8	0.343813	healthy people
	CAACCAAGTATGGTTC-8	0.387987	healthy people
	CAAGACTAGGACGCTA-8	0.405328	healthy people
	CAAGGGACAAGAGAGA-8	0.387907	healthy people
	CAATACGTCACGGGCT-8	0.373708	healthy people
	CAATACGTCATCGACA-8	0.379222	healthy people
	CACGAATGTTCAAGGG-8	0.330602	healthy people
	CACTGTCAGATACGAT-8	0.366603	healthy people
	CACTTCGCATCAACCA-8	0.35307	healthy people
	CAGAGCCGTGTTAAAG-8	0.379952	healthy people
	CAGCAATTCCGGTTCT-8	0.336841	healthy people
	CAGCACGGTGTCATCA-8	0.30484	healthy people
	CAGTTCCCAGCGCTTG-8	0.358499	healthy people
	CATACCCGTGTCCATA-8	0.354385	healthy people
	CATAGACAGACTCCGC-8	0.369088	healthy people
	CATCGGGAGCGTTAGG-8	0.362837	healthy people
	CATGAGTGTTGGGATG-8	0.359235	healthy people
	CATTCTAAGAGAGCCT-8	0.389202	healthy people
	CCAATTTTCAGGGATG-8	0.365403	healthy people
	CCAATTTTCGCAATTG-8	0.348422	healthy people
	CCACACTAGACCGCCT-8	0.365646	healthy people
	CCGGTGAAGGGCTAAC-8	0.412024	healthy people
	CCGGTGACAAGAGCTG-8	0.376216	healthy people
	CCGTAGGGTGAATTGA-8	0.382333	healthy people
	CCGTTCAAGGTCATAA-8	0.372814	healthy people
	CCTCAGTTCCCAATAG-8	0.381947	healthy people
	CCTCCTCGTAGCTGAG-8	0.381277	healthy people
	CCTCTCCAGTGCGCTC-8	0.388601	healthy people
	CCTGCATGTACCAGAG-8	0.42665	healthy people
	CCTTCAGCATATCGGT-8	0.415817	healthy people
	CGACAGCAGGGCAGAG-8	0.343883	healthy people
	CGAGGAAAGGCTTTCA-8	0.307193	healthy people
	CGAGGAACAGTTACCA-8	0.387245	healthy people
	CGAGTGCCACTTGGGC-8	0.40401	healthy people
	CGAGTTAGTCACTTAG-8	0.361944	healthy people
	CGCCATTTCTGCGAGC-8	0.375933	healthy people
	CGCGTGACATAACAGA-8	0.354968	healthy people
	CGGTCAGAGTGCCCGT-8	0.400416	healthy people
	CGTCAAAAGGGTACAC-8	0.385343	healthy people
	CGTGATACAATTCACG-8	0.397395	healthy people
	CGTTAGAAGTATAACG-8	0.434086	healthy people
	CTACAGAGTCCTCCAT-8	0.368232	healthy people
	CTACAGAGTGGCTCTG-8	0.406735	healthy people
	CTACCCATCAGCTGAT-8	0.361041	healthy people
	CTACCCATCCACACAA-8	0.338694	healthy people
	CTACCTGAGCGACCCT-8	0.396559	healthy people
	CTCAAGAGTGATGGCA-8	0.388497	healthy people
	CTCAATTGTCGATTTG-8	0.355955	healthy people
	CTCCACACAGTAGAGC-8	0.384221	healthy people
	CTCCTTTGTAACATGA-8	0.405844	healthy people
	CTGAGCGCATTGAAGA-8	0.365593	healthy people
	CTGAGGCGTCTAGTGT-8	0.37799	healthy people
	CTGATCCGTCCACAGC-8	0.321506	healthy people
	CTGCCATTCTAGTGTG-8	0.383086	healthy people
	CTGCCTAGTATTGGCT-8	0.405514	healthy people
	CTGCTCATCAAAGGAT-8	0.372214	healthy people
	CTGTAGATCGCACGAC-8	0.324243	healthy people
	CTGTATTGTGTGACCC-8	0.360271	healthy people
	CTTCCGAGTCCTCATC-8	0.378646	healthy people
	GAACACTAGCTGTTCA-8	0.362554	healthy people
	GAAGAATGTTATGTCG-8	0.420734	healthy people
	GAAGCGACACTACTTT-8	0.397996	healthy people
	GACCCAGCAACGTAAA-8	0.391752	healthy people
	GACGTTAGTACGATCT-8	0.336574	healthy people
	GAGACCCCAGTTGTCA-8	0.381044	healthy people
	GAGATGGCAACCGGAA-8	0.354664	healthy people
	GAGTTTGAGAGGATCC-8	0.323676	healthy people
	GAGTTTGAGTACAGAT-8	0.341494	healthy people
	GATGAGGGTACCGGCT-8	0.372794	healthy people
	GATGTTGAGAGTACCG-8	0.375591	healthy people
	GCAACCGGTGTTGACT-8	0.378053	healthy people
	GCACGGTCATGTCTAG-8	0.341138	healthy people
	GCAGCCAGTCAAGCCC-8	0.362925	healthy people
	GCATCGGCACGACGCT-8	0.38042	healthy people
	GCATGATCACCCTGTT-8	0.379583	healthy people
	GCCAGCAAGCCAACCC-8	0.409485	healthy people
	GCCATGGAGCCTCAAT-8	0.367739	healthy people
	GCGTTTCGTGCCGGTT-8	0.403727	healthy people
	GCTACAAGTCCTGGTG-8	0.335532	healthy people
	GCTGCAGCAACACTAC-8	0.387258	healthy people
	GCTGGGTCACCTGCTT-8	0.32909	healthy people
	GCTTCACTCTTGATTC-8	0.394784	healthy people
	GCTTCACTCTTTGCTA-8	0.358302	healthy people
[truncated: 8,771 more rows]

## Sheet: Figure 4b
Fig. 4b
		severe stage	remission stage	healthy control
	number of plasma B cells	303	190	80
	number of B cells	824	641	6462
	percentage of plasma B cells in all B cells	0.367718	0.296412	0.0123801

## Sheet: Figure 4h
Fig. 4h
	Effector CD8 T cells	average expression of geneset of GO term "CELL CHEMOTAXIS"	patient stage
	AGACAAAGTTGGCCTG-1	0.154533	healthy people
	GTAGAAAAGTGCAGGT-2	0.193515	healthy people
	CATAGACGTCCAGGTC-3	0.253601	healthy people
	GGCACGTGTGAATAAC-5	0.167001	healthy people
	TACTTCAGTACTAAGA-5	0.160442	healthy people
	ATGGGAGAGCGAATGC-6	0.173018	healthy people
	GATGACTCAACCCTAA-7	0.165539	healthy people
	TCGCACTTCCTTATCA-7	0.166776	healthy people
	CGGAGAAAGCGTGTCC-8	0.158435	healthy people
	TTCGCTGTCGCAATGT-8	0.202399	healthy people
	AGCTCAATCATGCTAG-10	0.210803	healthy people
	TAAGCGTTCCATGAGT-11	0.125161	healthy people
	TGTAGACGTGTGTGGA-11	0.238008	healthy people
	ATCGATGCAGGCATGA-12	0.168734	healthy people
	GGTGTTATCCCTAGGG-12	0.192528	healthy people
	GAGTCATTCTGATTCT-13	0.174123	healthy people
	GGTGATTTCAGTCACA-16	0.181007	healthy people
	GTAGATCCAAGATCCT-16	0.16361	healthy people
	AAACGAAGTCTGATCA-1	0.253864	healthy people
	AAAGGTATCGGCATCG-1	0.171759	healthy people
	AAAGTCCGTCGAGCTC-1	0.203118	healthy people
	AGGCATTGTCGGCCTA-1	0.17768	healthy people
	AGGCTGCTCCTCACCA-1	0.173369	healthy people
	ATCCGTCTCAATCAGC-1	0.196258	healthy people
	ATGCATGCATCCGAAT-1	0.194841	healthy people
	ATTCCCGTCGTAGCTA-1	0.199334	healthy people
	CACCAAATCGGTCGGT-1	0.2193	healthy people
	CACTGTCGTGGTAATA-1	0.163341	healthy people
	CCATAAGGTCCGGATC-1	0.183044	healthy people
	CCCGAAGGTGGTCCCA-1	0.215877	healthy people
	CCTCATGCAATATCCG-1	0.186825	healthy people
	CCTCCTCCAATAGAGT-1	0.215406	healthy people
	CGTAATGTCATTGTGG-1	0.189646	healthy people
	CGTCAAAGTCTACATG-1	0.210059	healthy people
	CTCAAGAAGGTGCCAA-1	0.211476	healthy people
	CTCAGTCTCTTTCCGG-1	0.203423	healthy people
	CTCATCGTCCGTCACT-1	0.191219	healthy people
	CTCATTAGTTTGCCGG-1	0.162172	healthy people
	CTCTGGTGTGTTCAGT-1	0.166627	healthy people
	CTTCCTTTCCATTTCA-1	0.203652	healthy people
	GACTTCCAGGCACTAG-1	0.160121	healthy people
	GAGTCTATCGTGTTCC-1	0.193123	healthy people
	GATGACTGTGTTACTG-1	0.242494	healthy people
	GATGAGGGTAGTGCGA-1	0.15757	healthy people
	GCGGAAATCTGGCTGG-1	0.183346	healthy people
	GTAACCAGTTGCATAC-1	0.206431	healthy people
	GTATTTCAGAGGTTTA-1	0.17384	healthy people
	GTTTGGAAGAACCGCA-1	0.198971	healthy people
	TAAGTCGTCAGCACCG-1	0.206094	healthy people
	TAGGTACTCTGTAACG-1	0.208086	healthy people
	TATTTCGGTCGAACAG-1	0.212017	healthy people
	TCACGCTAGCGTCTGC-1	0.199938	healthy people
	TCTCACGGTGTCCACG-1	0.163613	healthy people
	TCTGCCACATCGTGCG-1	0.201172	healthy people
	TGACAGTGTGTCCTAA-1	0.164972	healthy people
	TGCGGGTGTCTCGGAC-1	0.217926	healthy people
	TGCTCGTCACCCATAA-1	0.178223	healthy people
	TTCCTTCTCTTGGATG-1	0.167972	healthy people
	TTGATGGTCTCGCAGG-1	0.197134	healthy people
	TTTCAGTAGTTCCGTA-1	0.190472	healthy people
	TTTGACTAGCGCTGAA-1	0.179063	healthy people
	TTTGGAGTCTCCTGTG-1	0.206019	healthy people
	ACTGTGAAGCGGTAGT-2	0.166309	healthy people
	AGCGCCAGTGTACATC-2	0.150465	healthy people
	AGGACTTTCACTCACC-2	0.205069	healthy people
	AGGTCTAGTTTGTTCT-2	0.192765	healthy people
	ATCACGAGTCTGCGCA-2	0.171009	healthy people
	ATCACGATCAACACGT-2	0.170573	healthy people
	ATGCGATCAGAGCCCT-2	0.184984	healthy people
	CATACTTGTGGACCTC-2	0.168559	healthy people
	CCACACTTCTGTGTGA-2	0.201073	healthy people
	CTCAACCTCCTACAAG-2	0.203739	healthy people
	CTCCCAATCTACACTT-2	0.210543	healthy people
	CTGCGAGAGTCTAACC-2	0.136765	healthy people
	CTGTGGGCATGAGAAT-2	0.216891	healthy people
	CTTTCAACAGGAGACT-2	0.199088	healthy people
	GAAACCTCAGAGGTTG-2	0.14416	healthy people
	GAATAGATCCAGCCTT-2	0.16989	healthy people
	GACCCAGTCCACATAG-2	0.189941	healthy people
	GACCCAGTCTTTCAGT-2	0.188277	healthy people
	GAGAAATCAACGTTAC-2	0.196128	healthy people
	GAGTGTTTCTCTCAAT-2	0.193372	healthy people
	GAGTTACTCAGACCCG-2	0.148298	healthy people
	GCCCGAAAGTATGTAG-2	0.201251	healthy people
	GCCGATGTCATGAAAG-2	0.162436	healthy people
	GCCTGTTGTATGACAA-2	0.178693	healthy people
	GTAGTACTCCAGCAAT-2	0.200786	healthy people
	GTCTACCTCCATGCAA-2	0.186339	healthy people
	GTTGCGGTCCGCTTAC-2	0.17513	healthy people
	TACGCTCAGGTGGGTT-2	0.192165	healthy people
	TACTTCAGTTCCCAAA-2	0.198808	healthy people
	TATCCTAGTAACCCTA-2	0.218734	healthy people
	TATCTGTGTATGGGAC-2	0.220825	healthy people
	TCAAGTGGTGTTGACT-2	0.198691	healthy people
	TCATTGTTCGCCACTT-2	0.227414	healthy people
	TCCGTGTCATGAAAGT-2	0.192667	healthy people
	TGGGAAGTCACTGGGC-2	0.231575	healthy people
	TTACCGCGTTCTAAGC-2	0.197341	healthy people
	TTCGGTCTCACTGTCC-2	0.22755	healthy people
	AAGTCGTCAACACGAG-3	0.179534	healthy people
	ACAAGCTAGCTGGCTC-3	0.183974	healthy people
	ACCATTTTCAGCTTCC-3	0.190903	healthy people
	ACGGTTACAACACGAG-3	0.204265	healthy people
	ACTTATCTCTAGTCAG-3	0.173204	healthy people
	AGAGCAGGTCAGGAGT-3	0.16818	healthy people
	AGATGAAGTCCGGATC-3	0.212144	healthy people
	AGCCACGGTTATGGTC-3	0.215046	healthy people
	AGGCCACGTAGGTAGC-3	0.200577	healthy people
	AGGGTGACAACCACAT-3	0.195693	healthy people
	ATACCTTGTCTCTCCA-3	0.222669	healthy people
	ATAGACCGTGAATAAC-3	0.175661	healthy people
	ATATCCTCACCGTGAC-3	0.193033	healthy people
	ATCACGACACAAATGA-3	0.182051	healthy people
	ATCGGATCAGAGGCAT-3	0.171209	healthy people
	ATTCACTTCAGCACCG-3	0.173731	healthy people
	CATCGCTAGCTACGTT-3	0.182941	healthy people
	CATCGGGGTCCCGCAA-3	0.180981	healthy people
	CCCGGAACATTAAAGG-3	0.186941	healthy people
	CCGGACAAGTTCACTG-3	0.156136	healthy people
	CCGGTGAAGGCACAAC-3	0.176715	healthy people
	CGAAGGACAATAAGGT-3	0.179341	healthy people
	CGGAGAATCTAATTCC-3	0.181295	healthy people
	CTATCTAGTGGTCCGT-3	0.175324	healthy people
	GACAGCCTCGCTGACG-3	0.19774	healthy people
	GATCGTACAAAGCAAT-3	0.19767	healthy people
	GATGGAGCAGCGGTTC-3	0.19806	healthy people
	GATTTCTAGATGTTCC-3	0.194005	healthy people
	GCACATACACGGCTAC-3	0.127358	healthy people
	GCTCAAAAGTGAATAC-3	0.1891	healthy people
	GGTAACTCAGACTCTA-3	0.187029	healthy people
	GTCAAACAGACGGAAA-3	0.264764	healthy people
	GTCCTCAGTCTGTAAC-3	0.178963	healthy people
	GTCTAGAGTGAGATTA-3	0.203138	healthy people
	GTTGTGATCTGCACCT-3	0.161534	healthy people
	TACTTGTAGGAACTAT-3	0.189984	healthy people
	TATTTCGTCAAGGAGC-3	0.197474	healthy people
	TCAGTTTCACGGCGTT-3	0.191981	healthy people
	TCATTCACATATGGCT-3	0.149011	healthy people
	TCGGGTGAGAGAGCCT-3	0.160388	healthy people
	TCTGGCTCAAATCCCA-3	0.222056	healthy people
	TGGAGGACACCTGAAT-3	0.164537	healthy people
	TGGGAGAAGGTCCCGT-3	0.181337	healthy people
	TGTCCCATCCCGATCT-3	0.217195	healthy people
	TTACGCCCAGGCGAAT-3	0.219612	healthy people
	TTCTCTCAGGCCTAGA-3	0.227669	healthy people
	AGCGTATCAAACACCT-4	0.178543	healthy people
	AGCTTCCCACCCTGAG-4	0.183457	healthy people
	AGGACTTGTTGGTACT-4	0.16386	healthy people
	AGGGCCTTCCATCCGT-4	0.174883	healthy people
	AGTGATCCACAATGAA-4	0.159616	healthy people
	ATTCCTAAGCACGTCC-4	0.168744	healthy people
	ATTGTTCAGTGCGTCC-4	0.160785	healthy people
	CAACCAATCTGGCCTT-4	0.205657	healthy people
	CACTAAGTCCCTTCCC-4	0.217096	healthy people
	CACTGGGAGGTGCTTT-4	0.210113	healthy people
	CAGTTAGCAGAGTCAG-4	0.204198	healthy people
	CCTCACATCTGGGATT-4	0.170848	healthy people
	CGCCAGAGTGTGTTTG-4	0.209804	healthy people
	CGTAATGAGCAACAAT-4	0.249585	healthy people
	CGTAATGCACTGCGAC-4	0.189347	healthy people
	CGTTAGAGTATAGCTC-4	0.2142	healthy people
	CTCCAACGTATAGGAT-4	0.202069	healthy people
	CTGAATGTCCTCACCA-4	0.16942	healthy people
	CTGCATCCAATCCAGT-4	0.203733	healthy people
	CTTCCGATCATTACCT-4	0.166617	healthy people
	CTTCGGTCAGGCATGA-4	0.186537	healthy people
	GAACACTAGGTGATCG-4	0.1833	healthy people
	GATAGCTCAGCTTTCC-4	0.232282	healthy people
	GGTAATCGTCCGGATC-4	0.185839	healthy people
	GTATTTCGTAGAGTTA-4	0.181401	healthy people
	GTTACGAAGCGGTATG-4	0.221554	healthy people
	GTTACGATCCCTCATG-4	0.160727	healthy people
	TACCGAAGTACGCTAT-4	0.184407	healthy people
	TATACCTCATTGCCGG-4	0.196747	healthy people
	TCAGCAACATCTGTTT-4	0.212524	healthy people
	TCCTTTCCAGTGGTGA-4	0.213066	healthy people
	TCGCTCACAGAGACTG-4	0.203625	healthy people
	TCTGGCTCATCGTTCC-4	0.172863	healthy people
	TGATGCACATAGCACT-4	0.168683	healthy people
	TGCACGGGTGATACCT-4	0.186441	healthy people
	TGGAGGATCTACCTTA-4	0.159155	healthy people
	TTAGGGTAGCTACAAA-4	0.172316	healthy people
	TTCAATCTCCACGGAC-4	0.214543	healthy people
	TTGGGATCAATCTGCA-4	0.175749	healthy people
	AAAGTGAAGTATCCTG-5	0.212759	healthy people
	AACCATGGTGTGTCCG-5	0.208974	healthy people
	ACATCGATCCGTTTCG-5	0.179945	healthy people
	ACTATGGAGTGTTCCA-5	0.191231	healthy people
	ACTTTGTCATCCAACA-5	0.209708	healthy people
	AGAAATGCATGACAAA-5	0.193661	healthy people
	AGAACAACAACTCGTA-5	0.167581	healthy people
	AGATAGAGTCACAGAG-5	0.197695	healthy people
	AGGGCCTCAGCTTTGA-5	0.186018	healthy people
	AGGGTGAGTCGAGCAA-5	0.162304	healthy people
	AGTCTCCGTTGGACCC-5	0.224272	healthy people
	ATCACTTGTTGCTCAA-5	0.221561	healthy people
	ATCAGGTTCCGTGGCA-5	0.189769	healthy people
	ATCCATTAGTCTAACC-5	0.181248	healthy people
	ATCGTCCTCACTGAAC-5	0.18992	healthy people
	ATTTCTGTCGGACTGC-5	0.175015	healthy people
	CAACAACGTGCCCTTT-5	0.162003	healthy people
	CCGGACAGTCCGAAGA-5	0.156981	healthy people
	CCGTGAGTCCTACACC-5	0.209418	healthy people
	CCTCTCCTCTAGTGAC-5	0.24611	healthy people
	CCTTTGGTCGAAGCAG-5	0.163482	healthy people
	CGACAGCAGGGTACAC-5	0.192732	healthy people
	CGAGGAAAGATGAACT-5	0.186514	healthy people
	CGGAACCCACTTGAGT-5	0.174729	healthy people
	CTGTCGTTCTAGACAC-5	0.171981	healthy people
	GAGTCTACATTGAAGA-5	0.197819	healthy people
	GATCGTACATGTGGCC-5	0.218037	healthy people
	GATTCTTGTTAGGGTG-5	0.181365	healthy people
	GGACGTCAGGGTCACA-5	0.156169	healthy people
	GTAATGCTCGAAGCCC-5	0.194366	healthy people
	GTCTCACGTTGGGCCT-5	0.189707	healthy people
	TCAATCTGTATGCGTT-5	0.20315	healthy people
	TCATCATGTACGAGTG-5	0.26115	healthy people
	TCATGCCTCCCAGGAC-5	0.167343	healthy people
	TCCCATGAGCTTAAGA-5	0.205696	healthy people
	TCGTGCTCATCGATCA-5	0.173663	healthy people
	TGACCCTCACCCTAGG-5	0.173793	healthy people
	TTGATGGCAATAGGGC-5	0.195868	healthy people
	TTTACGTAGCATGAAT-5	0.208652	healthy people
	AACACACCAATGGCCC-6	0.208008	healthy people
	AACCATGGTACATTGC-6	0.17278	healthy people
	AAGCGTTGTTACCCTC-6	0.187573	healthy people
	AATCGTGAGAATCTAG-6	0.204234	healthy people
	AATGCCATCTTCGTGC-6	0.175825	healthy people
	AATGGCTAGCGTCTGC-6	0.159326	healthy people
	ACCTGTCCAAACCACT-6	0.186985	healthy people
	ACTGCAACATGGGATG-6	0.230516	healthy people
	AGACAGGGTGTTCATG-6	0.198334	healthy people
	AGATCCAGTCCGAAGA-6	0.192125	healthy people
	AGATGAAAGGACACTG-6	0.203226	healthy people
	AGGCATTTCAACCTTT-6	0.180543	healthy people
	AGGTTGTCATTAAAGG-6	0.180244	healthy people
	AGTGTTGCAGTTCTAG-6	0.195203	healthy people
	ATCCCTGCATAGGCGA-6	0.188346	healthy people
	ATGCGATTCTCAAAGC-6	0.176511	healthy people
	CAAAGAACATGGCTGC-6	0.207111	healthy people
	CAACCTCGTGGACCAA-6	0.198094	healthy people
	CACAACAGTGGGTTGA-6	0.140393	healthy people
	CAGATTGGTGCACATT-6	0.214879	healthy people
	CCAAGCGAGACCATGG-6	0.202405	healthy people
	CCAATGACAGAAATCA-6	0.14277	healthy people
	CCCATTGAGTCAGCGA-6	0.171487	healthy people
	CCCATTGCAGACGCTC-6	0.155989	healthy people
	CCCGAAGTCTGGTCAA-6	0.18939	healthy people
	CCGTGAGGTGGTCAAG-6	0.234873	healthy people
	CGTAATGCACGTCGGT-6	0.148263	healthy people
	CGTCAAAAGCTGAAAT-6	0.172459	healthy people
	CTCAATTGTCACCACG-6	0.211026	healthy people
	CTCCCTCCAGGACGAT-6	0.1565	healthy people
	CTGGACGTCGCAATGT-6	0.163665	healthy people
	GAGATGGGTCGCCACA-6	0.175218	healthy people
	GAGGCCTAGGCTCCCA-6	0.169	healthy people
	GAGGCCTGTAGTCCTA-6	0.187869	healthy people
	GAGGGTACATTGTGCA-6	0.159373	healthy people
	GAGTTTGCAAAGCTCT-6	0.190741	healthy people
	GCCAACGGTCTAGTGT-6	0.232563	healthy people
	GCCGTGAAGGTCCGAA-6	0.148751	healthy people
	GGATCTATCTGCTCTG-6	0.206314	healthy people
	GGGAGTACAGTTACCA-6	0.157119	healthy people
	GGGATGAAGCATTGAA-6	0.151	healthy people
	GGGCTCAGTCAAGCCC-6	0.201179	healthy people
	GTAACACTCGTAACCA-6	0.192283	healthy people
	GTCATGAGTCAGGCAA-6	0.168054	healthy people
	GTCCTCAGTAATGATG-6	0.175553	healthy people
	GTCTACCCAAGCTGCC-6	0.174449	healthy people
	GTCTGTCGTGCAACAG-6	0.176909	healthy people
	GTGAGCCTCAGCCCAG-6	0.206949	healthy people
	GTGTAACTCTCGCTCA-6	0.206103	healthy people
	GTTCTATTCTAACGGT-6	0.153542	healthy people
	TAGAGTCAGAGTGTTA-6	0.199379	healthy people
	TAGATCGTCCGTATAG-6	0.198041	healthy people
	TATTGCTCAGGAAGTC-6	0.14778	healthy people
	TCAGTCCTCGTAGTCA-6	0.170149	healthy people
	TCATCCGAGCGTATAA-6	0.161901	healthy people
	TCGACCTTCCACTGAA-6	0.164654	healthy people
	TCGATTTGTAGAATAC-6	0.186244	healthy people
	TCGTAGAGTTACACTG-6	0.207585	healthy people
	TGGGAAGCAGTTGTCA-6	0.204891	healthy people
	TGGGAGAGTTCGGTAT-6	0.172821	healthy people
	TGGTACAAGTCTGGAG-6	0.188382	healthy people
	TGGTAGTGTCGTGCCA-6	0.152891	healthy people
	TGTTACTCACGAGAAC-6	0.159223	healthy people
	TTGGGCGCAACAGCCC-6	0.236768	healthy people
	TTTCAGTGTTCCCACT-6	0.179373	healthy people
	TTTCCTCCACTAACCA-6	0.270169	healthy people
	AACAGGGCACAGCATT-7	0.215583	healthy people
	ACGGGTCAGTTGAATG-7	0.16197	healthy people
	ACTACGACACCAGTTA-7	0.222944	healthy people
	ACTCTCGCATGAATAG-7	0.19613	healthy people
	ACTGTCCCACCGCTGA-7	0.173774	healthy people
	AGACAAATCGGTTCAA-7	0.183402	healthy people
	AGAGCAGAGATCGGTG-7	0.1846	healthy people
	AGATAGACAATTGAGA-7	0.166072	healthy people
	AGCCACGAGACCAAAT-7	0.200835	healthy people
	AGGCCACAGCAGATAT-7	0.179738	healthy people
	AGGTGTTGTGCAATAA-7	0.197799	healthy people
	AGTCATGAGTGGCGAT-7	0.175781	healthy people
	ATACCGAGTAACCCGC-7	0.217415	healthy people
	ATTCGTTAGGGCTGAT-7	0.166602	healthy people
	ATTTCACAGATAGCAT-7	0.204258	healthy people
	CACGTGGTCACTTATC-7	0.205486	healthy people
	CATACCCGTAAGCTCT-7	0.20283	healthy people
	CGTTAGACACATACGT-7	0.1253	healthy people
	CGTTAGATCTCCAAGA-7	0.205803	healthy people
	CTACAGAGTGGAACCA-7	0.173041	healthy people
	CTCCTTTCACAATCTG-7	0.207363	healthy people
	GACACGCAGCTGACAG-7	0.182286	healthy people
	GAGGCAACACAAAGCG-7	0.169589	healthy people
	GAGTGAGCACGTATAC-7	0.206151	healthy people
	GATTGGTTCAGGTAAA-7	0.214283	healthy people
	GCCTGTTTCCGTGGTG-7	0.225332	healthy people
	GCGTTTCAGTTACGTC-7	0.198348	healthy people
	GGGTATTGTAACTTCG-7	0.209516	healthy people
	GTAGCTATCCACGTGG-7	0.245435	healthy people
	GTCCCATTCAGCACCG-7	0.236076	healthy people
	GTTGCGGCACCGTCTT-7	0.220707	healthy people
	TACCGAACAGCATACT-7	0.183713	healthy people
	TACGTCCTCTCACTCG-7	0.2082	healthy people
	TCAGGTACAGAATTCC-7	0.186678	healthy people
	TCATGAGAGGTAAGTT-7	0.180424	healthy people
	TCGATTTTCTTCCAGC-7	0.198103	healthy people
	TCGCAGGTCTGCTGAA-7	0.226425	healthy people
	TGTTCATGTCGAGATG-7	0.158658	healthy people
	TTCACCGTCGATACAC-7	0.173717	healthy people
	TTCAGGAGTACCGTGC-7	0.222033	healthy people
	TTCCTAAAGCGTTCCG-7	0.170333	healthy people
	TTCCTTCTCTGGTGGC-7	0.162749	healthy people
	TTTCACACAGCAGTAG-7	0.185713	healthy people
	AACCACACAGTCTTCC-8	0.212211	healthy people
	AACCTGAAGGTAGTAT-8	0.170356	healthy people
	ACAAGCTTCTTGGCTC-8	0.187221	healthy people
	ACAGGGATCAGATTGC-8	0.159924	healthy people
	ACCATTTCAGACTCTA-8	0.20982	healthy people
	ACGGGTCCACCGGTCA-8	0.231149	healthy people
	ACTCTCGCATTGAAAG-8	0.20259	healthy people
	ACTTCCGTCCACATAG-8	0.173332	healthy people
	AGATGAAAGGGAGGCA-8	0.163859	healthy people
	AGCGCTGAGTTGAATG-8	0.147302	healthy people
	AGGATCTTCGTTACCC-8	0.168396	healthy people
	AGGTCTAAGCACACAG-8	0.167073	healthy people
	AGTGATCAGATCCCAT-8	0.217417	healthy people
	ATAGACCGTCGTTTCC-8	0.193615	healthy people
	ATCATTCCACTTTAGG-8	0.229574	healthy people
	ATCGTCCAGAGTATAC-8	0.192182	healthy people
	ATCTCTAGTAGACAGC-8	0.206082	healthy people
	ATTACCTGTTGTGCAT-8	0.193327	healthy people
	ATTCACTAGTAAATGC-8	0.1932	healthy people
	CAAGCTACAATAGGAT-8	0.18457	healthy people
	CATCGGGGTACAGCGA-8	0.176582	healthy people
	CATGAGTAGCACACAG-8	0.193888	healthy people
	CCTTCAGTCGTCCATC-8	0.224465	healthy people
	CTCAGAATCTCCGAAA-8	0.165623	healthy people
	CTGCAGGCAGACCCGT-8	0.197531	healthy people
	GAATAGAAGTGATAAC-8	0.177814	healthy people
	GACATCACACTCACTC-8	0.167667	healthy people
	GATGACTAGTGATTCC-8	0.191438	healthy people
	GCACGTGGTAAGGAGA-8	0.199766	healthy people
	GCCATTCGTATCCTCC-8	0.219853	healthy people
	GCTACAACAATCAAGA-8	0.201928	healthy people
	GCTACCTAGTCAAGCG-8	0.209374	healthy people
	GCTACCTGTGTGTACT-8	0.207056	healthy people
	GGAGCAAAGCCAAGTG-8	0.166868	healthy people
	GGGTATTCAGAACTTC-8	0.190831	healthy people
	GGGTGAATCTTCGTGC-8	0.197366	healthy people
	GTCTCACGTACCCAGC-8	0.179181	healthy people
	GTGTTCCGTACTAAGA-8	0.165558	healthy people
	GTTGCGGAGAGGTTTA-8	0.191724	healthy people
	GTTGCGGGTCACAGAG-8	0.186551	healthy people
	TAACCAGGTATGCTAC-8	0.200788	healthy people
	TAAGCACTCCTGCTAC-8	0.211123	healthy people
	TATCCTAAGAGTGACC-8	0.179574	healthy people
	TCATATCAGACTCTTG-8	0.196805	healthy people
	TCCGTGTGTGGACCAA-8	0.186405	healthy people
	TGCCGAGCATGGTACT-8	0.20431	healthy people
	TGTTGAGAGCGAGAAA-8	0.169335	healthy people
	TTCATTGAGCTCTGTA-8	0.218685	healthy people
	TTGCCTGCACAGCGCT-8	0.181351	healthy people
	TTGGATGGTATGCTTG-8	0.183378	healthy people
	TTTATGCTCCGTACGG-8	0.24432	healthy people
	TTTCAGTTCGCGTTTC-8	0.199605	healthy people
	TTTCCTCAGGCTGAAC-8	0.141845	healthy people
	TTTGATCTCCGGACGT-8	0.152603	healthy people
	AAGATAGCAGAGTGTG-9	0.130494	healthy people
	AAGTTCGGTCTGTCAA-9	0.221861	healthy people
	AATCGTGGTGCCTGAC-9	0.186477	healthy people
	AGAAGTACAGCATCTA-9	0.203833	healthy people
	AGACTCACACAATGCT-9	0.170915	healthy people
	AGCCAGCAGCACTCAT-9	0.206928	healthy people
	AGGGTGAGTATTTCCT-9	0.202592	healthy people
	AGTTAGCCACTCATAG-9	0.190411	healthy people
	CACAACACAGATCCTA-9	0.198304	healthy people
	CAGATTGTCGACACTA-9	0.171826	healthy people
	CAGGGCTGTTCAAAGA-9	0.167175	healthy people
	CATTCTAAGGGTAGCT-9	0.218707	healthy people
	CCCATTGCATGATGCT-9	0.182226	healthy people
	CCTCACACATTCGATG-9	0.138242	healthy people
	CCTGCATTCTAGGCCG-9	0.186143	healthy people
	CCTTTGGGTGTACGCC-9	0.174297	healthy people
	CGCGTGACAGCTCGGT-9	0.176311	healthy people
	CTCATCGAGGTGCAGT-9	0.186863	healthy people
	CTGCCATCACAAGTTC-9	0.186397	healthy people
	CTGCTCAAGTGCACTT-9	0.209966	healthy people
	CTGTCGTTCGTCGGGT-9	0.1813	healthy people
	GAAGGGTCAGAGGGTT-9	0.190743	healthy people
	GACCGTGTCTCGCTTG-9	0.166765	healthy people
	GAGATGGAGTTCCGGC-9	0.176616	healthy people
	GAGTCTAAGTGCCGAA-9	0.2173	healthy people
	GAGTCTACACCTTCCA-9	0.181052	healthy people
	GCATCGGGTCGATTTG-9	0.207556	healthy people
	GCCTGTTCATTACGGT-9	0.186891	healthy people
	GGATGTTAGACATATG-9	0.178485	healthy people
	GGATGTTGTAGGGAGG-9	0.173734	healthy people
	GGCTGTGAGAGTACCG-9	0.190897	healthy people
	GGGATCCCATGCAGCC-9	0.177971	healthy people
	GGGCCATCACAACATC-9	0.164725	healthy people
	GTCTTTACAGAGGACT-9	0.16247	healthy people
	TAATTCCAGGAGTCTG-9	0.179798	healthy people
	TACGGTAGTGATTGGG-9	0.176903	healthy people
	TATACCTTCTCATGCC-9	0.169959	healthy people
	TATTCCAAGGGCAATC-9	0.167467	healthy people
	TCCACGTGTCGTGGAA-9	0.183577	healthy people
	TCGTCCAAGTATCCTG-9	0.18833	healthy people
	TGATGCATCGATTCCC-9	0.17667	healthy people
	TGCGACGGTGAATGTA-9	0.173529	healthy people
	TGGAGAGTCTCGCTTG-9	0.150694	healthy people
	TGGCGTGCATCGTGGC-9	0.156405	healthy people
	TGGTAGTGTAACGATA-9	0.157096	healthy people
	TTCCTTCGTCCGTTTC-9	0.225086	healthy people
	TTCTAGTAGATAGCAT-9	0.192364	healthy people
	TTGAACGAGGTCATTC-9	0.218796	healthy people
	TTGAGTGTCCGATGCG-9	0.234432	healthy people
	TTTAGTCAGAGTCGAC-9	0.212281	healthy people
	TTTCCTCGTGTGCCTG-9	0.207094	healthy people
	TTTCGATCAGTTCCAA-9	0.183688	healthy people
	AACCTTTTCACTAGCA-10	0.22854	healthy people
	ACCATTTTCTCCTACG-10	0.221127	healthy people
	ACGGAAGGTATTCCGA-10	0.200517	healthy people
	ACTGATGCATGGCCCA-10	0.160367	healthy people
	ACTTATCTCTGAGAGG-10	0.169811	healthy people
	AGCCACGGTATGTGTC-10	0.179182	healthy people
	AGCTACACAACGTATC-10	0.232488	healthy people
	AGGAAATGTTCGGTAT-10	0.207492	healthy people
	AGTACTGGTCAAAGTA-10	0.176017	healthy people
	ATACCTTTCCGACATA-10	0.172272	healthy people
	ATCGTGAGTAGGACTG-10	0.205085	healthy people
	ATCTCTACACGACTAT-10	0.209123	healthy people
	ATGACCACATCGGCCA-10	0.171432	healthy people
	ATGCCTCTCGCCGAGT-10	0.147838	healthy people
	ATTCACTTCGTGTTCC-10	0.165323	healthy people
	ATTCGTTAGCGCATCC-10	0.169224	healthy people
	CAACGGCGTAGCTTTG-10	0.190817	healthy people
	CACAACAAGTCCCAGC-10	0.213455	healthy people
	CACTAAGCAAGCCCAC-10	0.210653	healthy people
	CAGATCAGTAGGCTCC-10	0.195129	healthy people
	CATGCTCCACCGTGCA-10	0.246722	healthy people
	CCGATGGTCTCTAGGA-10	0.194014	healthy people
	CCTCAGTCAACACGTT-10	0.164786	healthy people
	CGAGTGCGTGATCATC-10	0.123847	healthy people
	CGATGGCGTAGCGATG-10	0.197158	healthy people
	CGCAGGTCATAGGAGC-10	0.157852	healthy people
	CGCCAGAAGAAGAGCA-10	0.221062	healthy people
	CTAACCCCACATTCTT-10	0.179022	healthy people
	CTAACTTTCGCTGTTC-10	0.235518	healthy people
	CTACAGAAGTATTAGG-10	0.231962	healthy people
	CTCAGGGGTGCCCGTA-10	0.16436	healthy people
	CTCCTTTTCTTTCGAT-10	0.167674	healthy people
	CTGCCTACACGGAAGT-10	0.223822	healthy people
	CTGTAGAGTGTTCCTC-10	0.173715	healthy people
	GAATCGTTCACATACG-10	0.261861	healthy people
	GACCCAGGTCGTGTTA-10	0.175997	healthy people
	GCCATTCTCTACTCAT-10	0.182294	healthy people
	GGAGAACGTAACATGA-10	0.217505	healthy people
	GGAGGTACAATCTGCA-10	0.210157	healthy people
	GGGAGATCAGAGCTAG-10	0.150162	healthy people
	GGGCCATAGCACACAG-10	0.188073	healthy people
	GGGTAGAGTTAACAGA-10	0.190381	healthy people
	GGGTATTAGGCACAAC-10	0.156142	healthy people
	GGGTGAATCTGACGCG-10	0.227802	healthy people
	GTATTGGGTGGCATCC-10	0.181309	healthy people
	GTCAAGTCAGCCCAGT-10	0.248845	healthy people
	GTCCCATAGTACAGAT-10	0.205242	healthy people
	GTCTCACAGTGACACG-10	0.142058	healthy people
	GTGGAGACACTGTTCC-10	0.209192	healthy people
	GTGGGAACAGGGAATC-10	0.203108	healthy people
	GTTATGGAGTAGGCCA-10	0.192001	healthy people
	GTTGCTCGTAGCTAAA-10	0.189606	healthy people
	TAACACGTCCCAGCGA-10	0.19857	healthy people
	TAAGTCGAGAGAGCCT-10	0.162662	healthy people
	TAATCTCTCGCCGTGA-10	0.21344	healthy people
	TACCGAAAGGATTTCC-10	0.163767	healthy people
	TACTTGTGTTCAGTAC-10	0.18933	healthy people
	TAGGGTTAGCATCAGG-10	0.180039	healthy people
	TCACTCGCAGGGATAC-10	0.206635	healthy people
	TCGACCTCATTGTACG-10	0.254428	healthy people
	TCTCAGCAGGGTGAGG-10	0.180132	healthy people
	TGCACGGGTGATACCT-10	0.182643	healthy people
	TGCGATACATTGAGCT-10	0.157308	healthy people
	TGGTGATAGAATTCAG-10	0.178577	healthy people
	TGTCCACCACTTGGGC-10	0.191462	healthy people
	TGTCCACCATGCAGGA-10	0.216322	healthy people
	TTACCGCGTGCCTACG-10	0.159815	healthy people
	TTCCGGTCACAAATGA-10	0.196584	healthy people
	TTCTTCCTCCACACCT-10	0.191614	healthy people
	TTGTGTTAGCAACAAT-10	0.182275	healthy people
	TTTAGTCAGAGGTCGT-10	0.160799	healthy people
	AAAGAACCAGTAACCT-11	0.15149	healthy people
	AAAGGATTCTAGACCA-11	0.169656	healthy people
	AAAGTCCCATTGCTTT-11	0.174978	healthy people
	AACGGGAAGTTGCCCG-11	0.194396	healthy people
	ACATCGATCCGCTGTT-11	0.180077	healthy people
	ACCATTTCAATAGTAG-11	0.180699	healthy people
	AGTAGCTTCACTCGAA-11	0.160495	healthy people
	AGTCACATCGGCATTA-11	0.186521	healthy people
	ATCGGCGTCTGGAAGG-11	0.155702	healthy people
	ATTGTTCTCTATGTGG-11	0.214064	healthy people
	CATAAGCTCGGCATAT-11	0.141145	healthy people
	CCAAGCGAGAAACCCG-11	0.190913	healthy people
	CCAATGATCGCAGTTA-11	0.171424	healthy people
	CCGCAAGAGTTTGAGA-11	0.221672	healthy people
	CCGTGAGGTAACTGCT-11	0.22712	healthy people
	CGAGAAGAGATGACAT-11	0.171126	healthy people
	CGAGGAACACAGCCTG-11	0.174589	healthy people
	CGCATAACAACGACAG-11	0.229258	healthy people
	CGCGTGAAGTTCCAGT-11	0.194102	healthy people
	CGGGTCATCCAACCGG-11	0.126136	healthy people
	CGTTCTGCACGGCCAT-11	0.214509	healthy people
	CTTCTCTAGGACTTCT-11	0.182197	healthy people
	GAGAGGTCAGAGTCAG-11	0.196251	healthy people
	GATAGCTAGGCTTTCA-11	0.169366	healthy people
	GATCAGTTCACCTCAC-11	0.21936	healthy people
	GATCGTAAGACTGGGT-11	0.183264	healthy people
	GATCGTATCGAGCCAC-11	0.166579	healthy people
	GCACATAAGCGTATAA-11	0.222505	healthy people
	GCATTAGTCAGGGTAG-11	0.184379	healthy people
	GCGGATCGTGACCGAA-11	0.213475	healthy people
	GCGGATCTCTCGCCTA-11	0.194926	healthy people
	GGGCGTTCATAAGATG-11	0.22047	healthy people
	GGGTGTCTCGGAATGG-11	0.199681	healthy people
	GGTAATCAGCGTTACT-11	0.178741	healthy people
	GGTCACGGTTTAAGGA-11	0.170462	healthy people
	GTCACTCAGGGTATAT-11	0.15166	healthy people
	GTCCACTGTCCTCCTA-11	0.173663	healthy people
	TAGGAGGCAGTTAAAG-11	0.224686	healthy people
	TCATTACAGGTTCATC-11	0.17579	healthy people
	TCCATCGGTGTTAACC-11	0.18453	healthy people
	TCCATGCGTTGCAAGG-11	0.188028	healthy people
	TCTATACTCCCGTTGT-11	0.217971	healthy people
	TGACGCGCAACACTAC-11	0.205238	healthy people
	TGAGCATCAGTTGGTT-11	0.238969	healthy people
	TGCAGTAAGAAGGGAT-11	0.154541	healthy people
	TGCATCCTCGTCGCTT-11	0.226333	healthy people
	TGCTCGTCAAGCGCAA-11	0.175695	healthy people
	TGCTTGCTCCCACAGG-11	0.176506	healthy people
	TTAGGCATCCTTCTTC-11	0.201927	healthy people
	TTCCAATGTATGTGTC-11	0.173971	healthy people
	TTCCTTCTCATAGGCT-11	0.212034	healthy people
	TTGGGCGTCTTCACAT-11	0.209466	healthy people
	TTTACGTTCAAGCCCG-11	0.181663	healthy people
	TTTAGTCCAACTGCTA-11	0.188543	healthy people
	TTTATGCGTCCAGCGT-11	0.187739	healthy people
	TTTGGAGTCTGGACCG-11	0.206377	healthy people
	AAAGGATCACTCATAG-12	0.15823	healthy people
	AAGCATCCAATCCTTT-12	0.15769	healthy people
	AAGCGTTAGTGAGGCT-12	0.177011	healthy people
	AATGAAGAGTCAATCC-12	0.160456	healthy people
	AATGGAAGTATAGCTC-12	0.185488	healthy people
	AATGGAATCATCTGTT-12	0.169124	healthy people
	ACATGCAAGGCGAACT-12	0.166558	healthy people
	ACATTTCAGGATTTGA-12	0.234124	healthy people
	ACGGTTACAGGAACCA-12	0.184125	healthy people
	ACTATCTCACAGTACT-12	0.159587	healthy people
	ACTCCCACAAAGACGC-12	0.155772	healthy people
	ACTGATGCAGGAATCG-12	0.187147	healthy people
	ACTGTCCCAGTGCCTG-12	0.171711	healthy people
	ACTGTGAAGGCTTAAA-12	0.183155	healthy people
	ACTTAGGGTGACATCT-12	0.237206	healthy people
	AGACCATGTTTCGACA-12	0.17356	healthy people
	AGGTCTACACACTGGC-12	0.171306	healthy people
	AGTGATCGTTCTAAGC-12	0.184402	healthy people
	ATAGAGAGTGCGTGCT-12	0.190242	healthy people
	ATGACCATCATCGGGC-12	0.183358	healthy people
	ATGTCTTCAGATCACT-12	0.169849	healthy people
	CAACCTCGTTGGGTTT-12	0.166343	healthy people
	CACTTCGTCTTGCAAG-12	0.154025	healthy people
	CATCGTCTCATGTCAG-12	0.199728	healthy people
	CATGCAAGTTGTTGAC-12	0.162156	healthy people
	CATTCTAAGACCTGGA-12	0.170803	healthy people
	CCATCACTCGACGTCG-12	0.200595	healthy people
	CCGTAGGGTGTTTGCA-12	0.207701	healthy people
	CGCCAGATCCAAACCA-12	0.169809	healthy people
	CTCAAGAGTCGCGTTG-12	0.19456	healthy people
	CTCCCTCGTTTAGTCG-12	0.186791	healthy people
	GAACGTTAGATACGAT-12	0.163385	healthy people
	GAAGTAAAGACATATG-12	0.17365	healthy people
	GACCCAGCAGCCCACA-12	0.203546	healthy people
	GAGTGTTAGTCACTGT-12	0.19613	healthy people
	GAGTTACGTGTAGGAC-12	0.142725	healthy people
	GATCGTACAGTGTACT-12	0.170104	healthy people
	GATCGTAGTTCAGTAC-12	0.180879	healthy people
	GCAACATTCGTCGACG-12	0.177875	healthy people
	GCAACCGGTGACTAAA-12	0.195671	healthy people
	GCCATTCTCTAGTGTG-12	0.194348	healthy people
	GGGTGAATCATTTGCT-12	0.20013	healthy people
	GTTACCCCAAATGAGT-12	0.206368	healthy people
	TACAGGTGTGCTCTTC-12	0.206	healthy people
	TACCCGTGTATGTCAC-12	0.138597	healthy people
	TATATCCTCCGCGGAT-12	0.202255	healthy people
	TCAAGACCAGAGGCAT-12	0.175151	healthy people
	TCAGTTTTCCGATCGG-12	0.18831	healthy people
	TCATGCCCACGGGTAA-12	0.166393	healthy people
	TCCCAGTGTTTGGGAG-12	0.131914	healthy people
	TCCTAATAGAGCTGAC-12	0.198333	healthy people
	TCCTCGACACGTACAT-12	0.214728	healthy people
	TCGTGCTAGGCTGAAC-12	0.157977	healthy people
	TCTACATCACCTCAGG-12	0.197611	healthy people
	TGACTCCGTGCCTGCA-12	0.195866	healthy people
	TGATTCTCATCGAGCC-12	0.185381	healthy people
	TGGGCGTCACGAGGAT-12	0.213534	healthy people
	TTACCATGTGTAGTGG-12	0.191245	healthy people
	TTCGGTCAGGTTGGAC-12	0.188824	healthy people
	TTCTAACCAGTCCGTG-12	0.174801	healthy people
	TTGGGATTCAGGTGTT-12	0.159702	healthy people
	AAGTCGTAGGTGCCAA-13	0.176707	healthy people
	AATAGAGGTTAAGACA-13	0.195552	healthy people
	AATGGCTCAGTCAGAG-13	0.164664	healthy people
	ACGATGTGTAATGATG-13	0.168149	healthy people
	AGCCAGCGTACAAAGT-13	0.19701	healthy people
	AGCTCAATCAAGCTTG-13	0.187093	healthy people
	AGTGTTGCACCAAATC-13	0.181834	healthy people
	ATACCGAGTCACTCGG-13	0.188133	healthy people
	ATAGGCTTCTCATGGA-13	0.176319	healthy people
	ATCCGTCGTCAGTCGC-13	0.201277	healthy people
	ATCGTGAGTAGCCAGA-13	0.190029	healthy people
	ATGCCTCAGTCAGCGA-13	0.200593	healthy people
	CAAGACTTCCCGTAAA-13	0.167933	healthy people
	CACTGAAGTAACCAGG-13	0.189533	healthy people
	CACTTCGGTTCCGCTT-13	0.168153	healthy people
	CAGATCATCGCTCCTA-13	0.202791	healthy people
	CATCCGTGTGCCTTCT-13	0.198258	healthy people
	CATCGCTGTATAATGG-13	0.220607	healthy people
	CCAATGATCCGGTAAT-13	0.175854	healthy people
	CCGTGAGAGCAATAAC-13	0.219355	healthy people
	CCTAACCAGGCGTTAG-13	0.186168	healthy people
	CGGGCATAGAAGTCAT-13	0.147418	healthy people
	CGTTCTGTCGTTCCTG-13	0.123074	healthy people
	CTAAGTGTCACATTGG-13	0.191567	healthy people
	CTACATTTCCGGTAAT-13	0.159061	healthy people
	CTATAGGTCGTACACA-13	0.149473	healthy people
	CTCTCAGGTGCATTAC-13	0.165076	healthy people
	CTTACCGTCCGTGGTG-13	0.184452	healthy people
	GAGAAATGTATCGCTA-13	0.217101	healthy people
	GAGGCAACATGAAAGT-13	0.170715	healthy people
	GATCAGTGTCTTACAG-13	0.204531	healthy people
	GATGTTGGTCCTCCAT-13	0.173827	healthy people
	GCAGCTGAGTGAGTGC-13	0.181989	healthy people
	GCCAACGAGAGTCAAT-13	0.16278	healthy people
	GCCATTCCAGTTTCGA-13	0.162017	healthy people
	GCCCAGATCTGCTTAT-13	0.180661	healthy people
	GCGGAAAGTTTGACAC-13	0.186704	healthy people
	GGAGGTAGTCGGATTT-13	0.210934	healthy people
	GGGAGTAGTTCTCGCT-13	0.199238	healthy people
	GGGCTCAAGTGAATAC-13	0.190856	healthy people
	GGGTGAACACCAATTG-13	0.181243	healthy people
	GGGTGAAGTTTACCAG-13	0.171087	healthy people
	GGGTTTACAATAGTGA-13	0.173542	healthy people
	GGTAACTCAGCATTGT-13	0.172574	healthy people
	GTCTCACCATTCAGCA-13	0.224683	healthy people
	GTCTGTCAGGGAGTTC-13	0.170245	healthy people
	TAATTCCCATTCGGGC-13	0.185241	healthy people
	TACCGGGGTATAGCTC-13	0.17009	healthy people
	TACTTGTAGTCATCGT-13	0.174281	healthy people
	TAGACTGGTTGACTAC-13	0.198785	healthy people
	TCCTTTCAGATAGTGT-13	0.1611	healthy people
	TCGACCTCAACCTAAC-13	0.189863	healthy people
	TGCGACGAGAGTTGTA-13	0.185907	healthy people
	TGCGGGTGTTAAGTCC-13	0.124688	healthy people
	TGTAAGCAGTAGCAAT-13	0.196776	healthy people
	TTAGTCTTCTTTCCGG-13	0.187341	healthy people
	TTCGATTGTAGATTGA-13	0.15613	healthy people
	TTCGCTGTCGCAACAT-13	0.162022	healthy people
	TTCTGTAGTCCGTTTC-13	0.191913	healthy people
	TTGGTTTGTCAAAGCG-13	0.168612	healthy people
	TTTACGTCAAATCGGG-13	0.143937	healthy people
	TTTCAGTCACAATCTG-13	0.19091	healthy people
	AACCTGAGTAGATTGA-14	0.145788	healthy people
	AAGTGAAAGTCCTGTA-14	0.225042	healthy people
	AATGGAAGTGGACAGT-14	0.203982	healthy people
	ACAGGGATCTATTGTC-14	0.210391	healthy people
	ACCACAATCGTTCCCA-14	0.207476	healthy people
	ACGTACAAGGGTAATT-14	0.199288	healthy people
	ACTCCCAGTGCAGGAT-14	0.17176	healthy people
	AGGAATACATGACTGT-14	0.234673	healthy people
	AGGTAGGTCGCTACGG-14	0.198057	healthy people
	AGTACTGTCCGGCTTT-14	0.178988	healthy people
	AGTGACTAGCGATCGA-14	0.219179	healthy people
	AGTGATCGTCTCTCTG-14	0.207044	healthy people
	AGTTAGCGTGTCGCTG-14	0.170546	healthy people
	AGTTCCCGTTTCGCTC-14	0.17406	healthy people
	ATCACGATCTTAGTTC-14	0.182579	healthy people
	CACTGTCAGATGATTG-14	0.186273	healthy people
	CATGCAAGTCCCTGTT-14	0.195536	healthy people
	CATGCTCCACAAGCCC-14	0.228504	healthy people
	CCAAGCGCATGGCGCT-14	0.201688	healthy people
	CCCTTAGAGAAAGCGA-14	0.18024	healthy people
	CCTAAGAAGTACCGGA-14	0.204059	healthy people
	CCTCAACCACGTGAGA-14	0.160682	healthy people
	CCTGCATAGACGCTCC-14	0.191512	healthy people
	CGGGCATAGAAGTCAT-14	0.168549	healthy people
	CGTTAGATCTCGGCTT-14	0.193181	healthy people
	CTACATTAGAGTCACG-14	0.214059	healthy people
	CTAGACACACCTGCAG-14	0.212273	healthy people
	CTATAGGCATCGGTTA-14	0.181231	healthy people
	CTATCCGTCACAATGC-14	0.217069	healthy people
	CTCCTTTCAACGACAG-14	0.195368	healthy people
	CTGCAGGGTATCCCTC-14	0.172208	healthy people
	GAAGCCCGTGCTATTG-14	0.194116	healthy people
	GACACGCCACGCTATA-14	0.206721	healthy people
	GCTACAAGTTACACTG-14	0.19313	healthy people
	GCTACCTCACCGGTCA-14	0.235991	healthy people
	GGAGATGTCAACCCGG-14	0.213916	healthy people
	GGGACCTTCTCGGTCT-14	0.180026	healthy people
	GGTGATTGTAAGAACT-14	0.158127	healthy people
	GGTTCTCGTTCGAGCC-14	0.202506	healthy people
	GTGGGAAAGGCCTGAA-14	0.231182	healthy people
	TACGGTATCGACACTA-14	0.181722	healthy people
	TAGGAGGTCTCGACGG-14	0.216731	healthy people
	TCAGCCTGTATGTCTG-14	0.188126	healthy people
	TCATCATGTGGCTGAA-14	0.197326	healthy people
	TCGATTTCAAGGTTGG-14	0.206019	healthy people
	TCTTCCTGTCGGAAAC-14	0.177436	healthy people
	TGAGGGAAGCACTCGC-14	0.226516	healthy people
	TGCAGATTCTGCACCT-14	0.173682	healthy people
	TGCGGGTGTTCCACAA-14	0.177245	healthy people
	TGCTCCACACGCTTAA-14	0.187623	healthy people
	TGGTAGTCAAAGAGTT-14	0.174777	healthy people
	TGTGGCGAGACATGCG-14	0.191293	healthy people
	TTCTGTACACATGAAA-14	0.180253	healthy people
	TTGGGCGTCTGGGAGA-14	0.220999	healthy people
	AACCACAAGCCTAGGA-15	0.182223	healthy people
	ACCCTCAAGAGGGTGG-15	0.197565	healthy people
	ACCCTCAGTACTCAAC-15	0.219535	healthy people
	ACTATCTCACGCCAGT-15	0.15741	healthy people
	ACTTTCATCTCATTTG-15	0.189888	healthy people
	ACTTTGTCACTAGGTT-15	0.228696	healthy people
	AGGAAATTCTAGATCG-15	0.190136	healthy people
	AGGACTTAGTCACACT-15	0.171288	healthy people
	AGGATCTAGCCGTTAT-15	0.150617	healthy people
	AGTGACTAGAAGGCTC-15	0.158795	healthy people
	ATCCCTGAGTTTCAGC-15	0.19328	healthy people
	ATGAGGGAGGTCGAGT-15	0.194933	healthy people
	ATGGAGGTCATGGATC-15	0.219617	healthy people
	ATTATCCTCGCTATTT-15	0.185506	healthy people
	CAACGGCAGAGGGTAA-15	0.180537	healthy people
	CACTGGGCAAGGAGTC-15	0.191976	healthy people
	CACTTCGGTAGCGTCC-15	0.190345	healthy people
	CATCGCTGTCATATGC-15	0.245915	healthy people
	CATGCCTAGTGCACTT-15	0.167924	healthy people
	CATTGTTTCATTCTTG-15	0.162399	healthy people
	CCTCCAAAGCGAGAAA-15	0.223545	healthy people
	CCTGCATGTTGGGCCT-15	0.173516	healthy people
	CTACAGAAGGACAGTC-15	0.154089	healthy people
	CTACCTGAGAGCCTGA-15	0.19444	healthy people
	CTACCTGGTAATTAGG-15	0.175172	healthy people
	CTAGGTATCCTACTGC-15	0.214644	healthy people
	CTTCTCTCAAATCGGG-15	0.189207	healthy people
	CTTTCAAGTAATGATG-15	0.223791	healthy people
	GAAGCGAGTTCTCTCG-15	0.171016	healthy people
	GACATCATCGCGTGCA-15	0.18374	healthy people
	GACCCAGGTCGTAATC-15	0.216726	healthy people
	GACTCTCCATTGCCGG-15	0.193898	healthy people
	GAGTGTTGTTCCGCTT-15	0.218863	healthy people
	GATCGTAGTCATACCA-15	0.187123	healthy people
	GCAGGCTTCGGACAAG-15	0.160977	healthy people
	GCGTTTCTCGGATACT-15	0.165154	healthy people
	GTAGAGGAGAAGCGGG-15	0.206983	healthy people
	GTAGGAGTCACGTCCT-15	0.164505	healthy people
	GTCTTTAAGGAGTACC-15	0.194029	healthy people
	GTGCAGCGTCAAAGTA-15	0.213351	healthy people
	GTGTCCTGTGCAACAG-15	0.157363	healthy people
	TATACCTTCCTCGCAT-15	0.192975	healthy people
	TATCTTGTCGCCGAAC-15	0.165833	healthy people
	TCACTCGGTGGCACTC-15	0.185443	healthy people
	TCATCCGCATCCTAAG-15	0.175048	healthy people
	TCATTCATCGTTAGTG-15	0.179523	healthy people
	TGCACGGCAACAGCCC-15	0.160965	healthy people
	TGCATCCCAGCTGGTC-15	0.172733	healthy people
	TGCGATAAGCTGTTAC-15	0.191565	healthy people
	TGCTGAATCTCGGTCT-15	0.202135	healthy people
	TGGCGTGAGAGCAACC-15	0.214448	healthy people
	TGTTGGATCCGTTGAA-15	0.17568	healthy people
	TTCCAATTCCAGTACA-15	0.239431	healthy people
	TTGTTTGTCTCGTCGT-15	0.207747	healthy people
	TTTCATGGTGAAGCGT-15	0.191086	healthy people
	AAACGAAGTGTTCAGT-16	0.204188	healthy people
	AAGCGTTCACAGTATC-16	0.230921	healthy people
	AAGTGAAAGGTTCAGG-16	0.225712	healthy people
	AATCGTGGTGGTGATG-16	0.174514	healthy people
	ACCCTTGGTAGGACTG-16	0.168496	healthy people
	ACGATCAAGAGTGACC-16	0.177521	healthy people
	ACGGGTCAGCGACTGA-16	0.18575	healthy people
	ACTATGGAGCTCGGCT-16	0.175278	healthy people
	ACTTAGGTCGACATAC-16	0.203904	healthy people
	AGAAATGTCGGCTTGG-16	0.151176	healthy people
	AGGCATTTCGGCTGGT-16	0.192452	healthy people
	AGTTCCCTCTCAGTCC-16	0.237232	healthy people
	ATCGTAGTCGACCACG-16	0.153296	healthy people
	ATGAAAGTCATGAGGG-16	0.16564	healthy people
	ATTCACTGTCGCGTCA-16	0.19242	healthy people
	ATTCCTAGTTGCTTGA-16	0.18599	healthy people
	ATTCTACCAAGTCATC-16	0.171376	healthy people
	CAAGGGATCGTGGAAG-16	0.195279	healthy people
	CAATGACTCTCACCCA-16	0.189356	healthy people
	CACGAATGTTGAATCC-16	0.208548	healthy people
	CACGTGGAGAAATTCG-16	0.151523	healthy people
	CACGTTCCAATCGCAT-16	0.180697	healthy people
	CATGGATGTAGGCAAC-16	0.184976	healthy people
	CCACACTTCTCGGTCT-16	0.185493	healthy people
	CCTCAACTCCCTTTGG-16	0.145537	healthy people
	CGATGCGTCATCTGTT-16	0.192649	healthy people
	CGGACACGTGGCTAGA-16	0.174195	healthy people
	CTAACTTGTTAGTCGT-16	0.205502	healthy people
	CTACCCACACTAGGCC-16	0.155227	healthy people
	CTCCACAGTTGGTGTT-16	0.203715	healthy people
	CTCGAGGTCCACACAA-16	0.154384	healthy people
	CTCTCGATCGCCAACG-16	0.193532	healthy people
	CTGCATCAGGAACGCT-16	0.187721	healthy people
	CTGGTCTGTAATACCC-16	0.160035	healthy people
	CTTCCTTGTCCTCCTA-16	0.202684	healthy people
	GAAGAATCAAGACCTT-16	0.186964	healthy people
	GAAGAATCATGATAGA-16	0.160796	healthy people
	GACTCTCCAAGTGCAG-16	0.179333	healthy people
	GAGACTTAGATACGAT-16	0.141062	healthy people
	GATGATCGTGAGCGAT-16	0.148331	healthy people
	GCACTAACACAGGATG-16	0.180997	healthy people
	GCATGATTCTTACCAT-16	0.148684	healthy people
	GGAACCCGTACCGTCG-16	0.180627	healthy people
	GGAATGGAGATGATTG-16	0.176484	healthy people
	GGAATGGAGCAGATAT-16	0.114413	healthy people
	GGGACAAGTTCGGTTA-16	0.169041	healthy people
	GTAGAGGGTTCGGCTG-16	0.147744	healthy people
	GTATTGGTCCGTCCTA-16	0.152381	healthy people
	GTGGTTAAGAAACACT-16	0.184036	healthy people
	GTTGTGATCAAGGACG-16	0.16289	healthy people
	TAACACGTCCAAGCTA-16	0.20337	healthy people
	TAGACTGGTCGGAACA-16	0.183256	healthy people
	TAGGTTGGTCCCAAAT-16	0.175725	healthy people
	TATCTTGTCGAAGTGG-16	0.216626	healthy people
	TCCCAGTTCAAGGTGG-16	0.146602	healthy people
	TGACTCCTCATGCCGG-16	0.151725	healthy people
	TGCGACGCAAACAGGC-16	0.149284	healthy people
	TGCTGAAGTGATCATC-16	0.160656	healthy people
	TTGTTTGCAACTCCCT-16	0.181826	healthy people
	GCTGGGTGTCGCAACC-1	0.201972	healthy people
	GGGACAAGTATCGAAA-3	0.18076	healthy people
	TGCGGCAGTTACCTGA-5	0.226263	healthy people
	CACCGTTCATCTCCCA-6	0.176038	healthy people
	AGAACCTCATACTGTG-8	0.210235	healthy people
	AGGAATACAGCAGACA-9	0.176956	healthy people
	CCTGCATTCGGAAACG-10	0.167626	healthy people
	AGGCTGCAGTCGAAGC-11	0.120037	healthy people
	ATGGATCCATCAACCA-12	0.211864	healthy people
	GGGATGAGTTCTTGTT-12	0.172153	healthy people
	TGATCAGCACGTCTCT-12	0.1776	healthy people
	GCCGATGTCCACATAG-14	0.194581	healthy people
	GAAGGGTTCAGGCGAA-15	0.160253	healthy people
	GGTGTTAAGAGTTGTA-15	0.165719	healthy people
	TGAATCGTCGTGGGTC-15	0.183431	healthy people
	TGTAGACTCGATTTCT-15	0.143346	healthy people
	TGCTTGCTCACGAGGA-16	0.208132	healthy people
	AGGTCATCACTCAGAT-1	0.241142	healthy people
	ATACTTCTCCACTGGG-1	0.204792	healthy people
	GCATCGGGTACGTGAG-7	0.201724	healthy people
	TCACGCTAGCCTCCAG-7	0.20681	healthy people
	GGTCACGAGATAGCAT-8	0.214328	healthy people
	TCAGTCCGTCGTGATT-10	0.199473	healthy people
	GAAGTAAAGCTATCCA-12	0.172344	healthy people
	GCACGTGGTTCTAAGC-4	0.194417	healthy people
	CTTACCGTCATGCCCT-10	0.19207	healthy people
	CAATTTCAGCAGATAT-15	0.0985607	healthy people
	AGTTCGACATGACTTG-13	0.249601	healthy people
	ACATCGACAAGGTTGG-1	0.172152	healthy people
	ACGCACGTCGACACTA-1	0.226078	healthy people
	ACTGCAAGTGAGCTCC-1	0.191275	healthy people
	AGACACTAGAGCAACC-1	0.18382	healthy people
	AGCGATTTCAGCTCTC-1	0.158869	healthy people
	AGGCCACCATCGTCCT-1	0.219936	healthy people
	AGTGCCGCACACCTAA-1	0.227013	healthy people
	ATCTCTATCTGGTGCG-1	0.252012	healthy people
	ATGTCTTGTCCGGCAT-1	0.231665	healthy people
	CAAAGAAGTGTGAATA-1	0.185248	healthy people
	CAACAACCATCTGCGG-1	0.207035	healthy people
	CAAGCTATCTCCAAGA-1	0.193287	healthy people
	CATAAGCCATCGCTAA-1	0.240399	healthy people
	CATGCAACAATCTCTT-1	0.192045	healthy people
	CATTCTATCTACTGCC-1	0.263031	healthy people
	CCGATCTGTATCGCGC-1	0.193668	healthy people
	CCGCAAGTCAGCTGAT-1	0.193468	healthy people
	CCGGACACATGCAGCC-1	0.210713	healthy people
	CCTGCATAGACGGTTG-1	0.211713	healthy people
	CGAGGCTCATTAAAGG-1	0.237528	healthy people
	CGTCAAAGTTTCTTAC-1	0.219331	healthy people
	CTATCTATCCACAGCG-1	0.240705	healthy people
	CTGAGGCGTCACTTCC-1	0.211064	healthy people
	CTGCCATCAAAGGAGA-1	0.21005	healthy people
	GAAGAATTCGCTGCGA-1	0.213941	healthy people
	GCCAGTGAGAGGTCAC-1	0.250549	healthy people
	GCGGAAAGTGCATGAG-1	0.198113	healthy people
	GCTGGGTGTTACCTTT-1	0.185468	healthy people
	GGAGATGAGGCCATAG-1	0.24903	healthy people
	GGATGTTGTTCAAGTC-1	0.153577	healthy people
	GGGTTTATCTAGCATG-1	0.25615	healthy people
	GTATTGGAGCTGACAG-1	0.232426	healthy people
	GTCACGGAGCCGATTT-1	0.181851	healthy people
	GTGGAAGGTGATTGGG-1	0.200682	healthy people
	GTTCATTCAGGAATCG-1	0.225658	healthy people
	TATATCCGTAGGAGTC-1	0.249368	healthy people
	TCAGTGACAGGGACTA-1	0.234085	healthy people
	TCGATTTAGGTATTGA-1	0.189698	healthy people
	TGAGACTCACTGCTTC-1	0.229562	healthy people
	TGTTCATGTGCTGATT-1	0.238707	healthy people
	TTACCGCTCGCTTGCT-1	0.209481	healthy people
	TTGAACGTCTCTGCTG-1	0.200447	healthy people
	TTGACCCAGGTAGTCG-1	0.220684	healthy people
	TTGAGTGTCTGGCCTT-1	0.21486	healthy people
	TTTCAGTAGTAGGCCA-1	0.218091	healthy people
	AAAGAACTCACACCCT-2	0.209046	healthy people
	AAAGGTAGTATCGCTA-2	0.206698	healthy people
	AAAGTGAAGTAAGGGA-2	0.229496	healthy people
	AAGGAATAGCGACCCT-2	0.170996	healthy people
	AATGGAAAGGTTAGTA-2	0.175255	healthy people
	ACATCCCTCAATCCAG-2	0.203797	healthy people
	ACATTTCCATCCAACA-2	0.244414	healthy people
	ACCGTTCCAAGAGCTG-2	0.244817	healthy people
	ACGATCATCTCTCAAT-2	0.220793	healthy people
	AGAACAATCTGTCGTC-2	0.225129	healthy people
	AGACCATTCGACCAAT-2	0.260696	healthy people
	AGATCCACAGACGATG-2	0.224234	healthy people
	AGCGCCAAGCCAAGCA-2	0.214498	healthy people
	AGGGCCTTCGGTCATA-2	0.196146	healthy people
	ATACCTTCAATCTCTT-2	0.179269	healthy people
	ATCTTCACACGTATAC-2	0.211133	healthy people
	ATGAGTCTCTGTGTGA-2	0.209025	healthy people
	ATTCCCGTCCAGCCTT-2	0.228934	healthy people
	CAAGAGGAGTCGTCTA-2	0.248289	healthy people
	CACGAATTCCTGTAAG-2	0.200461	healthy people
	CAGCAGCAGAATTTGG-2	0.195499	healthy people
	CAGGCCATCCTGCTAC-2	0.26304	healthy people
	CATACAGTCAAAGGTA-2	0.163317	healthy people
	CATCCACCAACCGACC-2	0.208352	healthy people
	CATGCCTTCAACCCGG-2	0.228972	healthy people
	CATTCATTCCTCTGCA-2	0.230034	healthy people
	CCCTGATGTGTCCGTG-2	0.215317	healthy people
	CCCTTAGGTGTATACC-2	0.177032	healthy people
	CCTCAACCACACGCCA-2	0.203051	healthy people
	CGAAGGAAGACGAGCT-2	0.211253	healthy people
	CTAAGTGGTGTCCAAT-2	0.228528	healthy people
	CTCAGGGTCTTCCTAA-2	0.231978	healthy people
	CTGATCCTCATGGCCG-2	0.204612	healthy people
	CTGGTCTTCAGCCTTC-2	0.229821	healthy people
	GAAATGATCTTACACT-2	0.213878	healthy people
	GAAGTAACAAGGTACG-2	0.233556	healthy people
	GAGCTGCAGGCGAACT-2	0.231868	healthy people
	GCCAACGGTAGTGCGA-2	0.216542	healthy people
	GCGTTTCAGCTACTGT-2	0.219201	healthy people
	GCTTCACCACCGTGGT-2	0.208697	healthy people
	GGAATGGTCTTTCGAT-2	0.232686	healthy people
	GGGTAGATCGTAACCA-2	0.231771	healthy people
	GGGTTTAGTGTCCCTT-2	0.189633	healthy people
	GTAGAAATCTACACAG-2	0.215255	healthy people
	GTAGAGGCACGTAACT-2	0.287819	healthy people
	GTAGGAGCATGAGATA-2	0.2129	healthy people
	GTCCTCACAACTGCTA-2	0.239046	healthy people
	GTCTGTCGTCGCTCGA-2	0.230777	healthy people
	TACCTCGGTGTGTTTG-2	0.210646	healthy people
	TACGGGCTCCTGGTCT-2	0.196368	healthy people
	TATATCCCACAGTACT-2	0.244467	healthy people
	TATCTGTCATCAGCGC-2	0.179742	healthy people
	TCCTTCTAGCGGGTAT-2	0.173911	healthy people
	TCGCACTCACTTGAGT-2	0.226373	healthy people
	TCTGGCTCAACGTATC-2	0.180927	healthy people
	TGAACGTCAAGTCATC-2	0.194412	healthy people
	TGATTTCTCGAGCACC-2	0.196978	healthy people
	TGGATGTCAATCCTAG-2	0.202372	healthy people
	TGGTACATCGTACCTC-2	0.210536	healthy people
	TGTGTGAAGGTCGTAG-2	0.201677	healthy people
	AAAGAACGTTCGCGTG-3	0.212606	healthy people
	AACAAGACACATGTTG-3	0.187451	healthy people
	AATAGAGGTACAGTTC-3	0.187421	healthy people
	ACCCTCACACTTACAG-3	0.193321	healthy people
	ACCTACCTCTCGGGAC-3	0.198716	healthy people
	ACTGTCCGTGCCGTAC-3	0.23577	healthy people
	AGATCCACACTTCCTG-3	0.228546	healthy people
	AGGAAATTCCGTGTGG-3	0.221616	healthy people
	AGGACGATCGCGCCAA-3	0.220688	healthy people
	AGGCTGCCAACCGACC-3	0.153381	healthy people
	ATGCGATGTGGATGAC-3	0.20657	healthy people
	ATTTACCTCACGTAGT-3	0.24347	healthy people
	CACAGATCATGTAACC-3	0.188964	healthy people
	CATAGACCATCTAGAC-3	0.221113	healthy people
	CCCTGATAGACGCCAA-3	0.220266	healthy people
	CCGGACAAGTGCAGCA-3	0.236537	healthy people
	CCGTTCACACGAAAGC-3	0.25756	healthy people
	CGAGGCTCATACTGTG-3	0.198555	healthy people
	CTCCAACCACGTGAGA-3	0.257824	healthy people
	CTGAGCGAGCCGATCC-3	0.218754	healthy people
	CTTACCGGTCTCTCCA-3	0.173288	healthy people
	CTTCTCTGTCCTCCTA-3	0.173627	healthy people
	GAGAAATTCTTTCCAA-3	0.219675	healthy people
	GAGGCCTTCTTAGCTT-3	0.258047	healthy people
	GCAGCTGCACCCTTAC-3	0.187838	healthy people
	GCGGATCAGCACCGAA-3	0.168223	healthy people
	GCTGAATTCTCTCTTC-3	0.252621	healthy people
	GGGTAGACAAACAGGC-3	0.197797	healthy people
	GGTAGAGTCCGGCAAC-3	0.202987	healthy people
	GGTGTCGTCTTCCACG-3	0.162819	healthy people
	GTCATCCCAGTTAGGG-3	0.227536	healthy people
	GTGCTTCGTCCGCAGT-3	0.211505	healthy people
	GTGGAGAGTCGTGTTA-3	0.180838	healthy people
	TAGAGTCGTACCCGAC-3	0.24259	healthy people
	TCAAGCATCCACGGGT-3	0.205232	healthy people
	TCATGCCGTATCAGCT-3	0.230628	healthy people
	TCGACCTAGGAAAGAC-3	0.195709	healthy people
	TGCTGAACACGAGGTA-3	0.22747	healthy people
	TGTCAGACATTGCAAC-3	0.195584	healthy people
	TTAGGCAAGTATAGGT-3	0.183275	healthy people
	TTTGTTGCAGGATTCT-3	0.193239	healthy people
	AATCACGCAATTTCGG-4	0.178155	healthy people
	AATGAAGGTTATAGAG-4	0.21687	healthy people
	ACTGCAACAATTGCCA-4	0.155941	healthy people
	ACTGCAAGTACAACGG-4	0.2025	healthy people
	ACTGTCCCATAAGATG-4	0.181085	healthy people
	ACTGTCCGTAGGTGCA-4	0.223958	healthy people
	AGACAAACATAGCACT-4	0.2317	healthy people
	ATGAAAGCAAGAGCTG-4	0.266588	healthy people
	ATTCATCGTCATACCA-4	0.199066	healthy people
	CAACAACCAAGTCCAT-4	0.196028	healthy people
	CAACCAATCATAGACC-4	0.249031	healthy people
	CACTGTCTCGCCGATG-4	0.229696	healthy people
	CAGCCAGCAGCAGTTT-4	0.193617	healthy people
	CATCCCAGTGATTCTG-4	0.289922	healthy people
	CATTGAGTCTCGACGG-4	0.19843	healthy people
	CCCAACTTCGTCAACA-4	0.241011	healthy people
	CCCTCAAGTCCACTCT-4	0.174584	healthy people
	CCCTGATAGGACGCTA-4	0.206163	healthy people
	CCGGTAGAGAAAGCGA-4	0.185661	healthy people
	CGTAAGTCATCATTGG-4	0.196267	healthy people
	CGTGAATAGTGCCGAA-4	0.227728	healthy people
	CTCCCTCGTTAGTTCG-4	0.239082	healthy people
	CTCTCAGAGCTGGTGA-4	0.21017	healthy people
	CTCTCGAAGTTGCTGT-4	0.18897	healthy people
	GACTATGAGAGGTCAC-4	0.226214	healthy people
	GACTGATGTGCCTGCA-4	0.185724	healthy people
	GATGACTTCTGGCCAG-4	0.218153	healthy people
	GGAGATGGTGATGTAA-4	0.212383	healthy people
	GGGCTACTCATTCGGA-4	0.200154	healthy people
	GGTTGTAAGAAGCCTG-4	0.208909	healthy people
	GTGCTTCAGTATTCCG-4	0.225624	healthy people
	GTGTAACCACCTCTAC-4	0.209034	healthy people
	TACATTCAGTATTCCG-4	0.22501	healthy people
	TCAAGACTCCGTATGA-4	0.263101	healthy people
	TCCACGTAGGAGACCT-4	0.226659	healthy people
	TCTATACAGCTCACTA-4	0.222731	healthy people
	TGTTCCGGTGCATACT-4	0.192169	healthy people
	TTACAGGCACGTCGTG-4	0.183724	healthy people
	TTACCATCACCTTCCA-4	0.228867	healthy people
	TTGATGGTCAGGAGAC-4	0.257765	healthy people
	TTTAGTCCAGTCCGTG-4	0.220622	healthy people
	AACTTCTCAAATCAGA-5	0.190271	healthy people
	ACATCGATCATGAGAA-5	0.226397	healthy people
	ACCCTTGCAGTATGAA-5	0.192035	healthy people
	ACTGTGAAGTGTTGTC-5	0.234445	healthy people
	ACTTTGTGTGAATAAC-5	0.2323	healthy people
	AGACAGGTCGATGGAG-5	0.216982	healthy people
	AGCCACGGTGTACGCC-5	0.177414	healthy people
	AGGATCTTCACAGAGG-5	0.251774	healthy people
	AGGCATTGTCATAGTC-5	0.215535	healthy people
	AGGTCATAGACATGCG-5	0.211376	healthy people
	ATCATTCTCGTGCAGC-5	0.217065	healthy people
	CATCCACGTTGACTGT-5	0.248469	healthy people
	CATGCGGTCCCGGTAG-5	0.217559	healthy people
	CTTTCGGTCAAGAGGC-5	0.222951	healthy people
	GACAGCCCACGCGCAT-5	0.173739	healthy people
	GACAGCCTCGATCCCT-5	0.190694	healthy people
	GACTCAAAGGCCCACT-5	0.208481	healthy people
	GGAACCCCACGCTGAC-5	0.264908	healthy people
	GGCGTCAAGGTAGTCG-5	0.215639	healthy people
	GTATTGGCATGTTACG-5	0.183708	healthy people
	GTGCGTGAGATGCTGG-5	0.184406	healthy people
	TAATCTCGTGCAACGA-5	0.22275	healthy people
	TACATTCGTCAAGCCC-5	0.28067	healthy people
	TCACGGGCAGTCTTCC-5	0.234255	healthy people
	TCGCTTGCAATGTCTG-5	0.19993	healthy people
	TCGGGACCACGACAAG-5	0.24338	healthy people
	TCGGGACCATAGTCAC-5	0.234664	healthy people
	TGCATCCGTAGCTTGT-5	0.218495	healthy people
	TGGGCGTGTCTTCCGT-5	0.199543	healthy people
	TTAGTCTCACCACTGG-5	0.194688	healthy people
	TTATTGCTCACTTTGT-5	0.22114	healthy people
	TTCTTGATCATGTCTT-5	0.220053	healthy people
	AAAGTGACACGGTAGA-6	0.173761	healthy people
	AATGCCAGTATACGGG-6	0.189755	healthy people
	AGACCCGAGTTGGAAT-6	0.207404	healthy people
	AGGGCCTCAGGATGAC-6	0.246127	healthy people
	AGTAGTCCACGCGCTA-6	0.186675	healthy people
	ATCACAGAGCTAGCCC-6	0.213995	healthy people
	ATCACGAAGACATCCT-6	0.201101	healthy people
	CACAACATCGCCAACG-6	0.210987	healthy people
	CACGGGTAGTCGGCAA-6	0.187509	healthy people
	CCGGTAGGTACGACAG-6	0.200586	healthy people
	CCGGTGATCGTGCACG-6	0.234051	healthy people
	CCTAAGATCTGGGCAC-6	0.223313	healthy people
	CCTCAACCAAGTCGTT-6	0.158443	healthy people
	CCTCAACTCCGATTAG-6	0.221435	healthy people
	CCTTGTGCACCCTATC-6	0.248501	healthy people
	CGCATGGGTTTACCAG-6	0.219102	healthy people
	CTAACCCCAGACAAGC-6	0.210186	healthy people
	CTCCTTTCATAACTCG-6	0.174627	healthy people
	CTCGAGGCACCCTGTT-6	0.230983	healthy people
	CTGCATCCACTTGGGC-6	0.223396	healthy people
	CTTACCGAGCGTTCAT-6	0.20551	healthy people
	GATGATCAGATTGCGG-6	0.196739	healthy people
	GGAATGGAGGCCTGCT-6	0.214136	healthy people
	GGAGAACAGATCCCGC-6	0.229104	healthy people
	GGAGAACAGCCTCACG-6	0.211746	healthy people
	GGGACAATCCACCTGT-6	0.198314	healthy people
	GTAAGTCAGGCCACTC-6	0.231978	healthy people
	GTAGATCTCGTCCTTG-6	0.173338	healthy people
	GTTAGACGTAACTTCG-6	0.180217	healthy people
	TAACACGCAACTGCTA-6	0.187878	healthy people
	TAAGCCATCACGATCA-6	0.2561	healthy people
	TACGGTATCGAGTGGA-6	0.234839	healthy people
	TAGGGTTCAACCTAAC-6	0.209924	healthy people
	TATTTCGCAGACAAGC-6	0.244322	healthy people
	TCACAAGAGGTAGTCG-6	0.183008	healthy people
	TCACACCAGTGCTACT-6	0.240447	healthy people
	TCCATGCCAAATACGA-6	0.182616	healthy people
	TCCTCTTAGGTGGCTA-6	0.190352	healthy people
	TCCTGCAAGAGGTGCT-6	0.221551	healthy people
	TCTTTGACAATACGCT-6	0.203005	healthy people
	TGACGCGGTGGTCCCA-6	0.182584	healthy people
	TGACTCCTCTGTCTCG-6	0.251533	healthy people
	TGAGGAGCATGGAACG-6	0.219515	healthy people
	TGAGGGAAGTTACGAA-6	0.256202	healthy people
	TGCTCGTAGTCTCCTC-6	0.229182	healthy people
	TGGTTAGTCCACTTCG-6	0.189429	healthy people
	TGTTCCGGTGCCTAAT-6	0.190231	healthy people
	TTGTTCATCCGCTTAC-6	0.214143	healthy people
	AAAGGATGTGGCGTAA-7	0.215583	healthy people
	AATCACGTCGGTCACG-7	0.210389	healthy people
	ACACAGTCACATCCCT-7	0.23507	healthy people
	ACTATTCTCTGCGTCT-7	0.233372	healthy people
	ACTGTCCCAACTTGGT-7	0.19501	healthy people
	AGGAAATGTCTTTCTA-7	0.211607	healthy people
	AGGGTGAGTGACTAAA-7	0.196972	healthy people
	AGTAGTCAGTTGCGAG-7	0.229185	healthy people
	CAAGCTACAGACCTAT-7	0.168088	healthy people
	CACACAAGTCCTCCTA-7	0.192051	healthy people
	CATGAGTAGCTTTGTG-7	0.216715	healthy people
	CATTCTATCTCTTCAA-7	0.226573	healthy people
	CCAATTTCAAGTGGCA-7	0.211789	healthy people
	CCTCCTCCATCGTCCT-7	0.204648	healthy people
	CCTGCATTCGAGTCCG-7	0.215584	healthy people
	CCTGCATTCGATTGGT-7	0.235937	healthy people
	CGAATTGCAAACAGGC-7	0.198385	healthy people
	CTCCTCCTCACTGTTT-7	0.216423	healthy people
	CTGCTCACAGTCGGAA-7	0.177843	healthy people
	CTTCTAAGTTTCCATT-7	0.214071	healthy people
	GAAGAATGTTACGGAG-7	0.208774	healthy people
	GAAGGACGTCATGACT-7	0.192022	healthy people
	GAATCGTCAGTGTATC-7	0.21751	healthy people
	GACCCTTAGCCTCATA-7	0.248859	healthy people
	GATAGAAGTCGAATTC-7	0.221654	healthy people
	GATTGGTTCTCTAAGG-7	0.255833	healthy people
	GATTTCTCATTCTCTA-7	0.221412	healthy people
	GCACGTGTCTCTCCGA-7	0.218051	healthy people
	GCAGTTACAACCCGCA-7	0.214801	healthy people
	GCGGAAATCTCTATGT-7	0.196463	healthy people
	GCGTTTCTCTGTCTCG-7	0.182944	healthy people
	GCTTTCGTCCGAACGC-7	0.207835	healthy people
	GGATCTAAGTATTCCG-7	0.211366	healthy people
	GGGAGATAGGAACTAT-7	0.229938	healthy people
	GGGATGATCCGAGATT-7	0.273689	healthy people
	GGGCCATAGAGTATAC-7	0.21994	healthy people
	GGTAACTAGCTAGTTC-7	0.248812	healthy people
	GGTAACTTCCCTATTA-7	0.271188	healthy people
	GGTGGCTAGGTGCTGA-7	0.228592	healthy people
	GTAATCGGTAGCTGCC-7	0.228067	healthy people
	GTCCCATTCGTTGTGA-7	0.262451	healthy people
	GTCTACCGTACTCGCG-7	0.189689	healthy people
	GTGCAGCGTATGTCAC-7	0.236783	healthy people
	GTTACCCGTGCGGTAA-7	0.182301	healthy people
	GTTAGTGAGTAAACAC-7	0.208201	healthy people
	GTTATGGGTTTCCAAG-7	0.173411	healthy people
	TAAGCCAGTCTGTCAA-7	0.222845	healthy people
	TACCCACCACTAGGCC-7	0.277458	healthy people
	TAGCACAAGGCCGCTT-7	0.298381	healthy people
	TATACCTAGTACAGAT-7	0.208844	healthy people
	TCAATTCGTTACACTG-7	0.182461	healthy people
	TCCCACACATCGTGGC-7	0.179757	healthy people
	TGTAAGCTCAGCTGTA-7	0.190389	healthy people
	TTATTGCCACAGCTGC-7	0.219263	healthy people
	TTCCGGTTCAAGTAAG-7	0.214472	healthy people
	TTGTTTGCAGTCGGTC-7	0.158788	healthy people
	AAACCCATCAGGAAGC-8	0.225711	healthy people
	AAAGAACTCGCAATTG-8	0.236516	healthy people
	AATTTCCTCCCTTCCC-8	0.212301	healthy people
	ACTGTGACAAGAATGT-8	0.258818	healthy people
	ACTTTCAAGGGAGGGT-8	0.225688	healthy people
	AGACACTGTCCTTAAG-8	0.17664	healthy people
	AGATGCTAGCCGCTTG-8	0.162333	healthy people
	AGGGTTTCAGACAAGC-8	0.206498	healthy people
	AGTCAACAGCCTTTGA-8	0.237377	healthy people
	ATCGTCCCAATGGGTG-8	0.231501	healthy people
	ATTTACCCATCGAAGG-8	0.23031	healthy people
	CACCGTTTCATATGGC-8	0.211779	healthy people
	CATGCCTAGACCATTC-8	0.188398	healthy people
	CATTGCCAGATCGACG-8	0.251499	healthy people
	CCAATGAGTTCGGTCG-8	0.240038	healthy people
	CCTATCGTCTGGTGGC-8	0.237142	healthy people
	CGAGGCTTCTCTGCCA-8	0.211462	healthy people
	CGCCAGAAGCCTCACG-8	0.196663	healthy people
	CGTAATGTCTAGTACG-8	0.237546	healthy people
	CTGTAGAGTCGGTACC-8	0.190134	healthy people
	GAACTGTTCCATAAGC-8	0.235647	healthy people
	GAATAGAGTATGTCAC-8	0.204325	healthy people
	GAGAGGTGTCATCACA-8	0.252031	healthy people
	GCACGTGGTATTTCTC-8	0.185527	healthy people
	GGGACCTAGAATTGTG-8	0.224055	healthy people
	GTAACCAGTGACTCGC-8	0.242822	healthy people
	GTAGTACAGTTGGAGC-8	0.214319	healthy people
	GTCATGAAGATCGCCC-8	0.177654	healthy people
	GTGATGTAGTGGTTAA-8	0.188697	healthy people
	GTGTGGCTCCCGAACG-8	0.194877	healthy people
	TAACGACGTACAGTTC-8	0.14806	healthy people
	TACAACGTCGCATGAT-8	0.202418	healthy people
	TCACATTGTCGTCATA-8	0.200251	healthy people
	TCCTAATAGTGCGCTC-8	0.239626	healthy people
	TCGTGCTAGTTGTAAG-8	0.180428	healthy people
	TCTCCGACAAAGCACG-8	0.221719	healthy people
	TCTTGCGAGGACACTG-8	0.192301	healthy people
	TGGAGAGCACCGTGAC-8	0.286601	healthy people
	TGTCCACCATGACTGT-8	0.251678	healthy people
	TGTGGCGCAAATTGCC-8	0.21989	healthy people
	TGTTACTTCACCATGA-8	0.225874	healthy people
	TTTGGAGTCGTTCTAT-8	0.23361	healthy people
	AACCAACTCAACGAGG-9	0.202665	healthy people
	AAGCCATAGTTTCGAC-9	0.193425	healthy people
	ACAACCACATGACGAG-9	0.220027	healthy people
	ACATCCCCATAGAAAC-9	0.161777	healthy people
	ACCAAACTCTTCCACG-9	0.177705	healthy people
	ACTCTCGTCCCAGGAC-9	0.147071	healthy people
	AGACTCATCCATTTGT-9	0.2368	healthy people
	AGTCACAAGCGTATAA-9	0.220855	healthy people
	AGTGTTGGTATCATGC-9	0.186769	healthy people
	ATACCGAGTTATGTGC-9	0.207431	healthy people
	CAACGGCTCCATACAG-9	0.185187	healthy people
	CACTGAACACAAGGTG-9	0.261693	healthy people
	CGATCGGAGATCGCTT-9	0.165223	healthy people
	CGTCAAACAACGTATC-9	0.197115	healthy people
	CTAGGTATCGAGCACC-9	0.21705	healthy people
	CTATCTAAGATACAGT-9	0.1698	healthy people
	CTCTCAGGTTGCTAGT-9	0.222284	healthy people
	GAACGTTTCATTTGTC-9	0.258057	healthy people
	GAGAAATTCTACAGGT-9	0.213744	healthy people
	GAGACTTAGTTCTCTT-9	0.216855	healthy people
	GAGGGTAGTATCGCAT-9	0.180551	healthy people
	GATCATGAGCAGATAT-9	0.210051	healthy people
	GATTCTTGTCAAACGG-9	0.188504	healthy people
	GCAGGCTTCAAACGAA-9	0.177816	healthy people
	GCTGCAGGTCCCACGA-9	0.202511	healthy people
	GCTTGGGAGAGTCTGG-9	0.216443	healthy people
	GGAGATGAGACTGAGC-9	0.175536	healthy people
	GTAGAGGTCCTCACTG-9	0.18724	healthy people
	GTCTCACCACAAAGCG-9	0.119411	healthy people
	GTCTGTCTCCGCGAGT-9	0.244651	healthy people
	GTGACGCCAGTCTTCC-9	0.216641	healthy people
	GTGCTTCGTATCCCTC-9	0.190293	healthy people
	GTTGAACCAGTCAGTT-9	0.205694	healthy people
	GTTTACTGTCGTGGTC-9	0.210849	healthy people
	TAGGTACGTACGATTC-9	0.197395	healthy people
	TCCATCGGTATTTCCT-9	0.187988	healthy people
	TCCGAAACAGCTACTA-9	0.223709	healthy people
	TCGACGGGTAAGTCAA-9	0.167999	healthy people
	TCGCACTAGCTCGAAG-9	0.209546	healthy people
	TCTCAGCCAGTTCACA-9	0.247687	healthy people
	TGAGGGACATAAGATG-9	0.20768	healthy people
	TGCGATATCTTCCAGC-9	0.167301	healthy people
	TGCGGGTGTCGTGCCA-9	0.227849	healthy people
	TTCAGGACATCCGGCA-9	0.227427	healthy people
	TTCTGTAGTGGTCTCG-9	0.18754	healthy people
	TTGAACGAGTTGCTGT-9	0.22832	healthy people
	TTGAACGCACATACGT-9	0.179551	healthy people
	TTGGGCGCACTTACAG-9	0.173121	healthy people
	AACAAAGCATCCGATA-10	0.222118	healthy people
	AAGACAATCCGACATA-10	0.1817	healthy people
	ACAACCACATCCGAGC-10	0.227665	healthy people
	ACAAGCTAGCTCGAAG-10	0.199565	healthy people
	ACACAGTCATACAGCT-10	0.166851	healthy people
	ACCTGTCTCTGCATGA-10	0.245482	healthy people
	ACGGAAGCATAATCGC-10	0.230333	healthy people
	ACGGTCGCAAAGGGTC-10	0.201406	healthy people
	ACGGTTATCAGGTGTT-10	0.171535	healthy people
	AGATCCACACAGCTGC-10	0.186395	healthy people
	AGCGTATCAACGATCT-10	0.216644	healthy people
	AGCGTATTCCACTAGA-10	0.207185	healthy people
	AGCTCAAGTACCGGAA-10	0.196034	healthy people
	AGGCATTCATAACCCA-10	0.166735	healthy people
	AGGTTACGTAGCGCCT-10	0.217031	healthy people
	ATAGAGACAACAACAA-10	0.257641	healthy people
	ATCCACCGTGCATGTT-10	0.183605	healthy people
	ATCGATGCAATACCTG-10	0.184149	healthy people
	ATCGGCGGTCCTCCAT-10	0.148891	healthy people
	ATCGTAGGTGATACAA-10	0.192481	healthy people
	ATGAGTCGTGGATACG-10	0.177637	healthy people
	ATGGAGGTCGTACACA-10	0.213074	healthy people
	CAACGATTCCTCCACA-10	0.167454	healthy people
	CAATTTCCATAATGAG-10	0.211298	healthy people
	CACTGGGGTTAAAGTG-10	0.216567	healthy people
	CATCCCAGTAATGTGA-10	0.270111	healthy people
	CATCGCTCATATAGCC-10	0.188279	healthy people
	CCTAAGAAGCCAGTAG-10	0.178635	healthy people
	CCTCACAAGAAGATCT-10	0.178744	healthy people
	CGAAGTTCATAATGAG-10	0.186212	healthy people
	CGCCATTGTTGCGGCT-10	0.274825	healthy people
	CTACATTAGCCGTAAG-10	0.192276	healthy people
	CTGTAGATCGACATTG-10	0.16662	healthy people
	GACAGCCCAGACCAGA-10	0.199266	healthy people
	GACTATGAGAGGTATT-10	0.19312	healthy people
	GAGAGGTTCTATCGCC-10	0.177264	healthy people
	GAGATGGGTTTACTTC-10	0.190992	healthy people
	GATCGTACACGTGAGA-10	0.192413	healthy people
	GCCAACGTCGAGTGGA-10	0.180518	healthy people
	GGCTTTCAGGCAATGC-10	0.182998	healthy people
	GGGACAAGTATCCCAA-10	0.176125	healthy people
	GGGTCACCACAGCATT-10	0.160248	healthy people
	GGTTCTCCAATTCTCT-10	0.234941	healthy people
	GTGAGTTTCCCTCTAG-10	0.218519	healthy people
	GTTACGAAGGACGCAT-10	0.182311	healthy people
	GTTAGTGGTCGCCACA-10	0.226952	healthy people
	TACCGAACAGTCGGTC-10	0.199677	healthy people
	TATACCTAGTTGCTCA-10	0.203453	healthy people
	TCACATTGTGCATACT-10	0.216734	healthy people
	TCACTATTCAGGTGTT-10	0.223573	healthy people
	TCAGTCCAGGTCTACT-10	0.23582	healthy people
	TCGCAGGCAGCCCAGT-10	0.257809	healthy people
	TCGGTCTCAGTGCCTG-10	0.236132	healthy people
	TCGTCCAGTGGTATGG-10	0.204821	healthy people
	TCTACCGTCACTGGGC-10	0.221506	healthy people
	TCTCTGGTCCGTGTCT-10	0.194907	healthy people
	TGACAGTTCTTAGCCC-10	0.184282	healthy people
	TTCTTGAGTGTGAATA-10	0.197427	healthy people
	TTGGGATAGCGATGCA-10	0.181107	healthy people
	AAACCCAAGGTACAAT-11	0.210674	healthy people
	AACAACCAGCTAAATG-11	0.229809	healthy people
	AATGGCTTCTGGGTCG-11	0.225914	healthy people
	ACCGTTCGTGAGCTCC-11	0.187087	healthy people
	ACGGTCGCAGCGAGTA-11	0.185864	healthy people
	ACGTTCCTCTCTCTTC-11	0.236594	healthy people
	ACTACGACAATCAAGA-11	0.240599	healthy people
	ACTTTCAAGTCCCGGT-11	0.207917	healthy people
	AGACAGGAGACATCCT-11	0.216258	healthy people
	AGACCCGCACACCTAA-11	0.245532	healthy people
	AGGAATAAGTGGACTG-11	0.19071	healthy people
	AGTAACCTCTGTCAGA-11	0.225442	healthy people
	AGTTCGACAATGCAAA-11	0.206918	healthy people
	ATAGGCTAGGCATCAG-11	0.194691	healthy people
	ATGAAAGAGCCTCATA-11	0.222792	healthy people
	ATGACCAGTGCAACGA-11	0.207173	healthy people
	ATGAGGGAGCTAGAGC-11	0.185059	healthy people
	ATGCCTCTCGTCCATC-11	0.259851	healthy people
	ATGGATCAGGTCCAGA-11	0.187409	healthy people
	ATGGATCAGTACGAGC-11	0.188754	healthy people
	ATGGGAGCAGGCTATT-11	0.204189	healthy people
	ATTCCCGTCTTTCTAG-11	0.200921	healthy people
	CACGTTCAGGTAGCCA-11	0.18233	healthy people
	CAGATACCATGTGGTT-11	0.273902	healthy people
	CATGCCTTCTGAGCAT-11	0.219036	healthy people
	CCTTTGGTCTCATGCC-11	0.181018	healthy people
	CGTTGGGGTCATTGCA-11	0.17928	healthy people
	CTCAACCTCGCAACAT-11	0.218158	healthy people
	GAATCGTGTTACGATC-11	0.198437	healthy people
	GATGAGGGTGGAGAAA-11	0.200248	healthy people
	GCAGCTGAGGTGCTTT-11	0.28263	healthy people
	GCCAGGTTCTAGCATG-11	0.228628	healthy people
	GGAGAACAGGAACGAA-11	0.184347	healthy people
	GGTCACGGTACCACGC-11	0.175694	healthy people
	GTAACCAAGGTCATAA-11	0.193692	healthy people
	GTCATCCAGTCAGAGC-11	0.19938	healthy people
	GTGTCCTTCAGCCCAG-11	0.267844	healthy people
	GTTTGGAGTGCGAACA-11	0.230595	healthy people
	TACTTACAGTCCCAGC-11	0.168929	healthy people
	TATATCCCATGACAGG-11	0.183172	healthy people
	TATTGCTCACTGGAAG-11	0.212944	healthy people
	TCACATTCAGTGTGGA-11	0.195389	healthy people
	TCCACCATCTCATTTG-11	0.169806	healthy people
	TCCGGGACAACAAAGT-11	0.233289	healthy people
	TCCTCTTCACAGTACT-11	0.222968	healthy people
	TCTATACTCGAGCCTG-11	0.202074	healthy people
	TCTTGCGCAACCCTAA-11	0.23345	healthy people
	TGAGGGATCTCTTCAA-11	0.186105	healthy people
	TGAGTCAGTTTCAGAC-11	0.209302	healthy people
	TGCATGAGTATGATCC-11	0.190011	healthy people
	TGGAACTGTCACTGAT-11	0.253896	healthy people
	TGGTACAAGTGCGCTC-11	0.204531	healthy people
	TTAGGCATCCACCTCA-11	0.250627	healthy people
	TTCAGGAAGAGAGCCT-11	0.198586	healthy people
	AACCCAACAGATCACT-12	0.20037	healthy people
	AAGCCATAGGCACGAT-12	0.176549	healthy people
	AAGCGTTCATAACGGG-12	0.147725	healthy people
	AAGTACCAGGTTCTTG-12	0.182651	healthy people
	AATAGAGTCACCATAG-12	0.210053	healthy people
	AATTTCCTCCACAGCG-12	0.16622	healthy people
	ACAAAGAAGTCTGGAG-12	0.255009	healthy people
	ACCTACCAGGGTTAGC-12	0.17552	healthy people
	AGATCGTGTTAGGGAC-12	0.183728	healthy people
	AGCTCAACAACACAAA-12	0.242105	healthy people
	AGCTTCCCAAAGAACT-12	0.22048	healthy people
	AGTAACCGTGCAGTGA-12	0.221641	healthy people
	AGTTCCCCATGCAGCC-12	0.248902	healthy people
	ATACCTTAGTAGTCAA-12	0.209375	healthy people
	ATCGGATTCCGGTTCT-12	0.222476	healthy people
	ATGACCAGTTACCCTC-12	0.195027	healthy people
	ATTGTTCCAATAACCC-12	0.187718	healthy people
	ATTTACCGTGATTCTG-12	0.210655	healthy people
	CAAGCTAGTGGAGAAA-12	0.209901	healthy people
	CAATCGAGTTTCTATC-12	0.236143	healthy people
	CAGATCACATCCTATT-12	0.182325	healthy people
	CATCGTCCAAGGCGTA-12	0.19921	healthy people
	CATGGATGTTGCACGC-12	0.143944	healthy people
	CCATAAGGTGGTACAG-12	0.241236	healthy people
	CCCGAAGGTGGTCCCA-12	0.193499	healthy people
	CCCTAACCATCCAACA-12	0.220513	healthy people
	CCCTTAGCAGTGTGCC-12	0.170226	healthy people
	CGATCGGCAGCACGAA-12	0.26892	healthy people
	CGATGCGCATGACACT-12	0.255209	healthy people
	CGTCCATTCGAAGGAC-12	0.215083	healthy people
	CTACAGACACCAAATC-12	0.206037	healthy people
	CTTAGGATCCTAACAG-12	0.218966	healthy people
	CTTGAGATCTGCTTAT-12	0.133648	healthy people
	CTTTCAAGTCCACTCT-12	0.184833	healthy people
	GCGATCGGTACGAAAT-12	0.251544	healthy people
	GGGTATTTCGGTCATA-12	0.2164	healthy people
	GTAAGTCTCAGGGTAG-12	0.193498	healthy people
	GTAGATCTCGGTATGT-12	0.216219	healthy people
	GTGCAGCAGCCGATAG-12	0.172772	healthy people
	GTTCATTGTAATCAGA-12	0.173295	healthy people
	TAACACGTCATATGGC-12	0.233486	healthy people
	TACGGTATCGAGAATA-12	0.181024	healthy people
	TAGGTTGTCACTTATC-12	0.223695	healthy people
	TATCTTGAGGGCTTCC-12	0.216021	healthy people
	TCAAGTGGTACAGCGA-12	0.240574	healthy people
	TCCCAGTGTCCTGAAT-12	0.221173	healthy people
	TCCGTGTTCGCCGAAC-12	0.226005	healthy people
	TCGCAGGCAATGAACA-12	0.210554	healthy people
	TCGTGGGCACCGAATT-12	0.193723	healthy people
	TCTCCGAAGGTAAGTT-12	0.178599	healthy people
	TCTGGCTCAACCCTCT-12	0.231828	healthy people
	TCTTGCGAGTTGTCGT-12	0.195519	healthy people
	TGGCGTGGTTGTGTTG-12	0.200295	healthy people
	TGGTACACATGGGTTT-12	0.185456	healthy people
	TGGTAGTGTGCTCTCT-12	0.183348	healthy people
	TGTTGAGAGTAGCCAG-12	0.200518	healthy people
	TTAGGGTAGAGAACCC-12	0.195569	healthy people
	TTAGGGTAGCCTGTGC-12	0.17809	healthy people
	TTCCAATCAGGATTCT-12	0.211117	healthy people
	TTCTAACAGCATCAGG-12	0.164371	healthy people
	TTGCGTCTCCTGGTCT-12	0.202392	healthy people
	TTTGGTTTCATGGGAG-12	0.176858	healthy people
	AAACGAACAGAAGCTG-13	0.226891	healthy people
	AACGTCAAGATGTTCC-13	0.137651	healthy people
	AATCGTGAGCGTTGTT-13	0.187598	healthy people
	ACACAGTGTAATCAAG-13	0.152371	healthy people
	ACCACAATCGGCCTTT-13	0.22913	healthy people
	ACGGTCGCAGGAATAT-13	0.193157	healthy people
	ACTTTCAAGTCCTACA-13	0.179522	healthy people
	ACTTTGTCATAATGCC-13	0.203593	healthy people
	AGGACGATCCACGTCT-13	0.252114	healthy people
	AGGTTGTAGGGTTAAT-13	0.211965	healthy people
	AGTGTTGTCGCACGAC-13	0.24873	healthy people
	ATCCGTCAGAATACAC-13	0.216132	healthy people
	CAACAACAGTTACGTC-13	0.218209	healthy people
	CAATACGAGTGTCATC-13	0.276663	healthy people
	CAGCACGGTTCGGCGT-13	0.25221	healthy people
	CATCGCTAGCGGTAAC-13	0.225851	healthy people
	CCCTAACGTTAGGGAC-13	0.196496	healthy people
	CCGGACATCTCTATGT-13	0.225123	healthy people
	CCGGGTAGTTAGGGTG-13	0.207781	healthy people
	CCTCACACATCCGTGG-13	0.19414	healthy people
	CGATGCGGTCCATAGT-13	0.165168	healthy people
	CGTAATGGTGTGTCGC-13	0.21361	healthy people
	CTGTGAATCGCAATGT-13	0.201659	healthy people
	GGGTGAAAGATGGCAC-13	0.23029	healthy people
	GGGTGAAAGTCAATCC-13	0.166778	healthy people
	GGGTTATAGGGATGTC-13	0.213047	healthy people
	GGTCTGGCAGTTGAAA-13	0.209127	healthy people
	GTCTACCCATTCTCCG-13	0.17895	healthy people
	GTCTACCTCGCTACGG-13	0.187616	healthy people
	GTGCTTCAGGCAGGTT-13	0.206501	healthy people
	TACAGGTAGTTGGAAT-13	0.203449	healthy people
	TCAAGACTCACACCGG-13	0.215297	healthy people
	TCGAACACAGTCAGCC-13	0.236026	healthy people
	TGCAGTATCATCGCCT-13	0.20849	healthy people
	TGCGATATCGGAACTT-13	0.172193	healthy people
	TGCTGAAGTAACGCGA-13	0.183747	healthy people
	TGGAACTTCCATTGCC-13	0.220945	healthy people
	TGTAACGTCCCGTTCA-13	0.170356	healthy people
	TGTCCCATCATAGCAC-13	0.223242	healthy people
	TGTGTGAAGGCTAGCA-13	0.213946	healthy people
	TTGCTGCGTGGCTCTG-13	0.17262	healthy people
	TTGTTCACACGCCAGT-13	0.173531	healthy people
	AGAGCCCGTAAGCTCT-14	0.22529	healthy people
	AGATCCAAGTACCGGA-14	0.196184	healthy people
	AGATCGTTCATCGACA-14	0.144187	healthy people
	AGATGCTGTCTGCAAT-14	0.199375	healthy people
	AGTAACCGTTGCCGCA-14	0.224142	healthy people
	ATAGACCAGAGAGCCT-14	0.158407	healthy people
	ATGCGATTCCCAGGCA-14	0.239553	healthy people
	ATTCTTGCAAAGGCTG-14	0.272738	healthy people
	CACGGGTCAGCATTGT-14	0.189055	healthy people
	CAGCAATGTGACCGAA-14	0.183388	healthy people
	CAGGTATGTTCCGCGA-14	0.206582	healthy people
	CATACAGGTAGCGCCT-14	0.187991	healthy people
	CGAAGTTAGTTGTCAC-14	0.192679	healthy people
	CGCATAATCCACCTGT-14	0.215996	healthy people
	CGGGCATAGACGCCAA-14	0.2346	healthy people
	CGGGTGTAGTCTCCTC-14	0.226692	healthy people
	CGGGTGTGTAATCAGA-14	0.211555	healthy people
	CTAGACACAGAGGTTG-14	0.233351	healthy people
	CTCACTGTCAGGTAAA-14	0.153425	healthy people
	CTCAGGGCAGCTCTGG-14	0.215153	healthy people
	CTGAGCGTCAACTGAC-14	0.201635	healthy people
	CTGCCATCACCGTCGA-14	0.196977	healthy people
	GACGCTGCATGACTCA-14	0.224582	healthy people
	GAGACTTAGTCCCAGC-14	0.201725	healthy people
	GAGACTTCAACTCATG-14	0.246773	healthy people
	GAGGCCTAGAAGCGCT-14	0.195023	healthy people
	GATCATGTCCTAAACG-14	0.182884	healthy people
	GCACTAACAGCGTGCT-14	0.170033	healthy people
	GCTTTCGGTAAGTAGT-14	0.20777	healthy people
	GGAACCCGTCGCTGCA-14	0.193973	healthy people
	GGAACCCGTTCTCAGA-14	0.221418	healthy people
	GGTAGAGGTTTACCAG-14	0.169098	healthy people
	GTAACACTCCCAGTGG-14	0.222073	healthy people
	TAACGACCAATCGTCA-14	0.248252	healthy people
	TACGCTCTCAGACAAA-14	0.249409	healthy people
	TACTGCCGTCAACATC-14	0.198708	healthy people
	TAGGAGGGTTAAGGGC-14	0.178279	healthy people
	TATTCCATCCCATGGG-14	0.250114	healthy people
	TCACACCCACAGTCGC-14	0.217739	healthy people
	TCATTACAGCCACTCG-14	0.218221	healthy people
	TCATTGTCATACATCG-14	0.210623	healthy people
	TCCTCGAGTGTTATCG-14	0.224008	healthy people
	TCGGATATCAGACCTA-14	0.18012	healthy people
	TCGGGACAGAGTGGCT-14	0.187316	healthy people
	TCGGGCATCGGTCAGC-14	0.234188	healthy people
	TCGGGTGGTATTGACC-14	0.248927	healthy people
	TCTATCAAGAGCATAT-14	0.203614	healthy people
	TCTCTGGAGGAACTAT-14	0.195641	healthy people
	TGAGGAGTCGTTCATT-14	0.194784	healthy people
	TGGGCTGTCCACAGGC-14	0.191485	healthy people
	TGGTTAGCAAAGACGC-14	0.195882	healthy people
	TGTTGAGAGCGTGTTT-14	0.226619	healthy people
	TTGACCCAGCCTTTGA-14	0.213116	healthy people
	TTGACCCTCGTAGTGT-14	0.211397	healthy people
	TTGCCTGAGCTTACGT-14	0.20708	healthy people
	TTGTTTGCAATGGCCC-14	0.194316	healthy people
	TTTGGTTGTTCTCGTC-14	0.192165	healthy people
	AAACCCAAGTTCTACG-15	0.205473	healthy people
	AAGCGTTCATTGAAAG-15	0.233778	healthy people
	AAGGTAATCTAGGCAT-15	0.204096	healthy people
	AAGTCGTAGGGTTAGC-15	0.261671	healthy people
	AATGGAATCAAGTAAG-15	0.227087	healthy people
	ACAGCCGAGACCATGG-15	0.245489	healthy people
	ACCCTCATCCCGAGAC-15	0.201218	healthy people
	ACCTGTCTCGCATAGT-15	0.197175	healthy people
	ACTGTCCCACGCAAAG-15	0.227374	healthy people
	ACTGTCCTCCGTGCGA-15	0.271784	healthy people
	AGAACAAGTCGATGCC-15	0.227083	healthy people
	AGACTCACAGCACAAG-15	0.201194	healthy people
	AGCGTCGCAGCCGTTG-15	0.221521	healthy people
	AGGCATTGTGCCGTTG-15	0.212554	healthy people
	ATCACAGGTGTTACAC-15	0.219632	healthy people
	ATCACGACAGTTGCGC-15	0.212707	healthy people
	ATTCTACCAGGTTTAC-15	0.193565	healthy people
	ATTGGGTTCACTCCGT-15	0.200231	healthy people
	ATTTACCAGGTTTACC-15	0.169041	healthy people
	CAGATTGCATCAACCA-15	0.200791	healthy people
	CATGCCTAGGTTCATC-15	0.234035	healthy people
	CATTCTACACCAGCGT-15	0.240898	healthy people
	CCACGTTCATCTTAGG-15	0.152425	healthy people
	CCCATTGAGAGTGGCT-15	0.224638	healthy people
	CCCTCAAGTTCCTTGC-15	0.213979	healthy people
	CGAATTGAGAGGGTAA-15	0.181219	healthy people
	CGCATAAGTGTACAGG-15	0.185332	healthy people
	CTCCATGTCAACTACG-15	0.186426	healthy people
	CTGCTCAGTCAGGTAG-15	0.16807	healthy people
	CTTTCAAGTCAGCGTC-15	0.23704	healthy people
	GAAGCGACATGATGCT-15	0.257188	healthy people
	GAGCCTGCATCATTTC-15	0.155864	healthy people
	GATCACATCGATCCCT-15	0.216816	healthy people
	GCAGCCAAGACGCATG-15	0.216662	healthy people
	GCCTGTTCACTGCATA-15	0.234117	healthy people
	GGATGTTCAGAGGACT-15	0.213912	healthy people
	GGGCCATAGGGCCAAT-15	0.210512	healthy people
	GGGTCTGCACCCTATC-15	0.189151	healthy people
	GGTGATTTCGCACTCT-15	0.192459	healthy people
	GGTGTCGAGGGATCTG-15	0.215458	healthy people
	GTCGTAACAGGCATGA-15	0.245202	healthy people
	GTTAGACTCACGGACC-15	0.227199	healthy people
	GTTAGACTCGGTGCAC-15	0.177711	healthy people
	TAACGACAGTTGCATC-15	0.227734	healthy people
	TAACTTCCAAGTTTGC-15	0.211154	healthy people
	TACCCGTGTTAACCTG-15	0.204561	healthy people
	TACGTCCCAGCTTTGA-15	0.166396	healthy people
	TAGAGTCGTTGGCCTG-15	0.207689	healthy people
	TAGGTACAGCACTCTA-15	0.178504	healthy people
	TATGTTCCACCGTGGT-15	0.259544	healthy people
	TATTGGGGTATCACCA-15	0.199405	healthy people
	TCACTATCAGAGGTTG-15	0.181002	healthy people
	TCATCCGTCGTTGCCT-15	0.215267	healthy people
	TCATTACGTAGCGTCC-15	0.210237	healthy people
	TCCACGTCAGACCAAG-15	0.193761	healthy people
	TCCGTGTGTTTGGAAA-15	0.200916	healthy people
	TCTGTCGCATTGAAGA-15	0.185267	healthy people
	TGATGCATCATCTACT-15	0.225189	healthy people
	TGCAGATCAAGTGGAC-15	0.2215	healthy people
	TGTGAGTAGTCAGGGT-15	0.217205	healthy people
	TTAATCCTCCGCTAGG-15	0.206882	healthy people
	TTACGTTAGCGCTGCT-15	0.234137	healthy people
	TTCATGTGTGACTGTT-15	0.217422	healthy people
	TTCTTGAAGCAACTCT-15	0.218502	healthy people
	TTGTTGTTCGGCACTG-15	0.262614	healthy people
	TTTATGCGTATAATGG-15	0.201925	healthy people
	TTTCGATCATCTGGGC-15	0.195725	healthy people
	TTTGGTTCATGTCTAG-15	0.229117	healthy people
	AACAACCTCCCAACTC-16	0.190869	healthy people
	AAGACAAGTCTTACAG-16	0.269229	healthy people
	AATAGAGGTTGGTACT-16	0.20419	healthy people
	ACATTTCCAACGCCCA-16	0.214419	healthy people
	ACCCAAAAGGGAGTTC-16	0.178327	healthy people
	ACTTATCAGCTAATCC-16	0.226745	healthy people
	AGAGCCCTCAAGCCCG-16	0.20055	healthy people
	AGGCATTCAAGTTCGT-16	0.171248	healthy people
	AGGGCTCAGCAATAAC-16	0.209846	healthy people
	AGTCACATCAACCGAT-16	0.229902	healthy people
	ATCCTATTCCTCAGAA-16	0.205187	healthy people
	ATGCCTCCAAAGCAAT-16	0.230214	healthy people
	ATGGAGGTCCGTATAG-16	0.220525	healthy people
	CAAGCTATCGTAGGAG-16	0.191896	healthy people
	CAATGACCAACACACT-16	0.143358	healthy people
	CATTGAGTCATTCCTA-16	0.244783	healthy people
	CCCTAACTCCTGGCTT-16	0.172096	healthy people
	CCGTAGGGTCGCAACC-16	0.20609	healthy people
	CCTCAGTGTCACTTCC-16	0.218147	healthy people
	CCTCCTCAGTTACGAA-16	0.247464	healthy people
	CGAAGTTCACCTCAGG-16	0.185896	healthy people
	CGATGCGGTGTGAATA-16	0.215329	healthy people
	CGGCAGTTCTGCATAG-16	0.199045	healthy people
	CGGGTGTAGCACTGGA-16	0.177849	healthy people
	CTACGGGCAGATACTC-16	0.181939	healthy people
	CTGCAGGGTTCCCACT-16	0.212529	healthy people
	CTGCCTAAGGGCAACT-16	0.206942	healthy people
	CTGCCTAAGGTGAGCT-16	0.194265	healthy people
	CTGTCGTTCATGCCCT-16	0.181944	healthy people
	CTTGAGACAAGGAGTC-16	0.192246	healthy people
	CTTGAGAGTCACCGCA-16	0.147888	healthy people
	GAATAGAGTATTGGCT-16	0.143013	healthy people
	GACGTTAAGTGCAGGT-16	0.232839	healthy people
	GATGCTACACCGTGCA-16	0.194463	healthy people
	GCAACATTCTAACGGT-16	0.197047	healthy people
	GCAGGCTAGGTCATTC-16	0.191331	healthy people
	GGAGAACGTAGACAAT-16	0.233081	healthy people
	GGCTGTGAGCTACAAA-16	0.24405	healthy people
	GGTCACGAGTTAGAAC-16	0.17985	healthy people
	GTAATCGTCTCCGTGT-16	0.174912	healthy people
	GTTTACTAGATCGGTG-16	0.252523	healthy people
	TAACGACTCAGCCTTC-16	0.206246	healthy people
	TACAACGAGGTCACAG-16	0.205457	healthy people
	TACCCACGTTCTTCAT-16	0.197484	healthy people
	TACCGAATCTGAGGCC-16	0.199918	healthy people
	TACGTCCAGAGGATGA-16	0.22983	healthy people
	TACGTCCTCCACTTTA-16	0.190263	healthy people
	TAGAGTCTCGGCATCG-16	0.205497	healthy people
	TAGGGTTCACATTCTT-16	0.198214	healthy people
	TAGTGCAGTCCGGACT-16	0.165822	healthy people
	TATCGCCTCACCATAG-16	0.206413	healthy people
	TATTGGGAGCACTCGC-16	0.179481	healthy people
	TCACACCTCGTAGGGA-16	0.226271	healthy people
	TCATCATGTAATGATG-16	0.199134	healthy people
	TCTATCAGTAGCGCTC-16	0.241849	healthy people
	TCTGTCGTCGGTAACT-16	0.174381	healthy people
	TCTTAGTAGGCAGGTT-16	0.200008	healthy people
	TCTTGCGAGTGGACGT-16	0.17809	healthy people
	TGAGTCATCAGGAAGC-16	0.209059	healthy people
	TGATTCTGTTATAGAG-16	0.175867	healthy people
	TTACAGGTCCACACCT-16	0.127537	healthy people
	TTACTGTCATGAAAGT-16	0.221655	healthy people
	TTAGGGTGTGTACAGG-16	0.258226	healthy people
	TTCGATTTCTACCACC-16	0.225382	healthy people
	TTGCTGCCAGGTTCGC-16	0.218769	healthy people
	TTGTTGTTCGCGATCG-16	0.178351	healthy people
	CCAATTTAGTCTGGTT-4	0.199476	healthy people
	TCTGGCTCATTAAGCC-5	0.223354	healthy people
	TGTGGCGGTCACTTAG-6	0.17648	healthy people
	ACCCTCAGTCTTGCTC-8	0.18301	healthy people
	CCACTTGAGGACATCG-10	0.248066	healthy people
	TGAGGGACACATAGCT-10	0.202753	healthy people
	ACCTGAAGTCTGCATA-11	0.208008	healthy people
	ATCACAGCACGAGAAC-11	0.166774	healthy people
	TCAGGTAGTAGCTAAA-12	0.214314	healthy people
	CCTCATGAGAGTCCGA-15	0.178002	healthy people
	AAACCTGAGCGATTCT-1	0.229369	severe stage
	AAAGCAATCCAGAAGG-1	0.213472	severe stage
	AACACGTGTGGGTATG-1	0.275888	severe stage
	AACGTTGTCGGTGTCG-1	0.257308	severe stage
	AACTCCCCAATGGAAT-1	0.223029	severe stage
	AACTCTTCAAGACACG-1	0.225694	severe stage
	AACTGGTCACACCGAC-1	0.221266	severe stage
	AACTGGTCAGTCCTTC-1	0.200876	severe stage
	AAGGAGCCACTTAAGC-1	0.229565	severe stage
	AAGGCAGAGATGGGTC-1	0.235372	severe stage
	AAGGCAGAGGGAAACA-1	0.160967	severe stage
	AAGTCTGAGACAAAGG-1	0.19766	severe stage
	AAGTCTGGTAATAGCA-1	0.213111	severe stage
	AAGTCTGGTGTGAAAT-1	0.286128	severe stage
	AAGTCTGTCAGTGTTG-1	0.303449	severe stage
	ACACCAAAGGCGCTCT-1	0.231392	severe stage
	ACACCGGTCTGTCAAG-1	0.243482	severe stage
	ACAGCTAGTCCGAACC-1	0.248501	severe stage
	ACATGGTAGATCCGAG-1	0.262477	severe stage
	ACCAGTAAGCTGCAAG-1	0.211576	severe stage
	ACCAGTAAGTTGTAGA-1	0.267614	severe stage
	ACCAGTAGTCTTTCAT-1	0.196165	severe stage
	ACCGTAAGTACTCGCG-1	0.275016	severe stage
	ACCTTTATCTTATCTG-1	0.237804	severe stage
	ACGAGCCAGTAGGTGC-1	0.198234	severe stage
	ACGAGCCAGTTGTAGA-1	0.200948	severe stage
	ACGAGGACAAGCGATG-1	0.213863	severe stage
	ACGATACAGCTAGTCT-1	0.205761	severe stage
	ACGATACCACCAGCAC-1	0.202351	severe stage
	ACGCAGCTCAGGCGAA-1	0.22853	severe stage
	ACGGGCTTCAACGCTA-1	0.220712	severe stage
	ACGGGTCTCAACCAAC-1	0.256423	severe stage
	ACTGCTCCACGTAAGG-1	0.281945	severe stage
	ACTGCTCCAGGCTGAA-1	0.200646	severe stage
	ACTGTCCCAGGGTACA-1	0.237909	severe stage
	ACTTGTTAGTCACGCC-1	0.191079	severe stage
	AGAATAGAGCATGGCA-1	0.26889	severe stage
	AGAATAGCACCAGGTC-1	0.243418	severe stage
	AGAATAGTCTCACATT-1	0.250499	severe stage
	AGAGCGAAGACTCGGA-1	0.244106	severe stage
	AGAGCGACACATTAGC-1	0.22465	severe stage
	AGAGCGAGTTAAAGTG-1	0.184451	severe stage
	AGAGCTTCAAACGCGA-1	0.273425	severe stage
	AGAGCTTGTTATGTGC-1	0.219977	severe stage
	AGATCTGCATCTATGG-1	0.219012	severe stage
	AGATCTGTCGGTCTAA-1	0.266387	severe stage
	AGCATACGTACGAAAT-1	0.227828	severe stage
	AGCCTAATCACATAGC-1	0.274141	severe stage
	AGGGATGAGGTAGCCA-1	0.26235	severe stage
	AGGGTGACATCGGAAG-1	0.203825	severe stage
	AGGGTGATCGCTTGTC-1	0.216017	severe stage
	AGGTCATAGTGCTGCC-1	0.246677	severe stage
	AGGTCCGCACGACTCG-1	0.212387	severe stage
	AGTCTTTAGACTGTAA-1	0.224776	severe stage
	AGTCTTTGTGTTCGAT-1	0.242929	severe stage
	AGTGGGACAATAGAGT-1	0.193558	severe stage
	AGTTGGTGTCTTGCGG-1	0.186854	severe stage
	AGTTGGTTCCGTACAA-1	0.231873	severe stage
	ATAAGAGTCGGCTTGG-1	0.232762	severe stage
	ATAGACCCATACTACG-1	0.241893	severe stage
	ATCACGAGTATATGAG-1	0.279623	severe stage
	ATCCACCTCCCTCTTT-1	0.305261	severe stage
	ATCGAGTCACGAGGTA-1	0.238503	severe stage
	ATGCGATCACCAGTTA-1	0.219683	severe stage
	ATGCGATCAGGGAGAG-1	0.211367	severe stage
	ATGTGTGCACGGTAGA-1	0.295777	severe stage
	ATGTGTGGTGGCGAAT-1	0.271099	severe stage
	ATTCTACTCGTAGGAG-1	0.205269	severe stage
	ATTGGACAGCGCTTAT-1	0.231913	severe stage
	ATTGGTGAGCGCTCCA-1	0.249661	severe stage
	ATTGGTGGTAGAAAGG-1	0.251811	severe stage
	ATTTCTGTCAGGATCT-1	0.241766	severe stage
	CAACCAAGTCACTGGC-1	0.262518	severe stage
	CAACCTCGTCACTTCC-1	0.200826	severe stage
	CAACCTCTCGGACAAG-1	0.269086	severe stage
	CAAGAAACACTCAGGC-1	0.258036	severe stage
	CAAGAAAGTTGAACTC-1	0.246226	severe stage
	CAAGTTGCATGATCCA-1	0.241333	severe stage
	CACAAACAGCTCCTCT-1	0.192711	severe stage
	CACACCTGTGTGGTTT-1	0.249796	severe stage
	CACACTCGTATGGTTC-1	0.215096	severe stage
	CACACTCGTCACTTCC-1	0.240663	severe stage
	CACAGGCTCAGGCGAA-1	0.233502	severe stage
	CACAGTAGTAAGTAGT-1	0.169329	severe stage
	CACATAGTCGCCAAAT-1	0.21836	severe stage
	CACCAGGCAAGCCGCT-1	0.2756	severe stage
	CAGAATCGTTGTACAC-1	0.196976	severe stage
	CAGATCAGTAAGTAGT-1	0.158233	severe stage
	CAGCAGCAGTTAACGA-1	0.229178	severe stage
	CAGCAGCTCACAACGT-1	0.262571	severe stage
	CAGCAGCTCGTTACGA-1	0.178275	severe stage
	CAGCCGAGTCTAGGTT-1	0.233152	severe stage
	CAGCCGATCCACGTTC-1	0.198122	severe stage
	CAGCTAAAGGTAAACT-1	0.206693	severe stage
	CAGGTGCTCTTATCTG-1	0.22215	severe stage
	CAGTCCTTCGGCGGTT-1	0.231172	severe stage
	CATCGGGCATTCCTCG-1	0.219441	severe stage
	CATCGGGGTCTGCCAG-1	0.244696	severe stage
	CATGACAAGTGTACCT-1	0.211775	severe stage
	CATGGCGAGTGTCTCA-1	0.255623	severe stage
	CATTATCGTGGCCCTA-1	0.257908	severe stage
	CATTCGCGTCAGCTAT-1	0.200526	severe stage
	CCACGGAGTATAGGTA-1	0.292571	severe stage
	CCAGCGACAGCCAATT-1	0.178458	severe stage
	CCATGTCGTATTACCG-1	0.257419	severe stage
	CCCAGTTAGAAACGCC-1	0.230499	severe stage
	CCCAGTTGTGTGCGTC-1	0.244071	severe stage
	CCCTCCTAGGCAATTA-1	0.248461	severe stage
	CCGGGATTCGTCTGAA-1	0.25583	severe stage
	CCGTGGACACTTACGA-1	0.231118	severe stage
	CCTAAAGCATAACCTG-1	0.206749	severe stage
	CCTAAAGGTGTAATGA-1	0.248163	severe stage
	CCTACCAAGCCAGGAT-1	0.252675	severe stage
	CCTACCATCGACGGAA-1	0.230682	severe stage
	CCTAGCTCACGTGAGA-1	0.258952	severe stage
	CCTATTATCTCCCTGA-1	0.189645	severe stage
	CCTCAGTAGATCGATA-1	0.238085	severe stage
	CCTCAGTCATCAGTCA-1	0.256996	severe stage
	CCTCAGTTCCGGCACA-1	0.184718	severe stage
	CCTCAGTTCGAGAACG-1	0.211305	severe stage
	CCTTACGCATTAGGCT-1	0.219561	severe stage
	CGAACATCACAGGAGT-1	0.237241	severe stage
	CGAACATGTAAGTGTA-1	0.234222	severe stage
	CGACTTCAGGGTGTTG-1	0.179981	severe stage
	CGAGCACAGCTGATAA-1	0.184744	severe stage
	CGATGGCAGAGTCGGT-1	0.269605	severe stage
	CGATGTATCAGCTCGG-1	0.137358	severe stage
	CGCTGGATCCGAATGT-1	0.281569	severe stage
	CGGACTGAGAGGACGG-1	0.228641	severe stage
	CGGAGTCGTCAGAAGC-1	0.264512	severe stage
	CGGCTAGAGTCGTTTG-1	0.188386	severe stage
	CGGTTAAGTTGTGGCC-1	0.258554	severe stage
	CGTAGGCTCGCGTAGC-1	0.231376	severe stage
	CGTCACTAGATGGCGT-1	0.212406	severe stage
	CGTCACTCAATAGAGT-1	0.206786	severe stage
	CGTCACTTCATGTCTT-1	0.278061	severe stage
	CGTCCATAGTGCGATG-1	0.192031	severe stage
	CGTCCATGTCATCGGC-1	0.218833	severe stage
	CTAACTTCACTGTGTA-1	0.210555	severe stage
	CTACACCCAGCAGTTT-1	0.228105	severe stage
	CTACCCATCAAGGTAA-1	0.25064	severe stage
	CTCACACGTCACTTCC-1	0.273631	severe stage
	CTCATTAGTATCAGTC-1	0.282398	severe stage
	CTCCTAGCATACTACG-1	0.247297	severe stage
	CTCGGGATCCAAAGTC-1	0.230204	severe stage
	CTCGTACCATCGGACC-1	0.212615	severe stage
	CTCGTACGTAGCGTCC-1	0.284168	severe stage
	CTCTACGCATGCTGGC-1	0.178782	severe stage
	CTCTACGGTAGGCATG-1	0.207889	severe stage
	CTGAAACAGATGCCTT-1	0.271052	severe stage
	CTGAAGTTCCAAAGTC-1	0.211027	severe stage
	CTGATAGCACAGACTT-1	0.275722	severe stage
	CTGATCCCACGGTTTA-1	0.217391	severe stage
	CTGTGCTCATGGGAAC-1	0.209886	severe stage
	CTGTGCTCATTGCGGC-1	0.191185	severe stage
	CTTAGGATCAAGCCTA-1	0.237982	severe stage
	CTTTGCGCATTTCAGG-1	0.246559	severe stage
	GAAACTCGTGCACCAC-1	0.221896	severe stage
	GAACATCCAATTCCTT-1	0.20333	severe stage
	GAACGGATCATGTCTT-1	0.176945	severe stage
	GACACGCGTCTCTTTA-1	0.223796	severe stage
	GACACGCTCTCGATGA-1	0.256612	severe stage
	GACCAATCAAGACACG-1	0.196845	severe stage
	GACGCGTTCGATAGAA-1	0.242299	severe stage
	GACGTTAGTGCAGGTA-1	0.20552	severe stage
	GACTGCGCATGCAATC-1	0.155226	severe stage
	GAGGTGAGTTAAGTAG-1	0.208388	severe stage
	GATCGATAGGAGTTTA-1	0.189964	severe stage
	GATCGTAGTAAGGGCT-1	0.2467	severe stage
	GATGAAAGTCTCCACT-1	0.195755	severe stage
	GATTCAGGTAGTACCT-1	0.191799	severe stage
	GATTCAGGTCTCATCC-1	0.222838	severe stage
	GATTCAGTCAGTACGT-1	0.231714	severe stage
	GCAATCAAGGCTCTTA-1	0.268867	severe stage
	GCAATCAAGTACACCT-1	0.169044	severe stage
	GCACATAGTATTCTCT-1	0.245194	severe stage
	GCATACACAGGGCATA-1	0.259701	severe stage
	GCATACACATTGGGCC-1	0.207728	severe stage
	GCGACCATCTGCTGCT-1	0.25078	severe stage
	GCGCAACGTACTCAAC-1	0.237327	severe stage
	GCGCAGTAGGTGATAT-1	0.259302	severe stage
	GCTCCTAAGACTCGGA-1	0.226905	severe stage
	GCTGCAGCAGATGGGT-1	0.206661	severe stage
	GCTGCGAAGACTGGGT-1	0.238351	severe stage
	GCTGGGTCAAGCGAGT-1	0.222581	severe stage
	GCTTCCATCTTCAACT-1	0.245692	severe stage
	GGAACTTGTTGGTAAA-1	0.252935	severe stage
	GGACAGATCATGCTCC-1	0.264891	severe stage
	GGATGTTCACTTACGA-1	0.303942	severe stage
	GGCAATTGTCGCGGTT-1	0.28444	severe stage
	GGCAATTGTTGGGACA-1	0.216901	severe stage
	GGCGTGTTCCAACCAA-1	0.296167	severe stage
	GGCTCGACAGTTTACG-1	0.228716	severe stage
	GGCTCGATCGGTTAAC-1	0.231076	severe stage
	GGGAATGTCGAGCCCA-1	0.223475	severe stage
	GGGAGATAGGAGTAGA-1	0.279242	severe stage
	GGGATGACACGTCAGC-1	0.232482	severe stage
	GGGATGACAGCATGAG-1	0.229386	severe stage
	GGGTCTGGTGGGTATG-1	0.195676	severe stage
	GGTATTGAGACCGGAT-1	0.217524	severe stage
	GGTGTTACAACTGCTA-1	0.280397	severe stage
	GGTGTTACAAGACGTG-1	0.234495	severe stage
	GTACTCCCAGCATACT-1	0.237482	severe stage
	GTACTTTTCCGAGCCA-1	0.229531	severe stage
	GTAGGCCTCACCGTAA-1	0.288517	severe stage
	GTAGTCAAGTGAAGTT-1	0.188517	severe stage
	GTAGTCATCGATAGAA-1	0.263844	severe stage
	GTCACGGCATGGAATA-1	0.24049	severe stage
	GTCATTTGTCTCTCTG-1	0.221721	severe stage
	GTCCTCACAGCTGTAT-1	0.19288	severe stage
	GTCGGGTGTCAGATAA-1	0.256155	severe stage
	GTCGGGTTCGCCTGTT-1	0.23128	severe stage
	GTCTTCGGTGTGAATA-1	0.231854	severe stage
	GTGCAGCAGCGATAGC-1	0.223926	severe stage
	GTGGGTCCATGCCACG-1	0.191854	severe stage
	GTGGGTCTCTCACATT-1	0.217076	severe stage
	GTGTGCGAGAATGTTG-1	0.276795	severe stage
	GTGTGCGTCGCGATCG-1	0.263203	severe stage
	GTTAAGCAGGCATGGT-1	0.214101	severe stage
	GTTACAGAGGCTAGCA-1	0.236019	severe stage
	GTTACAGCACTGTGTA-1	0.223221	severe stage
	GTTACAGGTCTTTCAT-1	0.22506	severe stage
	GTTTCTACAGCCAGAA-1	0.259223	severe stage
	TAAGAGAAGCGCTCCA-1	0.252818	severe stage
	TAAGAGAAGTAAGTAC-1	0.248291	severe stage
	TAAGCGTGTTATCACG-1	0.285883	severe stage
	TAAGTGCCACGGTAGA-1	0.249366	severe stage
	TACACGAAGATCTGCT-1	0.17442	severe stage
	TACAGTGAGTGTGAAT-1	0.285697	severe stage
	TACAGTGCACTACAGT-1	0.308782	severe stage
	TACCTTAAGCGCTCCA-1	0.215257	severe stage
	TACCTTACACAAGTAA-1	0.208286	severe stage
	TACGGATGTGAAGGCT-1	0.18519	severe stage
	TACGGTATCCAATGGT-1	0.258755	severe stage
	TACTCATGTCTCTCGT-1	0.191673	severe stage
	TAGAGCTCACACCGCA-1	0.259881	severe stage
	TAGCCGGAGGAGTTTA-1	0.304253	severe stage
	TCACGAAGTACACCGC-1	0.179981	severe stage
	TCACGAAGTACATCCA-1	0.188198	severe stage
	TCAGATGGTTGAACTC-1	0.26554	severe stage
	TCAGCAACAAAGTGCG-1	0.246795	severe stage
	TCAGGTAAGGAACTGC-1	0.200291	severe stage
	TCAGGTAGTGAGGCTA-1	0.260388	severe stage
	TCATTACGTCCGAACC-1	0.183813	severe stage
	TCGTACCTCACGCATA-1	0.264503	severe stage
	TCTATTGGTTAGAACA-1	0.279949	severe stage
	TCTCATATCTATCCCG-1	0.212794	severe stage
	TCTCTAAGTCGCTTCT-1	0.233936	severe stage
	TCTCTAAGTTCTCATT-1	0.242506	severe stage
	TCTCTAAGTTGTGGAG-1	0.194463	severe stage
	TCTGAGAGTTGGTGGA-1	0.25816	severe stage
	TCTTTCCCAGATGGCA-1	0.173103	severe stage
	TGACTTTGTAGGCATG-1	0.218385	severe stage
	TGATTTCGTTGGAGGT-1	0.260147	severe stage
	TGCCAAAAGGATTCGG-1	0.216289	severe stage
	TGCCCATGTAGCGTAG-1	0.207969	severe stage
	TGCCCTAGTCCGTTAA-1	0.249602	severe stage
	TGCGCAGCAACAACCT-1	0.269852	severe stage
	TGCGCAGGTAGCCTCG-1	0.207833	severe stage
	TGCGGGTAGAGTCTGG-1	0.200993	severe stage
	TGCTGCTCAAGGTGTG-1	0.23187	severe stage
	TGGACGCAGAAACCTA-1	0.176971	severe stage
	TGGCGCACATAAGACA-1	0.2552	severe stage
	TGGCGCAGTAAACACA-1	0.212056	severe stage
	TGGGAAGGTACTCGCG-1	0.259502	severe stage
	TGGGCGTGTAAGGATT-1	0.240274	severe stage
	TGGGCGTGTCTAGTCA-1	0.241923	severe stage
	TGGTTAGGTGAGTATA-1	0.295097	severe stage
	TGGTTCCCAAGGTGTG-1	0.248382	severe stage
	TGTGGTATCTGGTTCC-1	0.234518	severe stage
	TGTGTTTAGCGTGAGT-1	0.231085	severe stage
	TGTGTTTGTTCCAACA-1	0.182765	severe stage
	TTAACTCAGTGGAGAA-1	0.219389	severe stage
	TTAACTCGTGATAAGT-1	0.24902	severe stage
	TTCGAAGCAACACCTA-1	0.148946	severe stage
	TTCGAAGTCTTGTATC-1	0.218406	severe stage
	TTCTTAGGTTGTCTTT-1	0.203526	severe stage
	TTGGCAAAGTGGAGAA-1	0.237596	severe stage
	TTGGCAACACACCGCA-1	0.241377	severe stage
	TTGTAGGAGCTTATCG-1	0.218833	severe stage
	TTTACTGTCTGCTGCT-1	0.267712	severe stage
	TTTGTCACAGGGTATG-1	0.23811	severe stage
	AAACCTGTCAAGGTAA-2	0.229809	severe stage
[truncated: 2,809 more rows]

## Sheet: Figure 4i
Fig. 4i
	Effector CD8 T cells	average expression of geneset of GO term "REGULATION OF CELL KILLING"	patient stage
	AGACAAAGTTGGCCTG-1	0.193188	healthy people
	GTAGAAAAGTGCAGGT-2	0.281391	healthy people
	CATAGACGTCCAGGTC-3	0.263867	healthy people
	GGCACGTGTGAATAAC-5	0.183716	healthy people
	TACTTCAGTACTAAGA-5	0.204194	healthy people
	ATGGGAGAGCGAATGC-6	0.187204	healthy people
	GATGACTCAACCCTAA-7	0.276035	healthy people
	TCGCACTTCCTTATCA-7	0.253065	healthy people
	CGGAGAAAGCGTGTCC-8	0.217949	healthy people
	TTCGCTGTCGCAATGT-8	0.250499	healthy people
	AGCTCAATCATGCTAG-10	0.219299	healthy people
	TAAGCGTTCCATGAGT-11	0.200626	healthy people
	TGTAGACGTGTGTGGA-11	0.332838	healthy people
	ATCGATGCAGGCATGA-12	0.219264	healthy people
	GGTGTTATCCCTAGGG-12	0.203907	healthy people
	GAGTCATTCTGATTCT-13	0.217064	healthy people
	GGTGATTTCAGTCACA-16	0.179122	healthy people
	GTAGATCCAAGATCCT-16	0.182963	healthy people
	AAACGAAGTCTGATCA-1	0.29517	healthy people
	AAAGGTATCGGCATCG-1	0.231344	healthy people
	AAAGTCCGTCGAGCTC-1	0.247944	healthy people
	AGGCATTGTCGGCCTA-1	0.235474	healthy people
	AGGCTGCTCCTCACCA-1	0.217017	healthy people
	ATCCGTCTCAATCAGC-1	0.270998	healthy people
	ATGCATGCATCCGAAT-1	0.282407	healthy people
	ATTCCCGTCGTAGCTA-1	0.244369	healthy people
	CACCAAATCGGTCGGT-1	0.297256	healthy people
	CACTGTCGTGGTAATA-1	0.204624	healthy people
	CCATAAGGTCCGGATC-1	0.261775	healthy people
	CCCGAAGGTGGTCCCA-1	0.191693	healthy people
	CCTCATGCAATATCCG-1	0.264921	healthy people
	CCTCCTCCAATAGAGT-1	0.227404	healthy people
	CGTAATGTCATTGTGG-1	0.210154	healthy people
	CGTCAAAGTCTACATG-1	0.221988	healthy people
	CTCAAGAAGGTGCCAA-1	0.230539	healthy people
	CTCAGTCTCTTTCCGG-1	0.215822	healthy people
	CTCATCGTCCGTCACT-1	0.202099	healthy people
	CTCATTAGTTTGCCGG-1	0.236872	healthy people
	CTCTGGTGTGTTCAGT-1	0.223144	healthy people
	CTTCCTTTCCATTTCA-1	0.250368	healthy people
	GACTTCCAGGCACTAG-1	0.179611	healthy people
	GAGTCTATCGTGTTCC-1	0.225787	healthy people
	GATGACTGTGTTACTG-1	0.246304	healthy people
	GATGAGGGTAGTGCGA-1	0.212797	healthy people
	GCGGAAATCTGGCTGG-1	0.231416	healthy people
	GTAACCAGTTGCATAC-1	0.229331	healthy people
	GTATTTCAGAGGTTTA-1	0.207182	healthy people
	GTTTGGAAGAACCGCA-1	0.297643	healthy people
	TAAGTCGTCAGCACCG-1	0.236986	healthy people
	TAGGTACTCTGTAACG-1	0.202877	healthy people
	TATTTCGGTCGAACAG-1	0.204297	healthy people
	TCACGCTAGCGTCTGC-1	0.22609	healthy people
	TCTCACGGTGTCCACG-1	0.232433	healthy people
	TCTGCCACATCGTGCG-1	0.187893	healthy people
	TGACAGTGTGTCCTAA-1	0.21066	healthy people
	TGCGGGTGTCTCGGAC-1	0.272522	healthy people
	TGCTCGTCACCCATAA-1	0.227724	healthy people
	TTCCTTCTCTTGGATG-1	0.268863	healthy people
	TTGATGGTCTCGCAGG-1	0.247299	healthy people
	TTTCAGTAGTTCCGTA-1	0.294577	healthy people
	TTTGACTAGCGCTGAA-1	0.284655	healthy people
	TTTGGAGTCTCCTGTG-1	0.194301	healthy people
	ACTGTGAAGCGGTAGT-2	0.206281	healthy people
	AGCGCCAGTGTACATC-2	0.263033	healthy people
	AGGACTTTCACTCACC-2	0.221485	healthy people
	AGGTCTAGTTTGTTCT-2	0.29416	healthy people
	ATCACGAGTCTGCGCA-2	0.212415	healthy people
	ATCACGATCAACACGT-2	0.227878	healthy people
	ATGCGATCAGAGCCCT-2	0.231573	healthy people
	CATACTTGTGGACCTC-2	0.234931	healthy people
	CCACACTTCTGTGTGA-2	0.305103	healthy people
	CTCAACCTCCTACAAG-2	0.230366	healthy people
	CTCCCAATCTACACTT-2	0.200827	healthy people
	CTGCGAGAGTCTAACC-2	0.244695	healthy people
	CTGTGGGCATGAGAAT-2	0.254986	healthy people
	CTTTCAACAGGAGACT-2	0.206678	healthy people
	GAAACCTCAGAGGTTG-2	0.200757	healthy people
	GAATAGATCCAGCCTT-2	0.219813	healthy people
	GACCCAGTCCACATAG-2	0.209196	healthy people
	GACCCAGTCTTTCAGT-2	0.204707	healthy people
	GAGAAATCAACGTTAC-2	0.199153	healthy people
	GAGTGTTTCTCTCAAT-2	0.266048	healthy people
	GAGTTACTCAGACCCG-2	0.246357	healthy people
	GCCCGAAAGTATGTAG-2	0.278782	healthy people
	GCCGATGTCATGAAAG-2	0.238344	healthy people
	GCCTGTTGTATGACAA-2	0.193682	healthy people
	GTAGTACTCCAGCAAT-2	0.150817	healthy people
	GTCTACCTCCATGCAA-2	0.239574	healthy people
	GTTGCGGTCCGCTTAC-2	0.17765	healthy people
	TACGCTCAGGTGGGTT-2	0.202055	healthy people
	TACTTCAGTTCCCAAA-2	0.2737	healthy people
	TATCCTAGTAACCCTA-2	0.258107	healthy people
	TATCTGTGTATGGGAC-2	0.242218	healthy people
	TCAAGTGGTGTTGACT-2	0.297329	healthy people
	TCATTGTTCGCCACTT-2	0.336694	healthy people
	TCCGTGTCATGAAAGT-2	0.255338	healthy people
	TGGGAAGTCACTGGGC-2	0.275919	healthy people
	TTACCGCGTTCTAAGC-2	0.241197	healthy people
	TTCGGTCTCACTGTCC-2	0.293975	healthy people
	AAGTCGTCAACACGAG-3	0.22558	healthy people
	ACAAGCTAGCTGGCTC-3	0.244743	healthy people
	ACCATTTTCAGCTTCC-3	0.224761	healthy people
	ACGGTTACAACACGAG-3	0.250782	healthy people
	ACTTATCTCTAGTCAG-3	0.225314	healthy people
	AGAGCAGGTCAGGAGT-3	0.291768	healthy people
	AGATGAAGTCCGGATC-3	0.252624	healthy people
	AGCCACGGTTATGGTC-3	0.286676	healthy people
	AGGCCACGTAGGTAGC-3	0.180091	healthy people
	AGGGTGACAACCACAT-3	0.275965	healthy people
	ATACCTTGTCTCTCCA-3	0.206218	healthy people
	ATAGACCGTGAATAAC-3	0.253009	healthy people
	ATATCCTCACCGTGAC-3	0.216144	healthy people
	ATCACGACACAAATGA-3	0.183666	healthy people
	ATCGGATCAGAGGCAT-3	0.196345	healthy people
	ATTCACTTCAGCACCG-3	0.256543	healthy people
	CATCGCTAGCTACGTT-3	0.224338	healthy people
	CATCGGGGTCCCGCAA-3	0.234088	healthy people
	CCCGGAACATTAAAGG-3	0.227627	healthy people
	CCGGACAAGTTCACTG-3	0.186923	healthy people
	CCGGTGAAGGCACAAC-3	0.198623	healthy people
	CGAAGGACAATAAGGT-3	0.252398	healthy people
	CGGAGAATCTAATTCC-3	0.211662	healthy people
	CTATCTAGTGGTCCGT-3	0.212064	healthy people
	GACAGCCTCGCTGACG-3	0.245682	healthy people
	GATCGTACAAAGCAAT-3	0.254571	healthy people
	GATGGAGCAGCGGTTC-3	0.263122	healthy people
	GATTTCTAGATGTTCC-3	0.233088	healthy people
	GCACATACACGGCTAC-3	0.21337	healthy people
	GCTCAAAAGTGAATAC-3	0.189765	healthy people
	GGTAACTCAGACTCTA-3	0.294258	healthy people
	GTCAAACAGACGGAAA-3	0.185268	healthy people
	GTCCTCAGTCTGTAAC-3	0.244105	healthy people
	GTCTAGAGTGAGATTA-3	0.25357	healthy people
	GTTGTGATCTGCACCT-3	0.211522	healthy people
	TACTTGTAGGAACTAT-3	0.202431	healthy people
	TATTTCGTCAAGGAGC-3	0.243734	healthy people
	TCAGTTTCACGGCGTT-3	0.23504	healthy people
	TCATTCACATATGGCT-3	0.226777	healthy people
	TCGGGTGAGAGAGCCT-3	0.231553	healthy people
	TCTGGCTCAAATCCCA-3	0.220082	healthy people
	TGGAGGACACCTGAAT-3	0.236098	healthy people
	TGGGAGAAGGTCCCGT-3	0.195421	healthy people
	TGTCCCATCCCGATCT-3	0.229425	healthy people
	TTACGCCCAGGCGAAT-3	0.24448	healthy people
	TTCTCTCAGGCCTAGA-3	0.298075	healthy people
	AGCGTATCAAACACCT-4	0.255755	healthy people
	AGCTTCCCACCCTGAG-4	0.210735	healthy people
	AGGACTTGTTGGTACT-4	0.252237	healthy people
	AGGGCCTTCCATCCGT-4	0.226108	healthy people
	AGTGATCCACAATGAA-4	0.206005	healthy people
	ATTCCTAAGCACGTCC-4	0.229094	healthy people
	ATTGTTCAGTGCGTCC-4	0.285309	healthy people
	CAACCAATCTGGCCTT-4	0.198203	healthy people
	CACTAAGTCCCTTCCC-4	0.254804	healthy people
	CACTGGGAGGTGCTTT-4	0.245374	healthy people
	CAGTTAGCAGAGTCAG-4	0.23135	healthy people
	CCTCACATCTGGGATT-4	0.209423	healthy people
	CGCCAGAGTGTGTTTG-4	0.283021	healthy people
	CGTAATGAGCAACAAT-4	0.188624	healthy people
	CGTAATGCACTGCGAC-4	0.214691	healthy people
	CGTTAGAGTATAGCTC-4	0.186597	healthy people
	CTCCAACGTATAGGAT-4	0.191427	healthy people
	CTGAATGTCCTCACCA-4	0.278484	healthy people
	CTGCATCCAATCCAGT-4	0.209899	healthy people
	CTTCCGATCATTACCT-4	0.224928	healthy people
	CTTCGGTCAGGCATGA-4	0.260449	healthy people
	GAACACTAGGTGATCG-4	0.229502	healthy people
	GATAGCTCAGCTTTCC-4	0.298031	healthy people
	GGTAATCGTCCGGATC-4	0.242701	healthy people
	GTATTTCGTAGAGTTA-4	0.202955	healthy people
	GTTACGAAGCGGTATG-4	0.247785	healthy people
	GTTACGATCCCTCATG-4	0.19518	healthy people
	TACCGAAGTACGCTAT-4	0.247292	healthy people
	TATACCTCATTGCCGG-4	0.223879	healthy people
	TCAGCAACATCTGTTT-4	0.241282	healthy people
	TCCTTTCCAGTGGTGA-4	0.228748	healthy people
	TCGCTCACAGAGACTG-4	0.262629	healthy people
	TCTGGCTCATCGTTCC-4	0.199841	healthy people
	TGATGCACATAGCACT-4	0.214186	healthy people
	TGCACGGGTGATACCT-4	0.217635	healthy people
	TGGAGGATCTACCTTA-4	0.2395	healthy people
	TTAGGGTAGCTACAAA-4	0.243624	healthy people
	TTCAATCTCCACGGAC-4	0.268361	healthy people
	TTGGGATCAATCTGCA-4	0.221913	healthy people
	AAAGTGAAGTATCCTG-5	0.267396	healthy people
	AACCATGGTGTGTCCG-5	0.234041	healthy people
	ACATCGATCCGTTTCG-5	0.255623	healthy people
	ACTATGGAGTGTTCCA-5	0.136509	healthy people
	ACTTTGTCATCCAACA-5	0.220898	healthy people
	AGAAATGCATGACAAA-5	0.255525	healthy people
	AGAACAACAACTCGTA-5	0.213071	healthy people
	AGATAGAGTCACAGAG-5	0.22512	healthy people
	AGGGCCTCAGCTTTGA-5	0.2121	healthy people
	AGGGTGAGTCGAGCAA-5	0.271479	healthy people
	AGTCTCCGTTGGACCC-5	0.221496	healthy people
	ATCACTTGTTGCTCAA-5	0.301185	healthy people
	ATCAGGTTCCGTGGCA-5	0.238924	healthy people
	ATCCATTAGTCTAACC-5	0.205729	healthy people
	ATCGTCCTCACTGAAC-5	0.233503	healthy people
	ATTTCTGTCGGACTGC-5	0.275728	healthy people
	CAACAACGTGCCCTTT-5	0.218603	healthy people
	CCGGACAGTCCGAAGA-5	0.24822	healthy people
	CCGTGAGTCCTACACC-5	0.209642	healthy people
	CCTCTCCTCTAGTGAC-5	0.252432	healthy people
	CCTTTGGTCGAAGCAG-5	0.223553	healthy people
	CGACAGCAGGGTACAC-5	0.237943	healthy people
	CGAGGAAAGATGAACT-5	0.182395	healthy people
	CGGAACCCACTTGAGT-5	0.190902	healthy people
	CTGTCGTTCTAGACAC-5	0.20708	healthy people
	GAGTCTACATTGAAGA-5	0.219447	healthy people
	GATCGTACATGTGGCC-5	0.294424	healthy people
	GATTCTTGTTAGGGTG-5	0.229627	healthy people
	GGACGTCAGGGTCACA-5	0.214497	healthy people
	GTAATGCTCGAAGCCC-5	0.206893	healthy people
	GTCTCACGTTGGGCCT-5	0.25625	healthy people
	TCAATCTGTATGCGTT-5	0.208064	healthy people
	TCATCATGTACGAGTG-5	0.259633	healthy people
	TCATGCCTCCCAGGAC-5	0.224357	healthy people
	TCCCATGAGCTTAAGA-5	0.253332	healthy people
	TCGTGCTCATCGATCA-5	0.213029	healthy people
	TGACCCTCACCCTAGG-5	0.214756	healthy people
	TTGATGGCAATAGGGC-5	0.189071	healthy people
	TTTACGTAGCATGAAT-5	0.308637	healthy people
	AACACACCAATGGCCC-6	0.246616	healthy people
	AACCATGGTACATTGC-6	0.275573	healthy people
	AAGCGTTGTTACCCTC-6	0.179033	healthy people
	AATCGTGAGAATCTAG-6	0.188331	healthy people
	AATGCCATCTTCGTGC-6	0.240337	healthy people
	AATGGCTAGCGTCTGC-6	0.237758	healthy people
	ACCTGTCCAAACCACT-6	0.215698	healthy people
	ACTGCAACATGGGATG-6	0.215337	healthy people
	AGACAGGGTGTTCATG-6	0.2821	healthy people
	AGATCCAGTCCGAAGA-6	0.220883	healthy people
	AGATGAAAGGACACTG-6	0.271946	healthy people
	AGGCATTTCAACCTTT-6	0.315718	healthy people
	AGGTTGTCATTAAAGG-6	0.202528	healthy people
	AGTGTTGCAGTTCTAG-6	0.160477	healthy people
	ATCCCTGCATAGGCGA-6	0.264571	healthy people
	ATGCGATTCTCAAAGC-6	0.229779	healthy people
	CAAAGAACATGGCTGC-6	0.279578	healthy people
	CAACCTCGTGGACCAA-6	0.190658	healthy people
	CACAACAGTGGGTTGA-6	0.197177	healthy people
	CAGATTGGTGCACATT-6	0.304035	healthy people
	CCAAGCGAGACCATGG-6	0.248923	healthy people
	CCAATGACAGAAATCA-6	0.202436	healthy people
	CCCATTGAGTCAGCGA-6	0.273904	healthy people
	CCCATTGCAGACGCTC-6	0.301232	healthy people
	CCCGAAGTCTGGTCAA-6	0.251225	healthy people
	CCGTGAGGTGGTCAAG-6	0.310396	healthy people
	CGTAATGCACGTCGGT-6	0.200351	healthy people
	CGTCAAAAGCTGAAAT-6	0.245221	healthy people
	CTCAATTGTCACCACG-6	0.231263	healthy people
	CTCCCTCCAGGACGAT-6	0.173617	healthy people
	CTGGACGTCGCAATGT-6	0.206032	healthy people
	GAGATGGGTCGCCACA-6	0.183003	healthy people
	GAGGCCTAGGCTCCCA-6	0.238572	healthy people
	GAGGCCTGTAGTCCTA-6	0.21529	healthy people
	GAGGGTACATTGTGCA-6	0.210879	healthy people
	GAGTTTGCAAAGCTCT-6	0.263175	healthy people
	GCCAACGGTCTAGTGT-6	0.254776	healthy people
	GCCGTGAAGGTCCGAA-6	0.137302	healthy people
	GGATCTATCTGCTCTG-6	0.224762	healthy people
	GGGAGTACAGTTACCA-6	0.284002	healthy people
	GGGATGAAGCATTGAA-6	0.199721	healthy people
	GGGCTCAGTCAAGCCC-6	0.263679	healthy people
	GTAACACTCGTAACCA-6	0.235486	healthy people
	GTCATGAGTCAGGCAA-6	0.269516	healthy people
	GTCCTCAGTAATGATG-6	0.310431	healthy people
	GTCTACCCAAGCTGCC-6	0.240841	healthy people
	GTCTGTCGTGCAACAG-6	0.194311	healthy people
	GTGAGCCTCAGCCCAG-6	0.200231	healthy people
	GTGTAACTCTCGCTCA-6	0.225365	healthy people
	GTTCTATTCTAACGGT-6	0.282159	healthy people
	TAGAGTCAGAGTGTTA-6	0.206664	healthy people
	TAGATCGTCCGTATAG-6	0.292449	healthy people
	TATTGCTCAGGAAGTC-6	0.19742	healthy people
	TCAGTCCTCGTAGTCA-6	0.268724	healthy people
	TCATCCGAGCGTATAA-6	0.277728	healthy people
	TCGACCTTCCACTGAA-6	0.267713	healthy people
	TCGATTTGTAGAATAC-6	0.256681	healthy people
	TCGTAGAGTTACACTG-6	0.219555	healthy people
	TGGGAAGCAGTTGTCA-6	0.183989	healthy people
	TGGGAGAGTTCGGTAT-6	0.207932	healthy people
	TGGTACAAGTCTGGAG-6	0.244984	healthy people
	TGGTAGTGTCGTGCCA-6	0.259685	healthy people
	TGTTACTCACGAGAAC-6	0.235476	healthy people
	TTGGGCGCAACAGCCC-6	0.234824	healthy people
	TTTCAGTGTTCCCACT-6	0.253689	healthy people
	TTTCCTCCACTAACCA-6	0.27105	healthy people
	AACAGGGCACAGCATT-7	0.245503	healthy people
	ACGGGTCAGTTGAATG-7	0.236243	healthy people
	ACTACGACACCAGTTA-7	0.216233	healthy people
	ACTCTCGCATGAATAG-7	0.210811	healthy people
	ACTGTCCCACCGCTGA-7	0.190752	healthy people
	AGACAAATCGGTTCAA-7	0.276479	healthy people
	AGAGCAGAGATCGGTG-7	0.274207	healthy people
	AGATAGACAATTGAGA-7	0.219638	healthy people
	AGCCACGAGACCAAAT-7	0.278378	healthy people
	AGGCCACAGCAGATAT-7	0.214642	healthy people
	AGGTGTTGTGCAATAA-7	0.25296	healthy people
	AGTCATGAGTGGCGAT-7	0.244299	healthy people
	ATACCGAGTAACCCGC-7	0.232601	healthy people
	ATTCGTTAGGGCTGAT-7	0.220535	healthy people
	ATTTCACAGATAGCAT-7	0.247989	healthy people
	CACGTGGTCACTTATC-7	0.256	healthy people
	CATACCCGTAAGCTCT-7	0.268298	healthy people
	CGTTAGACACATACGT-7	0.174014	healthy people
	CGTTAGATCTCCAAGA-7	0.212329	healthy people
	CTACAGAGTGGAACCA-7	0.192273	healthy people
	CTCCTTTCACAATCTG-7	0.260603	healthy people
	GACACGCAGCTGACAG-7	0.254854	healthy people
	GAGGCAACACAAAGCG-7	0.206265	healthy people
	GAGTGAGCACGTATAC-7	0.252127	healthy people
	GATTGGTTCAGGTAAA-7	0.257124	healthy people
	GCCTGTTTCCGTGGTG-7	0.290209	healthy people
	GCGTTTCAGTTACGTC-7	0.257377	healthy people
	GGGTATTGTAACTTCG-7	0.184643	healthy people
	GTAGCTATCCACGTGG-7	0.298053	healthy people
	GTCCCATTCAGCACCG-7	0.297544	healthy people
	GTTGCGGCACCGTCTT-7	0.247301	healthy people
	TACCGAACAGCATACT-7	0.282855	healthy people
	TACGTCCTCTCACTCG-7	0.230446	healthy people
	TCAGGTACAGAATTCC-7	0.182536	healthy people
	TCATGAGAGGTAAGTT-7	0.244213	healthy people
	TCGATTTTCTTCCAGC-7	0.210325	healthy people
	TCGCAGGTCTGCTGAA-7	0.302851	healthy people
	TGTTCATGTCGAGATG-7	0.171264	healthy people
	TTCACCGTCGATACAC-7	0.2202	healthy people
	TTCAGGAGTACCGTGC-7	0.172906	healthy people
	TTCCTAAAGCGTTCCG-7	0.186147	healthy people
	TTCCTTCTCTGGTGGC-7	0.243572	healthy people
	TTTCACACAGCAGTAG-7	0.242434	healthy people
	AACCACACAGTCTTCC-8	0.265463	healthy people
	AACCTGAAGGTAGTAT-8	0.198876	healthy people
	ACAAGCTTCTTGGCTC-8	0.238485	healthy people
	ACAGGGATCAGATTGC-8	0.293436	healthy people
	ACCATTTCAGACTCTA-8	0.276802	healthy people
	ACGGGTCCACCGGTCA-8	0.24408	healthy people
	ACTCTCGCATTGAAAG-8	0.242877	healthy people
	ACTTCCGTCCACATAG-8	0.227464	healthy people
	AGATGAAAGGGAGGCA-8	0.277083	healthy people
	AGCGCTGAGTTGAATG-8	0.207661	healthy people
	AGGATCTTCGTTACCC-8	0.205036	healthy people
	AGGTCTAAGCACACAG-8	0.202306	healthy people
	AGTGATCAGATCCCAT-8	0.305334	healthy people
	ATAGACCGTCGTTTCC-8	0.203023	healthy people
	ATCATTCCACTTTAGG-8	0.262323	healthy people
	ATCGTCCAGAGTATAC-8	0.207644	healthy people
	ATCTCTAGTAGACAGC-8	0.241505	healthy people
	ATTACCTGTTGTGCAT-8	0.212967	healthy people
	ATTCACTAGTAAATGC-8	0.185537	healthy people
	CAAGCTACAATAGGAT-8	0.27632	healthy people
	CATCGGGGTACAGCGA-8	0.260767	healthy people
	CATGAGTAGCACACAG-8	0.237956	healthy people
	CCTTCAGTCGTCCATC-8	0.234957	healthy people
	CTCAGAATCTCCGAAA-8	0.269645	healthy people
	CTGCAGGCAGACCCGT-8	0.303606	healthy people
	GAATAGAAGTGATAAC-8	0.244355	healthy people
	GACATCACACTCACTC-8	0.261736	healthy people
	GATGACTAGTGATTCC-8	0.320423	healthy people
	GCACGTGGTAAGGAGA-8	0.261307	healthy people
	GCCATTCGTATCCTCC-8	0.277736	healthy people
	GCTACAACAATCAAGA-8	0.232387	healthy people
	GCTACCTAGTCAAGCG-8	0.222576	healthy people
	GCTACCTGTGTGTACT-8	0.21123	healthy people
	GGAGCAAAGCCAAGTG-8	0.257472	healthy people
	GGGTATTCAGAACTTC-8	0.169688	healthy people
	GGGTGAATCTTCGTGC-8	0.234496	healthy people
	GTCTCACGTACCCAGC-8	0.238464	healthy people
	GTGTTCCGTACTAAGA-8	0.206419	healthy people
	GTTGCGGAGAGGTTTA-8	0.198117	healthy people
	GTTGCGGGTCACAGAG-8	0.231048	healthy people
	TAACCAGGTATGCTAC-8	0.192517	healthy people
	TAAGCACTCCTGCTAC-8	0.268406	healthy people
	TATCCTAAGAGTGACC-8	0.200774	healthy people
	TCATATCAGACTCTTG-8	0.235461	healthy people
	TCCGTGTGTGGACCAA-8	0.257584	healthy people
	TGCCGAGCATGGTACT-8	0.231408	healthy people
	TGTTGAGAGCGAGAAA-8	0.200423	healthy people
	TTCATTGAGCTCTGTA-8	0.259555	healthy people
	TTGCCTGCACAGCGCT-8	0.259734	healthy people
	TTGGATGGTATGCTTG-8	0.248774	healthy people
	TTTATGCTCCGTACGG-8	0.25515	healthy people
	TTTCAGTTCGCGTTTC-8	0.299023	healthy people
	TTTCCTCAGGCTGAAC-8	0.264596	healthy people
	TTTGATCTCCGGACGT-8	0.280825	healthy people
	AAGATAGCAGAGTGTG-9	0.156077	healthy people
	AAGTTCGGTCTGTCAA-9	0.201403	healthy people
	AATCGTGGTGCCTGAC-9	0.236809	healthy people
	AGAAGTACAGCATCTA-9	0.236318	healthy people
	AGACTCACACAATGCT-9	0.218286	healthy people
	AGCCAGCAGCACTCAT-9	0.258793	healthy people
	AGGGTGAGTATTTCCT-9	0.202885	healthy people
	AGTTAGCCACTCATAG-9	0.24557	healthy people
	CACAACACAGATCCTA-9	0.221427	healthy people
	CAGATTGTCGACACTA-9	0.212315	healthy people
	CAGGGCTGTTCAAAGA-9	0.231772	healthy people
	CATTCTAAGGGTAGCT-9	0.209376	healthy people
	CCCATTGCATGATGCT-9	0.243956	healthy people
	CCTCACACATTCGATG-9	0.173545	healthy people
	CCTGCATTCTAGGCCG-9	0.248903	healthy people
	CCTTTGGGTGTACGCC-9	0.19082	healthy people
	CGCGTGACAGCTCGGT-9	0.20027	healthy people
	CTCATCGAGGTGCAGT-9	0.275344	healthy people
	CTGCCATCACAAGTTC-9	0.189092	healthy people
	CTGCTCAAGTGCACTT-9	0.30386	healthy people
	CTGTCGTTCGTCGGGT-9	0.25428	healthy people
	GAAGGGTCAGAGGGTT-9	0.218914	healthy people
	GACCGTGTCTCGCTTG-9	0.214451	healthy people
	GAGATGGAGTTCCGGC-9	0.216056	healthy people
	GAGTCTAAGTGCCGAA-9	0.229547	healthy people
	GAGTCTACACCTTCCA-9	0.242549	healthy people
	GCATCGGGTCGATTTG-9	0.226081	healthy people
	GCCTGTTCATTACGGT-9	0.19648	healthy people
	GGATGTTAGACATATG-9	0.251876	healthy people
	GGATGTTGTAGGGAGG-9	0.205448	healthy people
	GGCTGTGAGAGTACCG-9	0.236741	healthy people
	GGGATCCCATGCAGCC-9	0.271643	healthy people
	GGGCCATCACAACATC-9	0.218004	healthy people
	GTCTTTACAGAGGACT-9	0.199824	healthy people
	TAATTCCAGGAGTCTG-9	0.18306	healthy people
	TACGGTAGTGATTGGG-9	0.235758	healthy people
	TATACCTTCTCATGCC-9	0.209135	healthy people
	TATTCCAAGGGCAATC-9	0.180962	healthy people
	TCCACGTGTCGTGGAA-9	0.241218	healthy people
	TCGTCCAAGTATCCTG-9	0.291139	healthy people
	TGATGCATCGATTCCC-9	0.242351	healthy people
	TGCGACGGTGAATGTA-9	0.21232	healthy people
	TGGAGAGTCTCGCTTG-9	0.146009	healthy people
	TGGCGTGCATCGTGGC-9	0.244736	healthy people
	TGGTAGTGTAACGATA-9	0.231557	healthy people
	TTCCTTCGTCCGTTTC-9	0.26748	healthy people
	TTCTAGTAGATAGCAT-9	0.182617	healthy people
	TTGAACGAGGTCATTC-9	0.189031	healthy people
	TTGAGTGTCCGATGCG-9	0.247632	healthy people
	TTTAGTCAGAGTCGAC-9	0.226862	healthy people
	TTTCCTCGTGTGCCTG-9	0.229624	healthy people
	TTTCGATCAGTTCCAA-9	0.163543	healthy people
	AACCTTTTCACTAGCA-10	0.247713	healthy people
	ACCATTTTCTCCTACG-10	0.256294	healthy people
	ACGGAAGGTATTCCGA-10	0.252686	healthy people
	ACTGATGCATGGCCCA-10	0.236915	healthy people
	ACTTATCTCTGAGAGG-10	0.265846	healthy people
	AGCCACGGTATGTGTC-10	0.25813	healthy people
	AGCTACACAACGTATC-10	0.198718	healthy people
	AGGAAATGTTCGGTAT-10	0.211282	healthy people
	AGTACTGGTCAAAGTA-10	0.21819	healthy people
	ATACCTTTCCGACATA-10	0.216339	healthy people
	ATCGTGAGTAGGACTG-10	0.173087	healthy people
	ATCTCTACACGACTAT-10	0.267198	healthy people
	ATGACCACATCGGCCA-10	0.165002	healthy people
	ATGCCTCTCGCCGAGT-10	0.205886	healthy people
	ATTCACTTCGTGTTCC-10	0.25243	healthy people
	ATTCGTTAGCGCATCC-10	0.177743	healthy people
	CAACGGCGTAGCTTTG-10	0.211874	healthy people
	CACAACAAGTCCCAGC-10	0.253047	healthy people
	CACTAAGCAAGCCCAC-10	0.21427	healthy people
	CAGATCAGTAGGCTCC-10	0.232862	healthy people
	CATGCTCCACCGTGCA-10	0.21962	healthy people
	CCGATGGTCTCTAGGA-10	0.218892	healthy people
	CCTCAGTCAACACGTT-10	0.198624	healthy people
	CGAGTGCGTGATCATC-10	0.215214	healthy people
	CGATGGCGTAGCGATG-10	0.267384	healthy people
	CGCAGGTCATAGGAGC-10	0.255779	healthy people
	CGCCAGAAGAAGAGCA-10	0.243705	healthy people
	CTAACCCCACATTCTT-10	0.251334	healthy people
	CTAACTTTCGCTGTTC-10	0.241566	healthy people
	CTACAGAAGTATTAGG-10	0.261281	healthy people
	CTCAGGGGTGCCCGTA-10	0.218281	healthy people
	CTCCTTTTCTTTCGAT-10	0.266845	healthy people
	CTGCCTACACGGAAGT-10	0.187667	healthy people
	CTGTAGAGTGTTCCTC-10	0.185639	healthy people
	GAATCGTTCACATACG-10	0.219083	healthy people
	GACCCAGGTCGTGTTA-10	0.298241	healthy people
	GCCATTCTCTACTCAT-10	0.212322	healthy people
	GGAGAACGTAACATGA-10	0.257106	healthy people
	GGAGGTACAATCTGCA-10	0.229318	healthy people
	GGGAGATCAGAGCTAG-10	0.18143	healthy people
	GGGCCATAGCACACAG-10	0.193386	healthy people
	GGGTAGAGTTAACAGA-10	0.272239	healthy people
	GGGTATTAGGCACAAC-10	0.242599	healthy people
	GGGTGAATCTGACGCG-10	0.224435	healthy people
	GTATTGGGTGGCATCC-10	0.261851	healthy people
	GTCAAGTCAGCCCAGT-10	0.254491	healthy people
	GTCCCATAGTACAGAT-10	0.220421	healthy people
	GTCTCACAGTGACACG-10	0.16919	healthy people
	GTGGAGACACTGTTCC-10	0.164014	healthy people
	GTGGGAACAGGGAATC-10	0.223506	healthy people
	GTTATGGAGTAGGCCA-10	0.163962	healthy people
	GTTGCTCGTAGCTAAA-10	0.23934	healthy people
	TAACACGTCCCAGCGA-10	0.246532	healthy people
	TAAGTCGAGAGAGCCT-10	0.234291	healthy people
	TAATCTCTCGCCGTGA-10	0.254966	healthy people
	TACCGAAAGGATTTCC-10	0.230969	healthy people
	TACTTGTGTTCAGTAC-10	0.254057	healthy people
	TAGGGTTAGCATCAGG-10	0.229619	healthy people
	TCACTCGCAGGGATAC-10	0.259026	healthy people
	TCGACCTCATTGTACG-10	0.310676	healthy people
	TCTCAGCAGGGTGAGG-10	0.236955	healthy people
	TGCACGGGTGATACCT-10	0.253498	healthy people
	TGCGATACATTGAGCT-10	0.168712	healthy people
	TGGTGATAGAATTCAG-10	0.25845	healthy people
	TGTCCACCACTTGGGC-10	0.244832	healthy people
	TGTCCACCATGCAGGA-10	0.256274	healthy people
	TTACCGCGTGCCTACG-10	0.245223	healthy people
	TTCCGGTCACAAATGA-10	0.22679	healthy people
	TTCTTCCTCCACACCT-10	0.26173	healthy people
	TTGTGTTAGCAACAAT-10	0.212947	healthy people
	TTTAGTCAGAGGTCGT-10	0.213031	healthy people
	AAAGAACCAGTAACCT-11	0.223861	healthy people
	AAAGGATTCTAGACCA-11	0.227595	healthy people
	AAAGTCCCATTGCTTT-11	0.24168	healthy people
	AACGGGAAGTTGCCCG-11	0.207372	healthy people
	ACATCGATCCGCTGTT-11	0.252916	healthy people
	ACCATTTCAATAGTAG-11	0.207574	healthy people
	AGTAGCTTCACTCGAA-11	0.249471	healthy people
	AGTCACATCGGCATTA-11	0.265481	healthy people
	ATCGGCGTCTGGAAGG-11	0.2736	healthy people
	ATTGTTCTCTATGTGG-11	0.182509	healthy people
	CATAAGCTCGGCATAT-11	0.191043	healthy people
	CCAAGCGAGAAACCCG-11	0.181779	healthy people
	CCAATGATCGCAGTTA-11	0.190666	healthy people
	CCGCAAGAGTTTGAGA-11	0.246599	healthy people
	CCGTGAGGTAACTGCT-11	0.204148	healthy people
	CGAGAAGAGATGACAT-11	0.215288	healthy people
	CGAGGAACACAGCCTG-11	0.26979	healthy people
	CGCATAACAACGACAG-11	0.232268	healthy people
	CGCGTGAAGTTCCAGT-11	0.225754	healthy people
	CGGGTCATCCAACCGG-11	0.201036	healthy people
	CGTTCTGCACGGCCAT-11	0.271686	healthy people
	CTTCTCTAGGACTTCT-11	0.206878	healthy people
	GAGAGGTCAGAGTCAG-11	0.199611	healthy people
	GATAGCTAGGCTTTCA-11	0.271107	healthy people
	GATCAGTTCACCTCAC-11	0.276108	healthy people
	GATCGTAAGACTGGGT-11	0.156618	healthy people
	GATCGTATCGAGCCAC-11	0.193005	healthy people
	GCACATAAGCGTATAA-11	0.285846	healthy people
	GCATTAGTCAGGGTAG-11	0.250592	healthy people
	GCGGATCGTGACCGAA-11	0.274024	healthy people
	GCGGATCTCTCGCCTA-11	0.180316	healthy people
	GGGCGTTCATAAGATG-11	0.201711	healthy people
	GGGTGTCTCGGAATGG-11	0.215416	healthy people
	GGTAATCAGCGTTACT-11	0.190363	healthy people
	GGTCACGGTTTAAGGA-11	0.183534	healthy people
	GTCACTCAGGGTATAT-11	0.200206	healthy people
	GTCCACTGTCCTCCTA-11	0.166886	healthy people
	TAGGAGGCAGTTAAAG-11	0.296607	healthy people
	TCATTACAGGTTCATC-11	0.254847	healthy people
	TCCATCGGTGTTAACC-11	0.284867	healthy people
	TCCATGCGTTGCAAGG-11	0.243368	healthy people
	TCTATACTCCCGTTGT-11	0.195735	healthy people
	TGACGCGCAACACTAC-11	0.217742	healthy people
	TGAGCATCAGTTGGTT-11	0.234886	healthy people
	TGCAGTAAGAAGGGAT-11	0.201141	healthy people
	TGCATCCTCGTCGCTT-11	0.265751	healthy people
	TGCTCGTCAAGCGCAA-11	0.180803	healthy people
	TGCTTGCTCCCACAGG-11	0.197971	healthy people
	TTAGGCATCCTTCTTC-11	0.288627	healthy people
	TTCCAATGTATGTGTC-11	0.22322	healthy people
	TTCCTTCTCATAGGCT-11	0.206957	healthy people
	TTGGGCGTCTTCACAT-11	0.265037	healthy people
	TTTACGTTCAAGCCCG-11	0.232825	healthy people
	TTTAGTCCAACTGCTA-11	0.226397	healthy people
	TTTATGCGTCCAGCGT-11	0.261776	healthy people
	TTTGGAGTCTGGACCG-11	0.245444	healthy people
	AAAGGATCACTCATAG-12	0.186638	healthy people
	AAGCATCCAATCCTTT-12	0.263227	healthy people
	AAGCGTTAGTGAGGCT-12	0.183713	healthy people
	AATGAAGAGTCAATCC-12	0.256305	healthy people
	AATGGAAGTATAGCTC-12	0.156855	healthy people
	AATGGAATCATCTGTT-12	0.208309	healthy people
	ACATGCAAGGCGAACT-12	0.234683	healthy people
	ACATTTCAGGATTTGA-12	0.182146	healthy people
	ACGGTTACAGGAACCA-12	0.222471	healthy people
	ACTATCTCACAGTACT-12	0.215108	healthy people
	ACTCCCACAAAGACGC-12	0.193714	healthy people
	ACTGATGCAGGAATCG-12	0.270321	healthy people
	ACTGTCCCAGTGCCTG-12	0.258772	healthy people
	ACTGTGAAGGCTTAAA-12	0.23259	healthy people
	ACTTAGGGTGACATCT-12	0.221398	healthy people
	AGACCATGTTTCGACA-12	0.166245	healthy people
	AGGTCTACACACTGGC-12	0.174319	healthy people
	AGTGATCGTTCTAAGC-12	0.302971	healthy people
	ATAGAGAGTGCGTGCT-12	0.207754	healthy people
	ATGACCATCATCGGGC-12	0.202737	healthy people
	ATGTCTTCAGATCACT-12	0.287104	healthy people
	CAACCTCGTTGGGTTT-12	0.160128	healthy people
	CACTTCGTCTTGCAAG-12	0.241727	healthy people
	CATCGTCTCATGTCAG-12	0.228047	healthy people
	CATGCAAGTTGTTGAC-12	0.266461	healthy people
	CATTCTAAGACCTGGA-12	0.205893	healthy people
	CCATCACTCGACGTCG-12	0.264951	healthy people
	CCGTAGGGTGTTTGCA-12	0.284663	healthy people
	CGCCAGATCCAAACCA-12	0.197917	healthy people
	CTCAAGAGTCGCGTTG-12	0.201663	healthy people
	CTCCCTCGTTTAGTCG-12	0.203113	healthy people
	GAACGTTAGATACGAT-12	0.243189	healthy people
	GAAGTAAAGACATATG-12	0.224943	healthy people
	GACCCAGCAGCCCACA-12	0.271204	healthy people
	GAGTGTTAGTCACTGT-12	0.166341	healthy people
	GAGTTACGTGTAGGAC-12	0.137411	healthy people
	GATCGTACAGTGTACT-12	0.270315	healthy people
	GATCGTAGTTCAGTAC-12	0.193683	healthy people
	GCAACATTCGTCGACG-12	0.145566	healthy people
	GCAACCGGTGACTAAA-12	0.24037	healthy people
	GCCATTCTCTAGTGTG-12	0.232602	healthy people
	GGGTGAATCATTTGCT-12	0.245812	healthy people
	GTTACCCCAAATGAGT-12	0.268722	healthy people
	TACAGGTGTGCTCTTC-12	0.194481	healthy people
	TACCCGTGTATGTCAC-12	0.229559	healthy people
	TATATCCTCCGCGGAT-12	0.225187	healthy people
	TCAAGACCAGAGGCAT-12	0.153259	healthy people
	TCAGTTTTCCGATCGG-12	0.235546	healthy people
	TCATGCCCACGGGTAA-12	0.211241	healthy people
	TCCCAGTGTTTGGGAG-12	0.208303	healthy people
	TCCTAATAGAGCTGAC-12	0.260087	healthy people
	TCCTCGACACGTACAT-12	0.262727	healthy people
	TCGTGCTAGGCTGAAC-12	0.246282	healthy people
	TCTACATCACCTCAGG-12	0.29564	healthy people
	TGACTCCGTGCCTGCA-12	0.26775	healthy people
	TGATTCTCATCGAGCC-12	0.227278	healthy people
	TGGGCGTCACGAGGAT-12	0.180073	healthy people
	TTACCATGTGTAGTGG-12	0.226225	healthy people
	TTCGGTCAGGTTGGAC-12	0.246448	healthy people
	TTCTAACCAGTCCGTG-12	0.189143	healthy people
	TTGGGATTCAGGTGTT-12	0.257834	healthy people
	AAGTCGTAGGTGCCAA-13	0.259059	healthy people
	AATAGAGGTTAAGACA-13	0.284493	healthy people
	AATGGCTCAGTCAGAG-13	0.275041	healthy people
	ACGATGTGTAATGATG-13	0.232062	healthy people
	AGCCAGCGTACAAAGT-13	0.258216	healthy people
	AGCTCAATCAAGCTTG-13	0.228341	healthy people
	AGTGTTGCACCAAATC-13	0.269254	healthy people
	ATACCGAGTCACTCGG-13	0.245682	healthy people
	ATAGGCTTCTCATGGA-13	0.202328	healthy people
	ATCCGTCGTCAGTCGC-13	0.153204	healthy people
	ATCGTGAGTAGCCAGA-13	0.139839	healthy people
	ATGCCTCAGTCAGCGA-13	0.253223	healthy people
	CAAGACTTCCCGTAAA-13	0.194649	healthy people
	CACTGAAGTAACCAGG-13	0.18159	healthy people
	CACTTCGGTTCCGCTT-13	0.232097	healthy people
	CAGATCATCGCTCCTA-13	0.258057	healthy people
	CATCCGTGTGCCTTCT-13	0.225828	healthy people
	CATCGCTGTATAATGG-13	0.183495	healthy people
	CCAATGATCCGGTAAT-13	0.228957	healthy people
	CCGTGAGAGCAATAAC-13	0.23111	healthy people
	CCTAACCAGGCGTTAG-13	0.264544	healthy people
	CGGGCATAGAAGTCAT-13	0.177599	healthy people
	CGTTCTGTCGTTCCTG-13	0.189219	healthy people
	CTAAGTGTCACATTGG-13	0.148303	healthy people
	CTACATTTCCGGTAAT-13	0.211822	healthy people
	CTATAGGTCGTACACA-13	0.27357	healthy people
	CTCTCAGGTGCATTAC-13	0.200637	healthy people
	CTTACCGTCCGTGGTG-13	0.215554	healthy people
	GAGAAATGTATCGCTA-13	0.205109	healthy people
	GAGGCAACATGAAAGT-13	0.189317	healthy people
	GATCAGTGTCTTACAG-13	0.275638	healthy people
	GATGTTGGTCCTCCAT-13	0.237179	healthy people
	GCAGCTGAGTGAGTGC-13	0.230214	healthy people
	GCCAACGAGAGTCAAT-13	0.228586	healthy people
	GCCATTCCAGTTTCGA-13	0.210066	healthy people
	GCCCAGATCTGCTTAT-13	0.194329	healthy people
	GCGGAAAGTTTGACAC-13	0.233266	healthy people
	GGAGGTAGTCGGATTT-13	0.241732	healthy people
	GGGAGTAGTTCTCGCT-13	0.208663	healthy people
	GGGCTCAAGTGAATAC-13	0.21318	healthy people
	GGGTGAACACCAATTG-13	0.19853	healthy people
	GGGTGAAGTTTACCAG-13	0.221648	healthy people
	GGGTTTACAATAGTGA-13	0.235104	healthy people
	GGTAACTCAGCATTGT-13	0.293064	healthy people
	GTCTCACCATTCAGCA-13	0.30294	healthy people
	GTCTGTCAGGGAGTTC-13	0.211009	healthy people
	TAATTCCCATTCGGGC-13	0.201221	healthy people
	TACCGGGGTATAGCTC-13	0.209001	healthy people
	TACTTGTAGTCATCGT-13	0.23175	healthy people
	TAGACTGGTTGACTAC-13	0.235133	healthy people
	TCCTTTCAGATAGTGT-13	0.158726	healthy people
	TCGACCTCAACCTAAC-13	0.198385	healthy people
	TGCGACGAGAGTTGTA-13	0.207346	healthy people
	TGCGGGTGTTAAGTCC-13	0.240169	healthy people
	TGTAAGCAGTAGCAAT-13	0.187513	healthy people
	TTAGTCTTCTTTCCGG-13	0.155078	healthy people
	TTCGATTGTAGATTGA-13	0.211096	healthy people
	TTCGCTGTCGCAACAT-13	0.180976	healthy people
	TTCTGTAGTCCGTTTC-13	0.245684	healthy people
	TTGGTTTGTCAAAGCG-13	0.234157	healthy people
	TTTACGTCAAATCGGG-13	0.204046	healthy people
	TTTCAGTCACAATCTG-13	0.295815	healthy people
	AACCTGAGTAGATTGA-14	0.199174	healthy people
	AAGTGAAAGTCCTGTA-14	0.221102	healthy people
	AATGGAAGTGGACAGT-14	0.215306	healthy people
	ACAGGGATCTATTGTC-14	0.240178	healthy people
	ACCACAATCGTTCCCA-14	0.248993	healthy people
	ACGTACAAGGGTAATT-14	0.252663	healthy people
	ACTCCCAGTGCAGGAT-14	0.138867	healthy people
	AGGAATACATGACTGT-14	0.205171	healthy people
	AGGTAGGTCGCTACGG-14	0.237196	healthy people
	AGTACTGTCCGGCTTT-14	0.217045	healthy people
	AGTGACTAGCGATCGA-14	0.251097	healthy people
	AGTGATCGTCTCTCTG-14	0.256376	healthy people
	AGTTAGCGTGTCGCTG-14	0.192141	healthy people
	AGTTCCCGTTTCGCTC-14	0.188101	healthy people
	ATCACGATCTTAGTTC-14	0.18329	healthy people
	CACTGTCAGATGATTG-14	0.158323	healthy people
	CATGCAAGTCCCTGTT-14	0.269384	healthy people
	CATGCTCCACAAGCCC-14	0.232859	healthy people
	CCAAGCGCATGGCGCT-14	0.240989	healthy people
	CCCTTAGAGAAAGCGA-14	0.20492	healthy people
	CCTAAGAAGTACCGGA-14	0.235467	healthy people
	CCTCAACCACGTGAGA-14	0.242476	healthy people
	CCTGCATAGACGCTCC-14	0.263767	healthy people
	CGGGCATAGAAGTCAT-14	0.26503	healthy people
	CGTTAGATCTCGGCTT-14	0.257563	healthy people
	CTACATTAGAGTCACG-14	0.228859	healthy people
	CTAGACACACCTGCAG-14	0.193776	healthy people
	CTATAGGCATCGGTTA-14	0.226653	healthy people
	CTATCCGTCACAATGC-14	0.307165	healthy people
	CTCCTTTCAACGACAG-14	0.22016	healthy people
	CTGCAGGGTATCCCTC-14	0.21775	healthy people
	GAAGCCCGTGCTATTG-14	0.255902	healthy people
	GACACGCCACGCTATA-14	0.216794	healthy people
	GCTACAAGTTACACTG-14	0.278231	healthy people
	GCTACCTCACCGGTCA-14	0.243303	healthy people
	GGAGATGTCAACCCGG-14	0.24184	healthy people
	GGGACCTTCTCGGTCT-14	0.253157	healthy people
	GGTGATTGTAAGAACT-14	0.251445	healthy people
	GGTTCTCGTTCGAGCC-14	0.248856	healthy people
	GTGGGAAAGGCCTGAA-14	0.206906	healthy people
	TACGGTATCGACACTA-14	0.282539	healthy people
	TAGGAGGTCTCGACGG-14	0.190234	healthy people
	TCAGCCTGTATGTCTG-14	0.206654	healthy people
	TCATCATGTGGCTGAA-14	0.256003	healthy people
	TCGATTTCAAGGTTGG-14	0.247945	healthy people
	TCTTCCTGTCGGAAAC-14	0.20658	healthy people
	TGAGGGAAGCACTCGC-14	0.314197	healthy people
	TGCAGATTCTGCACCT-14	0.221844	healthy people
	TGCGGGTGTTCCACAA-14	0.20661	healthy people
	TGCTCCACACGCTTAA-14	0.176726	healthy people
	TGGTAGTCAAAGAGTT-14	0.179233	healthy people
	TGTGGCGAGACATGCG-14	0.186381	healthy people
	TTCTGTACACATGAAA-14	0.200222	healthy people
	TTGGGCGTCTGGGAGA-14	0.220624	healthy people
	AACCACAAGCCTAGGA-15	0.167851	healthy people
	ACCCTCAAGAGGGTGG-15	0.177627	healthy people
	ACCCTCAGTACTCAAC-15	0.284699	healthy people
	ACTATCTCACGCCAGT-15	0.273988	healthy people
	ACTTTCATCTCATTTG-15	0.24061	healthy people
	ACTTTGTCACTAGGTT-15	0.211845	healthy people
	AGGAAATTCTAGATCG-15	0.20678	healthy people
	AGGACTTAGTCACACT-15	0.224738	healthy people
	AGGATCTAGCCGTTAT-15	0.133492	healthy people
	AGTGACTAGAAGGCTC-15	0.0912728	healthy people
	ATCCCTGAGTTTCAGC-15	0.209865	healthy people
	ATGAGGGAGGTCGAGT-15	0.229207	healthy people
	ATGGAGGTCATGGATC-15	0.232012	healthy people
	ATTATCCTCGCTATTT-15	0.193638	healthy people
	CAACGGCAGAGGGTAA-15	0.263783	healthy people
	CACTGGGCAAGGAGTC-15	0.306864	healthy people
	CACTTCGGTAGCGTCC-15	0.214649	healthy people
	CATCGCTGTCATATGC-15	0.296952	healthy people
	CATGCCTAGTGCACTT-15	0.231042	healthy people
	CATTGTTTCATTCTTG-15	0.252152	healthy people
	CCTCCAAAGCGAGAAA-15	0.222454	healthy people
	CCTGCATGTTGGGCCT-15	0.235326	healthy people
	CTACAGAAGGACAGTC-15	0.178331	healthy people
	CTACCTGAGAGCCTGA-15	0.222106	healthy people
	CTACCTGGTAATTAGG-15	0.228447	healthy people
	CTAGGTATCCTACTGC-15	0.244568	healthy people
	CTTCTCTCAAATCGGG-15	0.214733	healthy people
	CTTTCAAGTAATGATG-15	0.302399	healthy people
	GAAGCGAGTTCTCTCG-15	0.233177	healthy people
	GACATCATCGCGTGCA-15	0.220136	healthy people
	GACCCAGGTCGTAATC-15	0.189455	healthy people
	GACTCTCCATTGCCGG-15	0.267882	healthy people
	GAGTGTTGTTCCGCTT-15	0.277481	healthy people
	GATCGTAGTCATACCA-15	0.201393	healthy people
	GCAGGCTTCGGACAAG-15	0.227712	healthy people
	GCGTTTCTCGGATACT-15	0.202247	healthy people
	GTAGAGGAGAAGCGGG-15	0.249316	healthy people
	GTAGGAGTCACGTCCT-15	0.226831	healthy people
	GTCTTTAAGGAGTACC-15	0.187202	healthy people
	GTGCAGCGTCAAAGTA-15	0.184734	healthy people
	GTGTCCTGTGCAACAG-15	0.274918	healthy people
	TATACCTTCCTCGCAT-15	0.258884	healthy people
	TATCTTGTCGCCGAAC-15	0.191608	healthy people
	TCACTCGGTGGCACTC-15	0.241841	healthy people
	TCATCCGCATCCTAAG-15	0.23382	healthy people
	TCATTCATCGTTAGTG-15	0.126613	healthy people
	TGCACGGCAACAGCCC-15	0.254571	healthy people
	TGCATCCCAGCTGGTC-15	0.241632	healthy people
	TGCGATAAGCTGTTAC-15	0.181012	healthy people
	TGCTGAATCTCGGTCT-15	0.242642	healthy people
	TGGCGTGAGAGCAACC-15	0.198197	healthy people
	TGTTGGATCCGTTGAA-15	0.256162	healthy people
	TTCCAATTCCAGTACA-15	0.274439	healthy people
	TTGTTTGTCTCGTCGT-15	0.267888	healthy people
	TTTCATGGTGAAGCGT-15	0.203415	healthy people
	AAACGAAGTGTTCAGT-16	0.190294	healthy people
	AAGCGTTCACAGTATC-16	0.218794	healthy people
	AAGTGAAAGGTTCAGG-16	0.231557	healthy people
	AATCGTGGTGGTGATG-16	0.244379	healthy people
	ACCCTTGGTAGGACTG-16	0.208569	healthy people
	ACGATCAAGAGTGACC-16	0.194675	healthy people
	ACGGGTCAGCGACTGA-16	0.255779	healthy people
	ACTATGGAGCTCGGCT-16	0.190202	healthy people
	ACTTAGGTCGACATAC-16	0.292306	healthy people
	AGAAATGTCGGCTTGG-16	0.258448	healthy people
	AGGCATTTCGGCTGGT-16	0.255891	healthy people
	AGTTCCCTCTCAGTCC-16	0.240478	healthy people
	ATCGTAGTCGACCACG-16	0.13087	healthy people
	ATGAAAGTCATGAGGG-16	0.163325	healthy people
	ATTCACTGTCGCGTCA-16	0.212295	healthy people
	ATTCCTAGTTGCTTGA-16	0.21787	healthy people
	ATTCTACCAAGTCATC-16	0.208046	healthy people
	CAAGGGATCGTGGAAG-16	0.236551	healthy people
	CAATGACTCTCACCCA-16	0.226326	healthy people
	CACGAATGTTGAATCC-16	0.229339	healthy people
	CACGTGGAGAAATTCG-16	0.203148	healthy people
	CACGTTCCAATCGCAT-16	0.217038	healthy people
	CATGGATGTAGGCAAC-16	0.273235	healthy people
	CCACACTTCTCGGTCT-16	0.235459	healthy people
	CCTCAACTCCCTTTGG-16	0.231867	healthy people
	CGATGCGTCATCTGTT-16	0.196257	healthy people
	CGGACACGTGGCTAGA-16	0.191157	healthy people
	CTAACTTGTTAGTCGT-16	0.281642	healthy people
	CTACCCACACTAGGCC-16	0.146537	healthy people
	CTCCACAGTTGGTGTT-16	0.303388	healthy people
	CTCGAGGTCCACACAA-16	0.223876	healthy people
	CTCTCGATCGCCAACG-16	0.214746	healthy people
	CTGCATCAGGAACGCT-16	0.242475	healthy people
	CTGGTCTGTAATACCC-16	0.201689	healthy people
	CTTCCTTGTCCTCCTA-16	0.247964	healthy people
	GAAGAATCAAGACCTT-16	0.137637	healthy people
	GAAGAATCATGATAGA-16	0.186807	healthy people
	GACTCTCCAAGTGCAG-16	0.210718	healthy people
	GAGACTTAGATACGAT-16	0.236325	healthy people
	GATGATCGTGAGCGAT-16	0.259499	healthy people
	GCACTAACACAGGATG-16	0.185871	healthy people
	GCATGATTCTTACCAT-16	0.236804	healthy people
	GGAACCCGTACCGTCG-16	0.218289	healthy people
	GGAATGGAGATGATTG-16	0.241539	healthy people
	GGAATGGAGCAGATAT-16	0.251021	healthy people
	GGGACAAGTTCGGTTA-16	0.20902	healthy people
	GTAGAGGGTTCGGCTG-16	0.243359	healthy people
	GTATTGGTCCGTCCTA-16	0.169669	healthy people
	GTGGTTAAGAAACACT-16	0.18143	healthy people
	GTTGTGATCAAGGACG-16	0.254046	healthy people
	TAACACGTCCAAGCTA-16	0.182237	healthy people
	TAGACTGGTCGGAACA-16	0.232593	healthy people
	TAGGTTGGTCCCAAAT-16	0.19647	healthy people
	TATCTTGTCGAAGTGG-16	0.246403	healthy people
	TCCCAGTTCAAGGTGG-16	0.178701	healthy people
	TGACTCCTCATGCCGG-16	0.188754	healthy people
	TGCGACGCAAACAGGC-16	0.242282	healthy people
	TGCTGAAGTGATCATC-16	0.208637	healthy people
	TTGTTTGCAACTCCCT-16	0.192202	healthy people
	GCTGGGTGTCGCAACC-1	0.235041	healthy people
	GGGACAAGTATCGAAA-3	0.17103	healthy people
	TGCGGCAGTTACCTGA-5	0.236849	healthy people
	CACCGTTCATCTCCCA-6	0.232447	healthy people
	AGAACCTCATACTGTG-8	0.221647	healthy people
	AGGAATACAGCAGACA-9	0.175481	healthy people
	CCTGCATTCGGAAACG-10	0.163648	healthy people
	AGGCTGCAGTCGAAGC-11	0.256781	healthy people
	ATGGATCCATCAACCA-12	0.250658	healthy people
	GGGATGAGTTCTTGTT-12	0.217728	healthy people
	TGATCAGCACGTCTCT-12	0.252581	healthy people
	GCCGATGTCCACATAG-14	0.308027	healthy people
	GAAGGGTTCAGGCGAA-15	0.16839	healthy people
	GGTGTTAAGAGTTGTA-15	0.179693	healthy people
	TGAATCGTCGTGGGTC-15	0.144265	healthy people
	TGTAGACTCGATTTCT-15	0.189024	healthy people
	TGCTTGCTCACGAGGA-16	0.19451	healthy people
	AGGTCATCACTCAGAT-1	0.344207	healthy people
	ATACTTCTCCACTGGG-1	0.275303	healthy people
	GCATCGGGTACGTGAG-7	0.268087	healthy people
	TCACGCTAGCCTCCAG-7	0.248715	healthy people
	GGTCACGAGATAGCAT-8	0.208185	healthy people
	TCAGTCCGTCGTGATT-10	0.257294	healthy people
	GAAGTAAAGCTATCCA-12	0.280121	healthy people
	GCACGTGGTTCTAAGC-4	0.286985	healthy people
	CTTACCGTCATGCCCT-10	0.38637	healthy people
	CAATTTCAGCAGATAT-15	0.0741619	healthy people
	AGTTCGACATGACTTG-13	0.274198	healthy people
	ACATCGACAAGGTTGG-1	0.338609	healthy people
	ACGCACGTCGACACTA-1	0.29779	healthy people
	ACTGCAAGTGAGCTCC-1	0.274455	healthy people
	AGACACTAGAGCAACC-1	0.261504	healthy people
	AGCGATTTCAGCTCTC-1	0.23497	healthy people
	AGGCCACCATCGTCCT-1	0.283977	healthy people
	AGTGCCGCACACCTAA-1	0.25604	healthy people
	ATCTCTATCTGGTGCG-1	0.227155	healthy people
	ATGTCTTGTCCGGCAT-1	0.209767	healthy people
	CAAAGAAGTGTGAATA-1	0.236914	healthy people
	CAACAACCATCTGCGG-1	0.267497	healthy people
	CAAGCTATCTCCAAGA-1	0.270238	healthy people
	CATAAGCCATCGCTAA-1	0.308347	healthy people
	CATGCAACAATCTCTT-1	0.269476	healthy people
	CATTCTATCTACTGCC-1	0.217777	healthy people
	CCGATCTGTATCGCGC-1	0.266463	healthy people
	CCGCAAGTCAGCTGAT-1	0.334991	healthy people
	CCGGACACATGCAGCC-1	0.347172	healthy people
	CCTGCATAGACGGTTG-1	0.238204	healthy people
	CGAGGCTCATTAAAGG-1	0.306774	healthy people
	CGTCAAAGTTTCTTAC-1	0.315303	healthy people
	CTATCTATCCACAGCG-1	0.330076	healthy people
	CTGAGGCGTCACTTCC-1	0.278341	healthy people
	CTGCCATCAAAGGAGA-1	0.254141	healthy people
	GAAGAATTCGCTGCGA-1	0.224467	healthy people
	GCCAGTGAGAGGTCAC-1	0.274142	healthy people
	GCGGAAAGTGCATGAG-1	0.25199	healthy people
	GCTGGGTGTTACCTTT-1	0.261169	healthy people
	GGAGATGAGGCCATAG-1	0.259225	healthy people
	GGATGTTGTTCAAGTC-1	0.195601	healthy people
	GGGTTTATCTAGCATG-1	0.341375	healthy people
	GTATTGGAGCTGACAG-1	0.264327	healthy people
	GTCACGGAGCCGATTT-1	0.241855	healthy people
	GTGGAAGGTGATTGGG-1	0.231573	healthy people
	GTTCATTCAGGAATCG-1	0.291102	healthy people
	TATATCCGTAGGAGTC-1	0.311384	healthy people
	TCAGTGACAGGGACTA-1	0.331184	healthy people
	TCGATTTAGGTATTGA-1	0.303415	healthy people
	TGAGACTCACTGCTTC-1	0.240996	healthy people
	TGTTCATGTGCTGATT-1	0.298101	healthy people
	TTACCGCTCGCTTGCT-1	0.264234	healthy people
	TTGAACGTCTCTGCTG-1	0.306024	healthy people
	TTGACCCAGGTAGTCG-1	0.25455	healthy people
	TTGAGTGTCTGGCCTT-1	0.36805	healthy people
	TTTCAGTAGTAGGCCA-1	0.235834	healthy people
	AAAGAACTCACACCCT-2	0.27839	healthy people
	AAAGGTAGTATCGCTA-2	0.237998	healthy people
	AAAGTGAAGTAAGGGA-2	0.267021	healthy people
	AAGGAATAGCGACCCT-2	0.264428	healthy people
	AATGGAAAGGTTAGTA-2	0.28477	healthy people
	ACATCCCTCAATCCAG-2	0.334741	healthy people
	ACATTTCCATCCAACA-2	0.20505	healthy people
	ACCGTTCCAAGAGCTG-2	0.246635	healthy people
	ACGATCATCTCTCAAT-2	0.187635	healthy people
	AGAACAATCTGTCGTC-2	0.298683	healthy people
	AGACCATTCGACCAAT-2	0.271556	healthy people
	AGATCCACAGACGATG-2	0.261703	healthy people
	AGCGCCAAGCCAAGCA-2	0.274857	healthy people
	AGGGCCTTCGGTCATA-2	0.325946	healthy people
	ATACCTTCAATCTCTT-2	0.359056	healthy people
	ATCTTCACACGTATAC-2	0.244618	healthy people
	ATGAGTCTCTGTGTGA-2	0.246192	healthy people
	ATTCCCGTCCAGCCTT-2	0.300871	healthy people
	CAAGAGGAGTCGTCTA-2	0.241828	healthy people
	CACGAATTCCTGTAAG-2	0.254648	healthy people
	CAGCAGCAGAATTTGG-2	0.23046	healthy people
	CAGGCCATCCTGCTAC-2	0.277958	healthy people
	CATACAGTCAAAGGTA-2	0.31748	healthy people
	CATCCACCAACCGACC-2	0.267021	healthy people
	CATGCCTTCAACCCGG-2	0.269712	healthy people
	CATTCATTCCTCTGCA-2	0.206019	healthy people
	CCCTGATGTGTCCGTG-2	0.323595	healthy people
	CCCTTAGGTGTATACC-2	0.282652	healthy people
	CCTCAACCACACGCCA-2	0.242658	healthy people
	CGAAGGAAGACGAGCT-2	0.270368	healthy people
	CTAAGTGGTGTCCAAT-2	0.192093	healthy people
	CTCAGGGTCTTCCTAA-2	0.284585	healthy people
	CTGATCCTCATGGCCG-2	0.252259	healthy people
	CTGGTCTTCAGCCTTC-2	0.255437	healthy people
	GAAATGATCTTACACT-2	0.255076	healthy people
	GAAGTAACAAGGTACG-2	0.308604	healthy people
	GAGCTGCAGGCGAACT-2	0.211116	healthy people
	GCCAACGGTAGTGCGA-2	0.289913	healthy people
	GCGTTTCAGCTACTGT-2	0.27386	healthy people
	GCTTCACCACCGTGGT-2	0.246403	healthy people
	GGAATGGTCTTTCGAT-2	0.256869	healthy people
	GGGTAGATCGTAACCA-2	0.195452	healthy people
	GGGTTTAGTGTCCCTT-2	0.227373	healthy people
	GTAGAAATCTACACAG-2	0.221071	healthy people
	GTAGAGGCACGTAACT-2	0.241143	healthy people
	GTAGGAGCATGAGATA-2	0.276758	healthy people
	GTCCTCACAACTGCTA-2	0.301711	healthy people
	GTCTGTCGTCGCTCGA-2	0.260299	healthy people
	TACCTCGGTGTGTTTG-2	0.306568	healthy people
	TACGGGCTCCTGGTCT-2	0.231119	healthy people
	TATATCCCACAGTACT-2	0.311448	healthy people
	TATCTGTCATCAGCGC-2	0.189968	healthy people
	TCCTTCTAGCGGGTAT-2	0.295652	healthy people
	TCGCACTCACTTGAGT-2	0.254694	healthy people
	TCTGGCTCAACGTATC-2	0.247221	healthy people
	TGAACGTCAAGTCATC-2	0.25019	healthy people
	TGATTTCTCGAGCACC-2	0.293353	healthy people
	TGGATGTCAATCCTAG-2	0.214012	healthy people
	TGGTACATCGTACCTC-2	0.23354	healthy people
	TGTGTGAAGGTCGTAG-2	0.268771	healthy people
	AAAGAACGTTCGCGTG-3	0.301017	healthy people
	AACAAGACACATGTTG-3	0.294513	healthy people
	AATAGAGGTACAGTTC-3	0.259499	healthy people
	ACCCTCACACTTACAG-3	0.268316	healthy people
	ACCTACCTCTCGGGAC-3	0.284424	healthy people
	ACTGTCCGTGCCGTAC-3	0.237057	healthy people
	AGATCCACACTTCCTG-3	0.372255	healthy people
	AGGAAATTCCGTGTGG-3	0.281479	healthy people
	AGGACGATCGCGCCAA-3	0.222101	healthy people
	AGGCTGCCAACCGACC-3	0.288457	healthy people
	ATGCGATGTGGATGAC-3	0.261054	healthy people
	ATTTACCTCACGTAGT-3	0.320577	healthy people
	CACAGATCATGTAACC-3	0.269235	healthy people
	CATAGACCATCTAGAC-3	0.354171	healthy people
	CCCTGATAGACGCCAA-3	0.296379	healthy people
	CCGGACAAGTGCAGCA-3	0.233848	healthy people
	CCGTTCACACGAAAGC-3	0.252126	healthy people
	CGAGGCTCATACTGTG-3	0.237854	healthy people
	CTCCAACCACGTGAGA-3	0.326829	healthy people
	CTGAGCGAGCCGATCC-3	0.237623	healthy people
	CTTACCGGTCTCTCCA-3	0.242	healthy people
	CTTCTCTGTCCTCCTA-3	0.256524	healthy people
	GAGAAATTCTTTCCAA-3	0.361588	healthy people
	GAGGCCTTCTTAGCTT-3	0.221767	healthy people
	GCAGCTGCACCCTTAC-3	0.271435	healthy people
	GCGGATCAGCACCGAA-3	0.257535	healthy people
	GCTGAATTCTCTCTTC-3	0.290612	healthy people
	GGGTAGACAAACAGGC-3	0.194589	healthy people
	GGTAGAGTCCGGCAAC-3	0.199051	healthy people
	GGTGTCGTCTTCCACG-3	0.25622	healthy people
	GTCATCCCAGTTAGGG-3	0.346586	healthy people
	GTGCTTCGTCCGCAGT-3	0.286648	healthy people
	GTGGAGAGTCGTGTTA-3	0.151737	healthy people
	TAGAGTCGTACCCGAC-3	0.253211	healthy people
	TCAAGCATCCACGGGT-3	0.281175	healthy people
	TCATGCCGTATCAGCT-3	0.243523	healthy people
	TCGACCTAGGAAAGAC-3	0.204423	healthy people
	TGCTGAACACGAGGTA-3	0.232655	healthy people
	TGTCAGACATTGCAAC-3	0.306891	healthy people
	TTAGGCAAGTATAGGT-3	0.280483	healthy people
	TTTGTTGCAGGATTCT-3	0.229476	healthy people
	AATCACGCAATTTCGG-4	0.208929	healthy people
	AATGAAGGTTATAGAG-4	0.346702	healthy people
	ACTGCAACAATTGCCA-4	0.230398	healthy people
	ACTGCAAGTACAACGG-4	0.171813	healthy people
	ACTGTCCCATAAGATG-4	0.246325	healthy people
	ACTGTCCGTAGGTGCA-4	0.288197	healthy people
	AGACAAACATAGCACT-4	0.298323	healthy people
	ATGAAAGCAAGAGCTG-4	0.300509	healthy people
	ATTCATCGTCATACCA-4	0.253417	healthy people
	CAACAACCAAGTCCAT-4	0.263746	healthy people
	CAACCAATCATAGACC-4	0.207038	healthy people
	CACTGTCTCGCCGATG-4	0.31376	healthy people
	CAGCCAGCAGCAGTTT-4	0.289208	healthy people
	CATCCCAGTGATTCTG-4	0.266116	healthy people
	CATTGAGTCTCGACGG-4	0.258059	healthy people
	CCCAACTTCGTCAACA-4	0.279692	healthy people
	CCCTCAAGTCCACTCT-4	0.285146	healthy people
	CCCTGATAGGACGCTA-4	0.244529	healthy people
	CCGGTAGAGAAAGCGA-4	0.224244	healthy people
	CGTAAGTCATCATTGG-4	0.287149	healthy people
	CGTGAATAGTGCCGAA-4	0.270602	healthy people
	CTCCCTCGTTAGTTCG-4	0.341642	healthy people
	CTCTCAGAGCTGGTGA-4	0.196456	healthy people
	CTCTCGAAGTTGCTGT-4	0.144181	healthy people
	GACTATGAGAGGTCAC-4	0.235588	healthy people
	GACTGATGTGCCTGCA-4	0.287092	healthy people
	GATGACTTCTGGCCAG-4	0.326324	healthy people
	GGAGATGGTGATGTAA-4	0.265943	healthy people
	GGGCTACTCATTCGGA-4	0.27003	healthy people
	GGTTGTAAGAAGCCTG-4	0.252584	healthy people
	GTGCTTCAGTATTCCG-4	0.256917	healthy people
	GTGTAACCACCTCTAC-4	0.243283	healthy people
	TACATTCAGTATTCCG-4	0.282699	healthy people
	TCAAGACTCCGTATGA-4	0.329943	healthy people
	TCCACGTAGGAGACCT-4	0.278229	healthy people
	TCTATACAGCTCACTA-4	0.281604	healthy people
	TGTTCCGGTGCATACT-4	0.345573	healthy people
	TTACAGGCACGTCGTG-4	0.293609	healthy people
	TTACCATCACCTTCCA-4	0.261289	healthy people
	TTGATGGTCAGGAGAC-4	0.292506	healthy people
	TTTAGTCCAGTCCGTG-4	0.216009	healthy people
	AACTTCTCAAATCAGA-5	0.253282	healthy people
	ACATCGATCATGAGAA-5	0.130565	healthy people
	ACCCTTGCAGTATGAA-5	0.217021	healthy people
	ACTGTGAAGTGTTGTC-5	0.315463	healthy people
	ACTTTGTGTGAATAAC-5	0.215344	healthy people
	AGACAGGTCGATGGAG-5	0.334904	healthy people
	AGCCACGGTGTACGCC-5	0.356453	healthy people
	AGGATCTTCACAGAGG-5	0.300161	healthy people
	AGGCATTGTCATAGTC-5	0.208523	healthy people
	AGGTCATAGACATGCG-5	0.280564	healthy people
	ATCATTCTCGTGCAGC-5	0.292246	healthy people
	CATCCACGTTGACTGT-5	0.252504	healthy people
	CATGCGGTCCCGGTAG-5	0.29987	healthy people
	CTTTCGGTCAAGAGGC-5	0.283312	healthy people
	GACAGCCCACGCGCAT-5	0.200455	healthy people
	GACAGCCTCGATCCCT-5	0.261112	healthy people
	GACTCAAAGGCCCACT-5	0.252853	healthy people
	GGAACCCCACGCTGAC-5	0.222531	healthy people
	GGCGTCAAGGTAGTCG-5	0.270618	healthy people
	GTATTGGCATGTTACG-5	0.19581	healthy people
	GTGCGTGAGATGCTGG-5	0.323044	healthy people
	TAATCTCGTGCAACGA-5	0.297749	healthy people
	TACATTCGTCAAGCCC-5	0.311174	healthy people
	TCACGGGCAGTCTTCC-5	0.290227	healthy people
	TCGCTTGCAATGTCTG-5	0.298406	healthy people
	TCGGGACCACGACAAG-5	0.33402	healthy people
	TCGGGACCATAGTCAC-5	0.217754	healthy people
	TGCATCCGTAGCTTGT-5	0.221019	healthy people
	TGGGCGTGTCTTCCGT-5	0.299273	healthy people
	TTAGTCTCACCACTGG-5	0.253795	healthy people
	TTATTGCTCACTTTGT-5	0.225184	healthy people
	TTCTTGATCATGTCTT-5	0.295721	healthy people
	AAAGTGACACGGTAGA-6	0.214872	healthy people
	AATGCCAGTATACGGG-6	0.228425	healthy people
	AGACCCGAGTTGGAAT-6	0.192896	healthy people
	AGGGCCTCAGGATGAC-6	0.33886	healthy people
	AGTAGTCCACGCGCTA-6	0.221333	healthy people
	ATCACAGAGCTAGCCC-6	0.269165	healthy people
	ATCACGAAGACATCCT-6	0.244931	healthy people
	CACAACATCGCCAACG-6	0.247586	healthy people
	CACGGGTAGTCGGCAA-6	0.209928	healthy people
	CCGGTAGGTACGACAG-6	0.282855	healthy people
	CCGGTGATCGTGCACG-6	0.253548	healthy people
	CCTAAGATCTGGGCAC-6	0.310017	healthy people
	CCTCAACCAAGTCGTT-6	0.190501	healthy people
	CCTCAACTCCGATTAG-6	0.269413	healthy people
	CCTTGTGCACCCTATC-6	0.273886	healthy people
	CGCATGGGTTTACCAG-6	0.350605	healthy people
	CTAACCCCAGACAAGC-6	0.286001	healthy people
	CTCCTTTCATAACTCG-6	0.214946	healthy people
	CTCGAGGCACCCTGTT-6	0.250857	healthy people
	CTGCATCCACTTGGGC-6	0.205948	healthy people
	CTTACCGAGCGTTCAT-6	0.225359	healthy people
	GATGATCAGATTGCGG-6	0.347089	healthy people
	GGAATGGAGGCCTGCT-6	0.242452	healthy people
	GGAGAACAGATCCCGC-6	0.277174	healthy people
	GGAGAACAGCCTCACG-6	0.308859	healthy people
	GGGACAATCCACCTGT-6	0.212533	healthy people
	GTAAGTCAGGCCACTC-6	0.288258	healthy people
	GTAGATCTCGTCCTTG-6	0.195534	healthy people
	GTTAGACGTAACTTCG-6	0.330962	healthy people
	TAACACGCAACTGCTA-6	0.256909	healthy people
	TAAGCCATCACGATCA-6	0.272011	healthy people
	TACGGTATCGAGTGGA-6	0.307719	healthy people
	TAGGGTTCAACCTAAC-6	0.280554	healthy people
	TATTTCGCAGACAAGC-6	0.292646	healthy people
	TCACAAGAGGTAGTCG-6	0.336729	healthy people
	TCACACCAGTGCTACT-6	0.272621	healthy people
	TCCATGCCAAATACGA-6	0.285313	healthy people
	TCCTCTTAGGTGGCTA-6	0.261601	healthy people
	TCCTGCAAGAGGTGCT-6	0.258005	healthy people
	TCTTTGACAATACGCT-6	0.173865	healthy people
	TGACGCGGTGGTCCCA-6	0.278022	healthy people
	TGACTCCTCTGTCTCG-6	0.248731	healthy people
	TGAGGAGCATGGAACG-6	0.282657	healthy people
	TGAGGGAAGTTACGAA-6	0.301862	healthy people
	TGCTCGTAGTCTCCTC-6	0.269102	healthy people
	TGGTTAGTCCACTTCG-6	0.330021	healthy people
	TGTTCCGGTGCCTAAT-6	0.220224	healthy people
	TTGTTCATCCGCTTAC-6	0.264887	healthy people
	AAAGGATGTGGCGTAA-7	0.210954	healthy people
	AATCACGTCGGTCACG-7	0.228219	healthy people
	ACACAGTCACATCCCT-7	0.315998	healthy people
	ACTATTCTCTGCGTCT-7	0.239655	healthy people
	ACTGTCCCAACTTGGT-7	0.29823	healthy people
	AGGAAATGTCTTTCTA-7	0.327218	healthy people
	AGGGTGAGTGACTAAA-7	0.288113	healthy people
	AGTAGTCAGTTGCGAG-7	0.22554	healthy people
	CAAGCTACAGACCTAT-7	0.330152	healthy people
	CACACAAGTCCTCCTA-7	0.203751	healthy people
	CATGAGTAGCTTTGTG-7	0.272663	healthy people
	CATTCTATCTCTTCAA-7	0.245253	healthy people
	CCAATTTCAAGTGGCA-7	0.251104	healthy people
	CCTCCTCCATCGTCCT-7	0.22774	healthy people
	CCTGCATTCGAGTCCG-7	0.252169	healthy people
	CCTGCATTCGATTGGT-7	0.26944	healthy people
	CGAATTGCAAACAGGC-7	0.232052	healthy people
	CTCCTCCTCACTGTTT-7	0.395768	healthy people
	CTGCTCACAGTCGGAA-7	0.22838	healthy people
	CTTCTAAGTTTCCATT-7	0.285365	healthy people
	GAAGAATGTTACGGAG-7	0.315746	healthy people
	GAAGGACGTCATGACT-7	0.261069	healthy people
	GAATCGTCAGTGTATC-7	0.245871	healthy people
	GACCCTTAGCCTCATA-7	0.326048	healthy people
	GATAGAAGTCGAATTC-7	0.225136	healthy people
	GATTGGTTCTCTAAGG-7	0.28851	healthy people
	GATTTCTCATTCTCTA-7	0.26621	healthy people
	GCACGTGTCTCTCCGA-7	0.240038	healthy people
	GCAGTTACAACCCGCA-7	0.294982	healthy people
	GCGGAAATCTCTATGT-7	0.228679	healthy people
	GCGTTTCTCTGTCTCG-7	0.131596	healthy people
	GCTTTCGTCCGAACGC-7	0.270834	healthy people
	GGATCTAAGTATTCCG-7	0.201934	healthy people
	GGGAGATAGGAACTAT-7	0.270284	healthy people
	GGGATGATCCGAGATT-7	0.256618	healthy people
	GGGCCATAGAGTATAC-7	0.252276	healthy people
	GGTAACTAGCTAGTTC-7	0.334973	healthy people
	GGTAACTTCCCTATTA-7	0.296973	healthy people
	GGTGGCTAGGTGCTGA-7	0.21032	healthy people
	GTAATCGGTAGCTGCC-7	0.269685	healthy people
	GTCCCATTCGTTGTGA-7	0.393385	healthy people
	GTCTACCGTACTCGCG-7	0.257093	healthy people
	GTGCAGCGTATGTCAC-7	0.20857	healthy people
	GTTACCCGTGCGGTAA-7	0.197991	healthy people
	GTTAGTGAGTAAACAC-7	0.260971	healthy people
	GTTATGGGTTTCCAAG-7	0.251675	healthy people
	TAAGCCAGTCTGTCAA-7	0.207281	healthy people
	TACCCACCACTAGGCC-7	0.317224	healthy people
	TAGCACAAGGCCGCTT-7	0.326853	healthy people
	TATACCTAGTACAGAT-7	0.252707	healthy people
	TCAATTCGTTACACTG-7	0.280387	healthy people
	TCCCACACATCGTGGC-7	0.257915	healthy people
	TGTAAGCTCAGCTGTA-7	0.208109	healthy people
	TTATTGCCACAGCTGC-7	0.263948	healthy people
	TTCCGGTTCAAGTAAG-7	0.202938	healthy people
	TTGTTTGCAGTCGGTC-7	0.229378	healthy people
	AAACCCATCAGGAAGC-8	0.194452	healthy people
	AAAGAACTCGCAATTG-8	0.243189	healthy people
	AATTTCCTCCCTTCCC-8	0.245875	healthy people
	ACTGTGACAAGAATGT-8	0.317908	healthy people
	ACTTTCAAGGGAGGGT-8	0.311117	healthy people
	AGACACTGTCCTTAAG-8	0.226352	healthy people
	AGATGCTAGCCGCTTG-8	0.1638	healthy people
	AGGGTTTCAGACAAGC-8	0.297609	healthy people
	AGTCAACAGCCTTTGA-8	0.292331	healthy people
	ATCGTCCCAATGGGTG-8	0.287071	healthy people
	ATTTACCCATCGAAGG-8	0.330211	healthy people
	CACCGTTTCATATGGC-8	0.264443	healthy people
	CATGCCTAGACCATTC-8	0.224672	healthy people
	CATTGCCAGATCGACG-8	0.288308	healthy people
	CCAATGAGTTCGGTCG-8	0.318801	healthy people
	CCTATCGTCTGGTGGC-8	0.296235	healthy people
	CGAGGCTTCTCTGCCA-8	0.243657	healthy people
	CGCCAGAAGCCTCACG-8	0.273741	healthy people
	CGTAATGTCTAGTACG-8	0.23241	healthy people
	CTGTAGAGTCGGTACC-8	0.28198	healthy people
	GAACTGTTCCATAAGC-8	0.294855	healthy people
	GAATAGAGTATGTCAC-8	0.29948	healthy people
	GAGAGGTGTCATCACA-8	0.274894	healthy people
	GCACGTGGTATTTCTC-8	0.266978	healthy people
	GGGACCTAGAATTGTG-8	0.249772	healthy people
	GTAACCAGTGACTCGC-8	0.289907	healthy people
	GTAGTACAGTTGGAGC-8	0.293422	healthy people
	GTCATGAAGATCGCCC-8	0.240064	healthy people
	GTGATGTAGTGGTTAA-8	0.235176	healthy people
	GTGTGGCTCCCGAACG-8	0.213765	healthy people
	TAACGACGTACAGTTC-8	0.268516	healthy people
	TACAACGTCGCATGAT-8	0.278953	healthy people
	TCACATTGTCGTCATA-8	0.188462	healthy people
	TCCTAATAGTGCGCTC-8	0.303968	healthy people
	TCGTGCTAGTTGTAAG-8	0.200151	healthy people
	TCTCCGACAAAGCACG-8	0.2833	healthy people
	TCTTGCGAGGACACTG-8	0.208879	healthy people
	TGGAGAGCACCGTGAC-8	0.322924	healthy people
	TGTCCACCATGACTGT-8	0.280915	healthy people
	TGTGGCGCAAATTGCC-8	0.276659	healthy people
	TGTTACTTCACCATGA-8	0.264107	healthy people
	TTTGGAGTCGTTCTAT-8	0.255618	healthy people
	AACCAACTCAACGAGG-9	0.259524	healthy people
	AAGCCATAGTTTCGAC-9	0.266545	healthy people
	ACAACCACATGACGAG-9	0.273117	healthy people
	ACATCCCCATAGAAAC-9	0.236278	healthy people
	ACCAAACTCTTCCACG-9	0.234211	healthy people
	ACTCTCGTCCCAGGAC-9	0.265268	healthy people
	AGACTCATCCATTTGT-9	0.252619	healthy people
	AGTCACAAGCGTATAA-9	0.294056	healthy people
	AGTGTTGGTATCATGC-9	0.19282	healthy people
	ATACCGAGTTATGTGC-9	0.175105	healthy people
	CAACGGCTCCATACAG-9	0.305873	healthy people
	CACTGAACACAAGGTG-9	0.16435	healthy people
	CGATCGGAGATCGCTT-9	0.255218	healthy people
	CGTCAAACAACGTATC-9	0.216982	healthy people
	CTAGGTATCGAGCACC-9	0.21821	healthy people
	CTATCTAAGATACAGT-9	0.259258	healthy people
	CTCTCAGGTTGCTAGT-9	0.232352	healthy people
	GAACGTTTCATTTGTC-9	0.277914	healthy people
	GAGAAATTCTACAGGT-9	0.274121	healthy people
	GAGACTTAGTTCTCTT-9	0.230337	healthy people
	GAGGGTAGTATCGCAT-9	0.261581	healthy people
	GATCATGAGCAGATAT-9	0.246421	healthy people
	GATTCTTGTCAAACGG-9	0.169155	healthy people
	GCAGGCTTCAAACGAA-9	0.141804	healthy people
	GCTGCAGGTCCCACGA-9	0.253599	healthy people
	GCTTGGGAGAGTCTGG-9	0.178643	healthy people
	GGAGATGAGACTGAGC-9	0.218449	healthy people
	GTAGAGGTCCTCACTG-9	0.300483	healthy people
	GTCTCACCACAAAGCG-9	0.335265	healthy people
	GTCTGTCTCCGCGAGT-9	0.224881	healthy people
	GTGACGCCAGTCTTCC-9	0.225332	healthy people
	GTGCTTCGTATCCCTC-9	0.255755	healthy people
	GTTGAACCAGTCAGTT-9	0.200077	healthy people
	GTTTACTGTCGTGGTC-9	0.268405	healthy people
	TAGGTACGTACGATTC-9	0.150334	healthy people
	TCCATCGGTATTTCCT-9	0.254401	healthy people
	TCCGAAACAGCTACTA-9	0.26564	healthy people
	TCGACGGGTAAGTCAA-9	0.249489	healthy people
	TCGCACTAGCTCGAAG-9	0.234456	healthy people
	TCTCAGCCAGTTCACA-9	0.319525	healthy people
	TGAGGGACATAAGATG-9	0.20341	healthy people
	TGCGATATCTTCCAGC-9	0.212157	healthy people
	TGCGGGTGTCGTGCCA-9	0.148552	healthy people
	TTCAGGACATCCGGCA-9	0.209482	healthy people
	TTCTGTAGTGGTCTCG-9	0.288028	healthy people
	TTGAACGAGTTGCTGT-9	0.245332	healthy people
	TTGAACGCACATACGT-9	0.27311	healthy people
	TTGGGCGCACTTACAG-9	0.231042	healthy people
	AACAAAGCATCCGATA-10	0.307682	healthy people
	AAGACAATCCGACATA-10	0.227651	healthy people
	ACAACCACATCCGAGC-10	0.249702	healthy people
	ACAAGCTAGCTCGAAG-10	0.179326	healthy people
	ACACAGTCATACAGCT-10	0.20324	healthy people
	ACCTGTCTCTGCATGA-10	0.24372	healthy people
	ACGGAAGCATAATCGC-10	0.290851	healthy people
	ACGGTCGCAAAGGGTC-10	0.2999	healthy people
	ACGGTTATCAGGTGTT-10	0.292573	healthy people
	AGATCCACACAGCTGC-10	0.224807	healthy people
	AGCGTATCAACGATCT-10	0.284397	healthy people
	AGCGTATTCCACTAGA-10	0.256537	healthy people
	AGCTCAAGTACCGGAA-10	0.187055	healthy people
	AGGCATTCATAACCCA-10	0.20268	healthy people
	AGGTTACGTAGCGCCT-10	0.270509	healthy people
	ATAGAGACAACAACAA-10	0.33389	healthy people
	ATCCACCGTGCATGTT-10	0.282654	healthy people
	ATCGATGCAATACCTG-10	0.255043	healthy people
	ATCGGCGGTCCTCCAT-10	0.25245	healthy people
	ATCGTAGGTGATACAA-10	0.245945	healthy people
	ATGAGTCGTGGATACG-10	0.22066	healthy people
	ATGGAGGTCGTACACA-10	0.122439	healthy people
	CAACGATTCCTCCACA-10	0.237756	healthy people
	CAATTTCCATAATGAG-10	0.141636	healthy people
	CACTGGGGTTAAAGTG-10	0.345779	healthy people
	CATCCCAGTAATGTGA-10	0.24958	healthy people
	CATCGCTCATATAGCC-10	0.287207	healthy people
	CCTAAGAAGCCAGTAG-10	0.262734	healthy people
	CCTCACAAGAAGATCT-10	0.244966	healthy people
	CGAAGTTCATAATGAG-10	0.247408	healthy people
	CGCCATTGTTGCGGCT-10	0.41768	healthy people
	CTACATTAGCCGTAAG-10	0.19963	healthy people
	CTGTAGATCGACATTG-10	0.278335	healthy people
	GACAGCCCAGACCAGA-10	0.18838	healthy people
	GACTATGAGAGGTATT-10	0.181351	healthy people
	GAGAGGTTCTATCGCC-10	0.20103	healthy people
	GAGATGGGTTTACTTC-10	0.17723	healthy people
	GATCGTACACGTGAGA-10	0.24087	healthy people
	GCCAACGTCGAGTGGA-10	0.129686	healthy people
	GGCTTTCAGGCAATGC-10	0.20622	healthy people
	GGGACAAGTATCCCAA-10	0.283212	healthy people
	GGGTCACCACAGCATT-10	0.313339	healthy people
	GGTTCTCCAATTCTCT-10	0.245584	healthy people
	GTGAGTTTCCCTCTAG-10	0.265415	healthy people
	GTTACGAAGGACGCAT-10	0.236258	healthy people
	GTTAGTGGTCGCCACA-10	0.198422	healthy people
	TACCGAACAGTCGGTC-10	0.187047	healthy people
	TATACCTAGTTGCTCA-10	0.243471	healthy people
	TCACATTGTGCATACT-10	0.319096	healthy people
	TCACTATTCAGGTGTT-10	0.32757	healthy people
	TCAGTCCAGGTCTACT-10	0.315538	healthy people
	TCGCAGGCAGCCCAGT-10	0.265265	healthy people
	TCGGTCTCAGTGCCTG-10	0.161671	healthy people
	TCGTCCAGTGGTATGG-10	0.299477	healthy people
	TCTACCGTCACTGGGC-10	0.278347	healthy people
	TCTCTGGTCCGTGTCT-10	0.276433	healthy people
	TGACAGTTCTTAGCCC-10	0.268487	healthy people
	TTCTTGAGTGTGAATA-10	0.329743	healthy people
	TTGGGATAGCGATGCA-10	0.267946	healthy people
	AAACCCAAGGTACAAT-11	0.199726	healthy people
	AACAACCAGCTAAATG-11	0.331197	healthy people
	AATGGCTTCTGGGTCG-11	0.243093	healthy people
	ACCGTTCGTGAGCTCC-11	0.259585	healthy people
	ACGGTCGCAGCGAGTA-11	0.239876	healthy people
	ACGTTCCTCTCTCTTC-11	0.369212	healthy people
	ACTACGACAATCAAGA-11	0.149774	healthy people
	ACTTTCAAGTCCCGGT-11	0.320556	healthy people
	AGACAGGAGACATCCT-11	0.268225	healthy people
	AGACCCGCACACCTAA-11	0.228093	healthy people
	AGGAATAAGTGGACTG-11	0.222473	healthy people
	AGTAACCTCTGTCAGA-11	0.190464	healthy people
	AGTTCGACAATGCAAA-11	0.227026	healthy people
	ATAGGCTAGGCATCAG-11	0.275656	healthy people
	ATGAAAGAGCCTCATA-11	0.2134	healthy people
	ATGACCAGTGCAACGA-11	0.196673	healthy people
	ATGAGGGAGCTAGAGC-11	0.220788	healthy people
	ATGCCTCTCGTCCATC-11	0.281045	healthy people
	ATGGATCAGGTCCAGA-11	0.161053	healthy people
	ATGGATCAGTACGAGC-11	0.22343	healthy people
	ATGGGAGCAGGCTATT-11	0.324183	healthy people
	ATTCCCGTCTTTCTAG-11	0.212246	healthy people
	CACGTTCAGGTAGCCA-11	0.260391	healthy people
	CAGATACCATGTGGTT-11	0.269494	healthy people
	CATGCCTTCTGAGCAT-11	0.304775	healthy people
	CCTTTGGTCTCATGCC-11	0.274173	healthy people
	CGTTGGGGTCATTGCA-11	0.15893	healthy people
	CTCAACCTCGCAACAT-11	0.239883	healthy people
	GAATCGTGTTACGATC-11	0.212832	healthy people
	GATGAGGGTGGAGAAA-11	0.345883	healthy people
	GCAGCTGAGGTGCTTT-11	0.29272	healthy people
	GCCAGGTTCTAGCATG-11	0.255323	healthy people
	GGAGAACAGGAACGAA-11	0.291118	healthy people
	GGTCACGGTACCACGC-11	0.199295	healthy people
	GTAACCAAGGTCATAA-11	0.230852	healthy people
	GTCATCCAGTCAGAGC-11	0.361272	healthy people
	GTGTCCTTCAGCCCAG-11	0.254717	healthy people
	GTTTGGAGTGCGAACA-11	0.221104	healthy people
	TACTTACAGTCCCAGC-11	0.203149	healthy people
	TATATCCCATGACAGG-11	0.209637	healthy people
	TATTGCTCACTGGAAG-11	0.252693	healthy people
	TCACATTCAGTGTGGA-11	0.216463	healthy people
	TCCACCATCTCATTTG-11	0.17832	healthy people
	TCCGGGACAACAAAGT-11	0.228082	healthy people
	TCCTCTTCACAGTACT-11	0.26393	healthy people
	TCTATACTCGAGCCTG-11	0.33425	healthy people
	TCTTGCGCAACCCTAA-11	0.254916	healthy people
	TGAGGGATCTCTTCAA-11	0.190042	healthy people
	TGAGTCAGTTTCAGAC-11	0.224438	healthy people
	TGCATGAGTATGATCC-11	0.221927	healthy people
	TGGAACTGTCACTGAT-11	0.220729	healthy people
	TGGTACAAGTGCGCTC-11	0.242883	healthy people
	TTAGGCATCCACCTCA-11	0.270413	healthy people
	TTCAGGAAGAGAGCCT-11	0.189324	healthy people
	AACCCAACAGATCACT-12	0.248957	healthy people
	AAGCCATAGGCACGAT-12	0.252841	healthy people
	AAGCGTTCATAACGGG-12	0.219284	healthy people
	AAGTACCAGGTTCTTG-12	0.236114	healthy people
	AATAGAGTCACCATAG-12	0.229863	healthy people
	AATTTCCTCCACAGCG-12	0.197416	healthy people
	ACAAAGAAGTCTGGAG-12	0.280558	healthy people
	ACCTACCAGGGTTAGC-12	0.194361	healthy people
	AGATCGTGTTAGGGAC-12	0.208472	healthy people
	AGCTCAACAACACAAA-12	0.244358	healthy people
	AGCTTCCCAAAGAACT-12	0.205936	healthy people
	AGTAACCGTGCAGTGA-12	0.244239	healthy people
	AGTTCCCCATGCAGCC-12	0.213759	healthy people
	ATACCTTAGTAGTCAA-12	0.273237	healthy people
	ATCGGATTCCGGTTCT-12	0.227551	healthy people
	ATGACCAGTTACCCTC-12	0.310084	healthy people
	ATTGTTCCAATAACCC-12	0.262265	healthy people
	ATTTACCGTGATTCTG-12	0.218383	healthy people
	CAAGCTAGTGGAGAAA-12	0.187491	healthy people
	CAATCGAGTTTCTATC-12	0.188123	healthy people
	CAGATCACATCCTATT-12	0.278071	healthy people
	CATCGTCCAAGGCGTA-12	0.241022	healthy people
	CATGGATGTTGCACGC-12	0.281343	healthy people
	CCATAAGGTGGTACAG-12	0.258685	healthy people
	CCCGAAGGTGGTCCCA-12	0.278956	healthy people
	CCCTAACCATCCAACA-12	0.283085	healthy people
	CCCTTAGCAGTGTGCC-12	0.240206	healthy people
	CGATCGGCAGCACGAA-12	0.286403	healthy people
	CGATGCGCATGACACT-12	0.29193	healthy people
	CGTCCATTCGAAGGAC-12	0.159877	healthy people
	CTACAGACACCAAATC-12	0.170095	healthy people
	CTTAGGATCCTAACAG-12	0.351169	healthy people
	CTTGAGATCTGCTTAT-12	0.185022	healthy people
	CTTTCAAGTCCACTCT-12	0.239139	healthy people
	GCGATCGGTACGAAAT-12	0.221953	healthy people
	GGGTATTTCGGTCATA-12	0.23165	healthy people
	GTAAGTCTCAGGGTAG-12	0.232285	healthy people
	GTAGATCTCGGTATGT-12	0.305319	healthy people
	GTGCAGCAGCCGATAG-12	0.258343	healthy people
	GTTCATTGTAATCAGA-12	0.204711	healthy people
	TAACACGTCATATGGC-12	0.229685	healthy people
	TACGGTATCGAGAATA-12	0.314014	healthy people
	TAGGTTGTCACTTATC-12	0.218729	healthy people
	TATCTTGAGGGCTTCC-12	0.235237	healthy people
	TCAAGTGGTACAGCGA-12	0.313977	healthy people
	TCCCAGTGTCCTGAAT-12	0.284875	healthy people
	TCCGTGTTCGCCGAAC-12	0.222538	healthy people
	TCGCAGGCAATGAACA-12	0.292392	healthy people
	TCGTGGGCACCGAATT-12	0.175578	healthy people
	TCTCCGAAGGTAAGTT-12	0.335467	healthy people
	TCTGGCTCAACCCTCT-12	0.244785	healthy people
	TCTTGCGAGTTGTCGT-12	0.305093	healthy people
	TGGCGTGGTTGTGTTG-12	0.230504	healthy people
	TGGTACACATGGGTTT-12	0.235461	healthy people
	TGGTAGTGTGCTCTCT-12	0.204102	healthy people
	TGTTGAGAGTAGCCAG-12	0.227146	healthy people
	TTAGGGTAGAGAACCC-12	0.333466	healthy people
	TTAGGGTAGCCTGTGC-12	0.226413	healthy people
	TTCCAATCAGGATTCT-12	0.249825	healthy people
	TTCTAACAGCATCAGG-12	0.251784	healthy people
	TTGCGTCTCCTGGTCT-12	0.260626	healthy people
	TTTGGTTTCATGGGAG-12	0.188353	healthy people
	AAACGAACAGAAGCTG-13	0.261104	healthy people
	AACGTCAAGATGTTCC-13	0.140015	healthy people
	AATCGTGAGCGTTGTT-13	0.22318	healthy people
	ACACAGTGTAATCAAG-13	0.30656	healthy people
	ACCACAATCGGCCTTT-13	0.235158	healthy people
	ACGGTCGCAGGAATAT-13	0.233092	healthy people
	ACTTTCAAGTCCTACA-13	0.237119	healthy people
	ACTTTGTCATAATGCC-13	0.267245	healthy people
	AGGACGATCCACGTCT-13	0.302882	healthy people
	AGGTTGTAGGGTTAAT-13	0.212612	healthy people
	AGTGTTGTCGCACGAC-13	0.301403	healthy people
	ATCCGTCAGAATACAC-13	0.187049	healthy people
	CAACAACAGTTACGTC-13	0.207529	healthy people
	CAATACGAGTGTCATC-13	0.274434	healthy people
	CAGCACGGTTCGGCGT-13	0.196774	healthy people
	CATCGCTAGCGGTAAC-13	0.1678	healthy people
	CCCTAACGTTAGGGAC-13	0.211995	healthy people
	CCGGACATCTCTATGT-13	0.263594	healthy people
	CCGGGTAGTTAGGGTG-13	0.278355	healthy people
	CCTCACACATCCGTGG-13	0.238882	healthy people
	CGATGCGGTCCATAGT-13	0.262724	healthy people
	CGTAATGGTGTGTCGC-13	0.179148	healthy people
	CTGTGAATCGCAATGT-13	0.203405	healthy people
	GGGTGAAAGATGGCAC-13	0.264804	healthy people
	GGGTGAAAGTCAATCC-13	0.249956	healthy people
	GGGTTATAGGGATGTC-13	0.161423	healthy people
	GGTCTGGCAGTTGAAA-13	0.212498	healthy people
	GTCTACCCATTCTCCG-13	0.216526	healthy people
	GTCTACCTCGCTACGG-13	0.193254	healthy people
	GTGCTTCAGGCAGGTT-13	0.258536	healthy people
	TACAGGTAGTTGGAAT-13	0.262751	healthy people
	TCAAGACTCACACCGG-13	0.272567	healthy people
	TCGAACACAGTCAGCC-13	0.213223	healthy people
	TGCAGTATCATCGCCT-13	0.284625	healthy people
	TGCGATATCGGAACTT-13	0.271979	healthy people
	TGCTGAAGTAACGCGA-13	0.263377	healthy people
	TGGAACTTCCATTGCC-13	0.194518	healthy people
	TGTAACGTCCCGTTCA-13	0.309027	healthy people
	TGTCCCATCATAGCAC-13	0.278221	healthy people
	TGTGTGAAGGCTAGCA-13	0.100133	healthy people
	TTGCTGCGTGGCTCTG-13	0.276496	healthy people
	TTGTTCACACGCCAGT-13	0.186221	healthy people
	AGAGCCCGTAAGCTCT-14	0.197838	healthy people
	AGATCCAAGTACCGGA-14	0.171641	healthy people
	AGATCGTTCATCGACA-14	0.217832	healthy people
	AGATGCTGTCTGCAAT-14	0.288987	healthy people
	AGTAACCGTTGCCGCA-14	0.229975	healthy people
	ATAGACCAGAGAGCCT-14	0.26488	healthy people
	ATGCGATTCCCAGGCA-14	0.201928	healthy people
	ATTCTTGCAAAGGCTG-14	0.210606	healthy people
	CACGGGTCAGCATTGT-14	0.286144	healthy people
	CAGCAATGTGACCGAA-14	0.203977	healthy people
	CAGGTATGTTCCGCGA-14	0.286413	healthy people
	CATACAGGTAGCGCCT-14	0.231439	healthy people
	CGAAGTTAGTTGTCAC-14	0.164036	healthy people
	CGCATAATCCACCTGT-14	0.268241	healthy people
	CGGGCATAGACGCCAA-14	0.231545	healthy people
	CGGGTGTAGTCTCCTC-14	0.263014	healthy people
	CGGGTGTGTAATCAGA-14	0.314985	healthy people
	CTAGACACAGAGGTTG-14	0.257577	healthy people
	CTCACTGTCAGGTAAA-14	0.21238	healthy people
	CTCAGGGCAGCTCTGG-14	0.220134	healthy people
	CTGAGCGTCAACTGAC-14	0.321271	healthy people
	CTGCCATCACCGTCGA-14	0.190629	healthy people
	GACGCTGCATGACTCA-14	0.24844	healthy people
	GAGACTTAGTCCCAGC-14	0.217412	healthy people
	GAGACTTCAACTCATG-14	0.301998	healthy people
	GAGGCCTAGAAGCGCT-14	0.225924	healthy people
	GATCATGTCCTAAACG-14	0.302326	healthy people
	GCACTAACAGCGTGCT-14	0.159116	healthy people
	GCTTTCGGTAAGTAGT-14	0.257203	healthy people
	GGAACCCGTCGCTGCA-14	0.255745	healthy people
	GGAACCCGTTCTCAGA-14	0.283799	healthy people
	GGTAGAGGTTTACCAG-14	0.295691	healthy people
	GTAACACTCCCAGTGG-14	0.304526	healthy people
	TAACGACCAATCGTCA-14	0.21284	healthy people
	TACGCTCTCAGACAAA-14	0.324601	healthy people
	TACTGCCGTCAACATC-14	0.279513	healthy people
	TAGGAGGGTTAAGGGC-14	0.245326	healthy people
	TATTCCATCCCATGGG-14	0.216432	healthy people
	TCACACCCACAGTCGC-14	0.236854	healthy people
	TCATTACAGCCACTCG-14	0.335832	healthy people
	TCATTGTCATACATCG-14	0.314909	healthy people
	TCCTCGAGTGTTATCG-14	0.317029	healthy people
	TCGGATATCAGACCTA-14	0.2843	healthy people
	TCGGGACAGAGTGGCT-14	0.245126	healthy people
	TCGGGCATCGGTCAGC-14	0.253537	healthy people
	TCGGGTGGTATTGACC-14	0.178292	healthy people
	TCTATCAAGAGCATAT-14	0.273761	healthy people
	TCTCTGGAGGAACTAT-14	0.189333	healthy people
	TGAGGAGTCGTTCATT-14	0.138116	healthy people
	TGGGCTGTCCACAGGC-14	0.292893	healthy people
	TGGTTAGCAAAGACGC-14	0.277356	healthy people
	TGTTGAGAGCGTGTTT-14	0.203185	healthy people
	TTGACCCAGCCTTTGA-14	0.249302	healthy people
	TTGACCCTCGTAGTGT-14	0.22637	healthy people
	TTGCCTGAGCTTACGT-14	0.214747	healthy people
	TTGTTTGCAATGGCCC-14	0.258117	healthy people
	TTTGGTTGTTCTCGTC-14	0.247052	healthy people
	AAACCCAAGTTCTACG-15	0.222476	healthy people
	AAGCGTTCATTGAAAG-15	0.250567	healthy people
	AAGGTAATCTAGGCAT-15	0.300628	healthy people
	AAGTCGTAGGGTTAGC-15	0.258736	healthy people
	AATGGAATCAAGTAAG-15	0.231204	healthy people
	ACAGCCGAGACCATGG-15	0.275345	healthy people
	ACCCTCATCCCGAGAC-15	0.326307	healthy people
	ACCTGTCTCGCATAGT-15	0.246242	healthy people
	ACTGTCCCACGCAAAG-15	0.245862	healthy people
	ACTGTCCTCCGTGCGA-15	0.276165	healthy people
	AGAACAAGTCGATGCC-15	0.295423	healthy people
	AGACTCACAGCACAAG-15	0.298769	healthy people
	AGCGTCGCAGCCGTTG-15	0.17979	healthy people
	AGGCATTGTGCCGTTG-15	0.282403	healthy people
	ATCACAGGTGTTACAC-15	0.329379	healthy people
	ATCACGACAGTTGCGC-15	0.275427	healthy people
	ATTCTACCAGGTTTAC-15	0.272477	healthy people
	ATTGGGTTCACTCCGT-15	0.233765	healthy people
	ATTTACCAGGTTTACC-15	0.275828	healthy people
	CAGATTGCATCAACCA-15	0.3669	healthy people
	CATGCCTAGGTTCATC-15	0.21692	healthy people
	CATTCTACACCAGCGT-15	0.304384	healthy people
	CCACGTTCATCTTAGG-15	0.29109	healthy people
	CCCATTGAGAGTGGCT-15	0.236837	healthy people
	CCCTCAAGTTCCTTGC-15	0.1824	healthy people
	CGAATTGAGAGGGTAA-15	0.287939	healthy people
	CGCATAAGTGTACAGG-15	0.221939	healthy people
	CTCCATGTCAACTACG-15	0.210045	healthy people
	CTGCTCAGTCAGGTAG-15	0.241201	healthy people
	CTTTCAAGTCAGCGTC-15	0.288816	healthy people
	GAAGCGACATGATGCT-15	0.272639	healthy people
	GAGCCTGCATCATTTC-15	0.235889	healthy people
	GATCACATCGATCCCT-15	0.275963	healthy people
	GCAGCCAAGACGCATG-15	0.284528	healthy people
	GCCTGTTCACTGCATA-15	0.19692	healthy people
	GGATGTTCAGAGGACT-15	0.26002	healthy people
	GGGCCATAGGGCCAAT-15	0.212401	healthy people
	GGGTCTGCACCCTATC-15	0.182638	healthy people
	GGTGATTTCGCACTCT-15	0.268043	healthy people
	GGTGTCGAGGGATCTG-15	0.253478	healthy people
	GTCGTAACAGGCATGA-15	0.243649	healthy people
	GTTAGACTCACGGACC-15	0.269368	healthy people
	GTTAGACTCGGTGCAC-15	0.232375	healthy people
	TAACGACAGTTGCATC-15	0.224379	healthy people
	TAACTTCCAAGTTTGC-15	0.277981	healthy people
	TACCCGTGTTAACCTG-15	0.328433	healthy people
	TACGTCCCAGCTTTGA-15	0.279768	healthy people
	TAGAGTCGTTGGCCTG-15	0.273121	healthy people
	TAGGTACAGCACTCTA-15	0.29918	healthy people
	TATGTTCCACCGTGGT-15	0.303874	healthy people
	TATTGGGGTATCACCA-15	0.250729	healthy people
	TCACTATCAGAGGTTG-15	0.239755	healthy people
	TCATCCGTCGTTGCCT-15	0.235597	healthy people
	TCATTACGTAGCGTCC-15	0.22152	healthy people
	TCCACGTCAGACCAAG-15	0.312654	healthy people
	TCCGTGTGTTTGGAAA-15	0.156891	healthy people
	TCTGTCGCATTGAAGA-15	0.289174	healthy people
	TGATGCATCATCTACT-15	0.189505	healthy people
	TGCAGATCAAGTGGAC-15	0.285262	healthy people
	TGTGAGTAGTCAGGGT-15	0.281584	healthy people
	TTAATCCTCCGCTAGG-15	0.226217	healthy people
	TTACGTTAGCGCTGCT-15	0.338047	healthy people
	TTCATGTGTGACTGTT-15	0.245915	healthy people
	TTCTTGAAGCAACTCT-15	0.283777	healthy people
	TTGTTGTTCGGCACTG-15	0.268001	healthy people
	TTTATGCGTATAATGG-15	0.220272	healthy people
	TTTCGATCATCTGGGC-15	0.2734	healthy people
	TTTGGTTCATGTCTAG-15	0.320528	healthy people
	AACAACCTCCCAACTC-16	0.208121	healthy people
	AAGACAAGTCTTACAG-16	0.327745	healthy people
	AATAGAGGTTGGTACT-16	0.224183	healthy people
	ACATTTCCAACGCCCA-16	0.215435	healthy people
	ACCCAAAAGGGAGTTC-16	0.206341	healthy people
	ACTTATCAGCTAATCC-16	0.274206	healthy people
	AGAGCCCTCAAGCCCG-16	0.20279	healthy people
	AGGCATTCAAGTTCGT-16	0.178594	healthy people
	AGGGCTCAGCAATAAC-16	0.254161	healthy people
	AGTCACATCAACCGAT-16	0.227155	healthy people
	ATCCTATTCCTCAGAA-16	0.220994	healthy people
	ATGCCTCCAAAGCAAT-16	0.277591	healthy people
	ATGGAGGTCCGTATAG-16	0.275583	healthy people
	CAAGCTATCGTAGGAG-16	0.261852	healthy people
	CAATGACCAACACACT-16	0.193202	healthy people
	CATTGAGTCATTCCTA-16	0.252967	healthy people
	CCCTAACTCCTGGCTT-16	0.294025	healthy people
	CCGTAGGGTCGCAACC-16	0.196079	healthy people
	CCTCAGTGTCACTTCC-16	0.331137	healthy people
	CCTCCTCAGTTACGAA-16	0.313833	healthy people
	CGAAGTTCACCTCAGG-16	0.14453	healthy people
	CGATGCGGTGTGAATA-16	0.210471	healthy people
	CGGCAGTTCTGCATAG-16	0.2694	healthy people
	CGGGTGTAGCACTGGA-16	0.184657	healthy people
	CTACGGGCAGATACTC-16	0.265155	healthy people
	CTGCAGGGTTCCCACT-16	0.203303	healthy people
	CTGCCTAAGGGCAACT-16	0.232577	healthy people
	CTGCCTAAGGTGAGCT-16	0.284557	healthy people
	CTGTCGTTCATGCCCT-16	0.272302	healthy people
	CTTGAGACAAGGAGTC-16	0.272537	healthy people
	CTTGAGAGTCACCGCA-16	0.291144	healthy people
	GAATAGAGTATTGGCT-16	0.232249	healthy people
	GACGTTAAGTGCAGGT-16	0.219104	healthy people
	GATGCTACACCGTGCA-16	0.173314	healthy people
	GCAACATTCTAACGGT-16	0.273495	healthy people
	GCAGGCTAGGTCATTC-16	0.216539	healthy people
	GGAGAACGTAGACAAT-16	0.253848	healthy people
	GGCTGTGAGCTACAAA-16	0.30313	healthy people
	GGTCACGAGTTAGAAC-16	0.295664	healthy people
	GTAATCGTCTCCGTGT-16	0.302563	healthy people
	GTTTACTAGATCGGTG-16	0.272253	healthy people
	TAACGACTCAGCCTTC-16	0.227907	healthy people
	TACAACGAGGTCACAG-16	0.229004	healthy people
	TACCCACGTTCTTCAT-16	0.275898	healthy people
	TACCGAATCTGAGGCC-16	0.229258	healthy people
	TACGTCCAGAGGATGA-16	0.328302	healthy people
	TACGTCCTCCACTTTA-16	0.265207	healthy people
	TAGAGTCTCGGCATCG-16	0.16912	healthy people
	TAGGGTTCACATTCTT-16	0.286019	healthy people
	TAGTGCAGTCCGGACT-16	0.224655	healthy people
	TATCGCCTCACCATAG-16	0.232137	healthy people
	TATTGGGAGCACTCGC-16	0.312988	healthy people
	TCACACCTCGTAGGGA-16	0.2496	healthy people
	TCATCATGTAATGATG-16	0.229095	healthy people
	TCTATCAGTAGCGCTC-16	0.247672	healthy people
	TCTGTCGTCGGTAACT-16	0.0992504	healthy people
	TCTTAGTAGGCAGGTT-16	0.17936	healthy people
	TCTTGCGAGTGGACGT-16	0.218152	healthy people
	TGAGTCATCAGGAAGC-16	0.171133	healthy people
	TGATTCTGTTATAGAG-16	0.166795	healthy people
	TTACAGGTCCACACCT-16	0.303985	healthy people
	TTACTGTCATGAAAGT-16	0.279484	healthy people
	TTAGGGTGTGTACAGG-16	0.299011	healthy people
	TTCGATTTCTACCACC-16	0.215376	healthy people
	TTGCTGCCAGGTTCGC-16	0.253608	healthy people
	TTGTTGTTCGCGATCG-16	0.199063	healthy people
	CCAATTTAGTCTGGTT-4	0.238297	healthy people
	TCTGGCTCATTAAGCC-5	0.132566	healthy people
	TGTGGCGGTCACTTAG-6	0.123401	healthy people
	ACCCTCAGTCTTGCTC-8	0.174729	healthy people
	CCACTTGAGGACATCG-10	0.170121	healthy people
	TGAGGGACACATAGCT-10	0.210682	healthy people
	ACCTGAAGTCTGCATA-11	0.201096	healthy people
	ATCACAGCACGAGAAC-11	0.216993	healthy people
	TCAGGTAGTAGCTAAA-12	0.198599	healthy people
	CCTCATGAGAGTCCGA-15	0.298641	healthy people
	AAACCTGAGCGATTCT-1	0.353292	severe stage
	AAAGCAATCCAGAAGG-1	0.212854	severe stage
	AACACGTGTGGGTATG-1	0.310582	severe stage
	AACGTTGTCGGTGTCG-1	0.179408	severe stage
	AACTCCCCAATGGAAT-1	0.269767	severe stage
	AACTCTTCAAGACACG-1	0.320286	severe stage
	AACTGGTCACACCGAC-1	0.276556	severe stage
	AACTGGTCAGTCCTTC-1	0.322371	severe stage
	AAGGAGCCACTTAAGC-1	0.213536	severe stage
	AAGGCAGAGATGGGTC-1	0.283635	severe stage
	AAGGCAGAGGGAAACA-1	0.184881	severe stage
	AAGTCTGAGACAAAGG-1	0.245318	severe stage
	AAGTCTGGTAATAGCA-1	0.303891	severe stage
	AAGTCTGGTGTGAAAT-1	0.216793	severe stage
	AAGTCTGTCAGTGTTG-1	0.376325	severe stage
	ACACCAAAGGCGCTCT-1	0.19944	severe stage
	ACACCGGTCTGTCAAG-1	0.309816	severe stage
	ACAGCTAGTCCGAACC-1	0.246868	severe stage
	ACATGGTAGATCCGAG-1	0.382683	severe stage
	ACCAGTAAGCTGCAAG-1	0.254433	severe stage
	ACCAGTAAGTTGTAGA-1	0.388274	severe stage
	ACCAGTAGTCTTTCAT-1	0.253653	severe stage
	ACCGTAAGTACTCGCG-1	0.33768	severe stage
	ACCTTTATCTTATCTG-1	0.275193	severe stage
	ACGAGCCAGTAGGTGC-1	0.203891	severe stage
	ACGAGCCAGTTGTAGA-1	0.288128	severe stage
	ACGAGGACAAGCGATG-1	0.317985	severe stage
	ACGATACAGCTAGTCT-1	0.339353	severe stage
	ACGATACCACCAGCAC-1	0.220227	severe stage
	ACGCAGCTCAGGCGAA-1	0.312875	severe stage
	ACGGGCTTCAACGCTA-1	0.356372	severe stage
	ACGGGTCTCAACCAAC-1	0.264801	severe stage
	ACTGCTCCACGTAAGG-1	0.247249	severe stage
	ACTGCTCCAGGCTGAA-1	0.285317	severe stage
	ACTGTCCCAGGGTACA-1	0.341775	severe stage
	ACTTGTTAGTCACGCC-1	0.147154	severe stage
	AGAATAGAGCATGGCA-1	0.300025	severe stage
	AGAATAGCACCAGGTC-1	0.238668	severe stage
	AGAATAGTCTCACATT-1	0.280818	severe stage
	AGAGCGAAGACTCGGA-1	0.204445	severe stage
	AGAGCGACACATTAGC-1	0.222035	severe stage
	AGAGCGAGTTAAAGTG-1	0.302131	severe stage
	AGAGCTTCAAACGCGA-1	0.290929	severe stage
	AGAGCTTGTTATGTGC-1	0.352468	severe stage
	AGATCTGCATCTATGG-1	0.29513	severe stage
	AGATCTGTCGGTCTAA-1	0.365387	severe stage
	AGCATACGTACGAAAT-1	0.28995	severe stage
	AGCCTAATCACATAGC-1	0.24675	severe stage
	AGGGATGAGGTAGCCA-1	0.313136	severe stage
	AGGGTGACATCGGAAG-1	0.29931	severe stage
	AGGGTGATCGCTTGTC-1	0.237563	severe stage
	AGGTCATAGTGCTGCC-1	0.293034	severe stage
	AGGTCCGCACGACTCG-1	0.322204	severe stage
	AGTCTTTAGACTGTAA-1	0.285926	severe stage
	AGTCTTTGTGTTCGAT-1	0.247894	severe stage
	AGTGGGACAATAGAGT-1	0.195137	severe stage
	AGTTGGTGTCTTGCGG-1	0.291393	severe stage
	AGTTGGTTCCGTACAA-1	0.292303	severe stage
	ATAAGAGTCGGCTTGG-1	0.307014	severe stage
	ATAGACCCATACTACG-1	0.269336	severe stage
	ATCACGAGTATATGAG-1	0.325089	severe stage
	ATCCACCTCCCTCTTT-1	0.280811	severe stage
	ATCGAGTCACGAGGTA-1	0.260033	severe stage
	ATGCGATCACCAGTTA-1	0.318705	severe stage
	ATGCGATCAGGGAGAG-1	0.283719	severe stage
	ATGTGTGCACGGTAGA-1	0.324717	severe stage
	ATGTGTGGTGGCGAAT-1	0.238325	severe stage
	ATTCTACTCGTAGGAG-1	0.247517	severe stage
	ATTGGACAGCGCTTAT-1	0.26824	severe stage
	ATTGGTGAGCGCTCCA-1	0.222897	severe stage
	ATTGGTGGTAGAAAGG-1	0.322063	severe stage
	ATTTCTGTCAGGATCT-1	0.28811	severe stage
	CAACCAAGTCACTGGC-1	0.33023	severe stage
	CAACCTCGTCACTTCC-1	0.258031	severe stage
	CAACCTCTCGGACAAG-1	0.2904	severe stage
	CAAGAAACACTCAGGC-1	0.270731	severe stage
	CAAGAAAGTTGAACTC-1	0.324223	severe stage
	CAAGTTGCATGATCCA-1	0.353945	severe stage
	CACAAACAGCTCCTCT-1	0.27137	severe stage
	CACACCTGTGTGGTTT-1	0.373756	severe stage
	CACACTCGTATGGTTC-1	0.33627	severe stage
	CACACTCGTCACTTCC-1	0.305996	severe stage
	CACAGGCTCAGGCGAA-1	0.35983	severe stage
	CACAGTAGTAAGTAGT-1	0.224444	severe stage
	CACATAGTCGCCAAAT-1	0.338095	severe stage
	CACCAGGCAAGCCGCT-1	0.292739	severe stage
	CAGAATCGTTGTACAC-1	0.324205	severe stage
	CAGATCAGTAAGTAGT-1	0.279721	severe stage
	CAGCAGCAGTTAACGA-1	0.268966	severe stage
	CAGCAGCTCACAACGT-1	0.317729	severe stage
	CAGCAGCTCGTTACGA-1	0.253448	severe stage
	CAGCCGAGTCTAGGTT-1	0.357765	severe stage
	CAGCCGATCCACGTTC-1	0.353618	severe stage
	CAGCTAAAGGTAAACT-1	0.25698	severe stage
	CAGGTGCTCTTATCTG-1	0.188939	severe stage
	CAGTCCTTCGGCGGTT-1	0.299086	severe stage
	CATCGGGCATTCCTCG-1	0.229692	severe stage
	CATCGGGGTCTGCCAG-1	0.344431	severe stage
	CATGACAAGTGTACCT-1	0.303211	severe stage
	CATGGCGAGTGTCTCA-1	0.30283	severe stage
	CATTATCGTGGCCCTA-1	0.362037	severe stage
	CATTCGCGTCAGCTAT-1	0.346502	severe stage
	CCACGGAGTATAGGTA-1	0.33634	severe stage
	CCAGCGACAGCCAATT-1	0.289435	severe stage
	CCATGTCGTATTACCG-1	0.329099	severe stage
	CCCAGTTAGAAACGCC-1	0.28286	severe stage
	CCCAGTTGTGTGCGTC-1	0.255286	severe stage
	CCCTCCTAGGCAATTA-1	0.335956	severe stage
	CCGGGATTCGTCTGAA-1	0.279994	severe stage
	CCGTGGACACTTACGA-1	0.257004	severe stage
	CCTAAAGCATAACCTG-1	0.190646	severe stage
	CCTAAAGGTGTAATGA-1	0.268099	severe stage
	CCTACCAAGCCAGGAT-1	0.151568	severe stage
	CCTACCATCGACGGAA-1	0.248113	severe stage
	CCTAGCTCACGTGAGA-1	0.326932	severe stage
	CCTATTATCTCCCTGA-1	0.293925	severe stage
	CCTCAGTAGATCGATA-1	0.189554	severe stage
	CCTCAGTCATCAGTCA-1	0.274626	severe stage
	CCTCAGTTCCGGCACA-1	0.292538	severe stage
	CCTCAGTTCGAGAACG-1	0.264781	severe stage
	CCTTACGCATTAGGCT-1	0.249736	severe stage
	CGAACATCACAGGAGT-1	0.290088	severe stage
	CGAACATGTAAGTGTA-1	0.24959	severe stage
	CGACTTCAGGGTGTTG-1	0.278975	severe stage
	CGAGCACAGCTGATAA-1	0.215132	severe stage
	CGATGGCAGAGTCGGT-1	0.3188	severe stage
	CGATGTATCAGCTCGG-1	0.196679	severe stage
	CGCTGGATCCGAATGT-1	0.398399	severe stage
	CGGACTGAGAGGACGG-1	0.260748	severe stage
	CGGAGTCGTCAGAAGC-1	0.309465	severe stage
	CGGCTAGAGTCGTTTG-1	0.255376	severe stage
	CGGTTAAGTTGTGGCC-1	0.325266	severe stage
	CGTAGGCTCGCGTAGC-1	0.216014	severe stage
	CGTCACTAGATGGCGT-1	0.346903	severe stage
	CGTCACTCAATAGAGT-1	0.235475	severe stage
	CGTCACTTCATGTCTT-1	0.35575	severe stage
	CGTCCATAGTGCGATG-1	0.340271	severe stage
	CGTCCATGTCATCGGC-1	0.218668	severe stage
	CTAACTTCACTGTGTA-1	0.301822	severe stage
	CTACACCCAGCAGTTT-1	0.30648	severe stage
	CTACCCATCAAGGTAA-1	0.280804	severe stage
	CTCACACGTCACTTCC-1	0.284796	severe stage
	CTCATTAGTATCAGTC-1	0.304031	severe stage
	CTCCTAGCATACTACG-1	0.294837	severe stage
	CTCGGGATCCAAAGTC-1	0.233694	severe stage
	CTCGTACCATCGGACC-1	0.269683	severe stage
	CTCGTACGTAGCGTCC-1	0.312777	severe stage
	CTCTACGCATGCTGGC-1	0.152971	severe stage
	CTCTACGGTAGGCATG-1	0.25173	severe stage
	CTGAAACAGATGCCTT-1	0.393399	severe stage
	CTGAAGTTCCAAAGTC-1	0.146489	severe stage
	CTGATAGCACAGACTT-1	0.340005	severe stage
	CTGATCCCACGGTTTA-1	0.281555	severe stage
	CTGTGCTCATGGGAAC-1	0.316547	severe stage
	CTGTGCTCATTGCGGC-1	0.289565	severe stage
	CTTAGGATCAAGCCTA-1	0.310597	severe stage
	CTTTGCGCATTTCAGG-1	0.331725	severe stage
	GAAACTCGTGCACCAC-1	0.260618	severe stage
	GAACATCCAATTCCTT-1	0.344097	severe stage
	GAACGGATCATGTCTT-1	0.173477	severe stage
	GACACGCGTCTCTTTA-1	0.344601	severe stage
	GACACGCTCTCGATGA-1	0.286616	severe stage
	GACCAATCAAGACACG-1	0.308743	severe stage
	GACGCGTTCGATAGAA-1	0.22299	severe stage
	GACGTTAGTGCAGGTA-1	0.272722	severe stage
	GACTGCGCATGCAATC-1	0.32819	severe stage
	GAGGTGAGTTAAGTAG-1	0.312399	severe stage
	GATCGATAGGAGTTTA-1	0.269676	severe stage
	GATCGTAGTAAGGGCT-1	0.351563	severe stage
	GATGAAAGTCTCCACT-1	0.324364	severe stage
	GATTCAGGTAGTACCT-1	0.244811	severe stage
	GATTCAGGTCTCATCC-1	0.200473	severe stage
	GATTCAGTCAGTACGT-1	0.290303	severe stage
	GCAATCAAGGCTCTTA-1	0.319491	severe stage
	GCAATCAAGTACACCT-1	0.306535	severe stage
	GCACATAGTATTCTCT-1	0.197439	severe stage
	GCATACACAGGGCATA-1	0.3576	severe stage
	GCATACACATTGGGCC-1	0.20519	severe stage
	GCGACCATCTGCTGCT-1	0.261008	severe stage
	GCGCAACGTACTCAAC-1	0.286179	severe stage
	GCGCAGTAGGTGATAT-1	0.293081	severe stage
	GCTCCTAAGACTCGGA-1	0.270489	severe stage
	GCTGCAGCAGATGGGT-1	0.185477	severe stage
	GCTGCGAAGACTGGGT-1	0.244394	severe stage
	GCTGGGTCAAGCGAGT-1	0.233206	severe stage
	GCTTCCATCTTCAACT-1	0.228454	severe stage
	GGAACTTGTTGGTAAA-1	0.304163	severe stage
	GGACAGATCATGCTCC-1	0.303019	severe stage
	GGATGTTCACTTACGA-1	0.307136	severe stage
	GGCAATTGTCGCGGTT-1	0.325512	severe stage
	GGCAATTGTTGGGACA-1	0.289971	severe stage
	GGCGTGTTCCAACCAA-1	0.331072	severe stage
	GGCTCGACAGTTTACG-1	0.283452	severe stage
	GGCTCGATCGGTTAAC-1	0.241995	severe stage
	GGGAATGTCGAGCCCA-1	0.228341	severe stage
	GGGAGATAGGAGTAGA-1	0.386689	severe stage
	GGGATGACACGTCAGC-1	0.263102	severe stage
	GGGATGACAGCATGAG-1	0.175584	severe stage
	GGGTCTGGTGGGTATG-1	0.298353	severe stage
	GGTATTGAGACCGGAT-1	0.229808	severe stage
	GGTGTTACAACTGCTA-1	0.352584	severe stage
	GGTGTTACAAGACGTG-1	0.368021	severe stage
	GTACTCCCAGCATACT-1	0.216733	severe stage
	GTACTTTTCCGAGCCA-1	0.234033	severe stage
	GTAGGCCTCACCGTAA-1	0.469304	severe stage
	GTAGTCAAGTGAAGTT-1	0.256489	severe stage
	GTAGTCATCGATAGAA-1	0.18193	severe stage
	GTCACGGCATGGAATA-1	0.223332	severe stage
	GTCATTTGTCTCTCTG-1	0.248816	severe stage
	GTCCTCACAGCTGTAT-1	0.2146	severe stage
	GTCGGGTGTCAGATAA-1	0.352061	severe stage
	GTCGGGTTCGCCTGTT-1	0.356138	severe stage
	GTCTTCGGTGTGAATA-1	0.27586	severe stage
	GTGCAGCAGCGATAGC-1	0.355171	severe stage
	GTGGGTCCATGCCACG-1	0.277627	severe stage
	GTGGGTCTCTCACATT-1	0.231951	severe stage
	GTGTGCGAGAATGTTG-1	0.27709	severe stage
	GTGTGCGTCGCGATCG-1	0.249758	severe stage
	GTTAAGCAGGCATGGT-1	0.24661	severe stage
	GTTACAGAGGCTAGCA-1	0.229553	severe stage
	GTTACAGCACTGTGTA-1	0.29452	severe stage
	GTTACAGGTCTTTCAT-1	0.271333	severe stage
	GTTTCTACAGCCAGAA-1	0.234814	severe stage
	TAAGAGAAGCGCTCCA-1	0.287829	severe stage
	TAAGAGAAGTAAGTAC-1	0.361805	severe stage
	TAAGCGTGTTATCACG-1	0.339585	severe stage
	TAAGTGCCACGGTAGA-1	0.42643	severe stage
	TACACGAAGATCTGCT-1	0.230361	severe stage
	TACAGTGAGTGTGAAT-1	0.340331	severe stage
	TACAGTGCACTACAGT-1	0.318161	severe stage
	TACCTTAAGCGCTCCA-1	0.26997	severe stage
	TACCTTACACAAGTAA-1	0.310042	severe stage
	TACGGATGTGAAGGCT-1	0.350734	severe stage
	TACGGTATCCAATGGT-1	0.310044	severe stage
	TACTCATGTCTCTCGT-1	0.228944	severe stage
	TAGAGCTCACACCGCA-1	0.297243	severe stage
	TAGCCGGAGGAGTTTA-1	0.396544	severe stage
	TCACGAAGTACACCGC-1	0.28109	severe stage
	TCACGAAGTACATCCA-1	0.16071	severe stage
	TCAGATGGTTGAACTC-1	0.291796	severe stage
	TCAGCAACAAAGTGCG-1	0.219099	severe stage
	TCAGGTAAGGAACTGC-1	0.1981	severe stage
	TCAGGTAGTGAGGCTA-1	0.239431	severe stage
	TCATTACGTCCGAACC-1	0.33584	severe stage
	TCGTACCTCACGCATA-1	0.284127	severe stage
	TCTATTGGTTAGAACA-1	0.216178	severe stage
	TCTCATATCTATCCCG-1	0.188183	severe stage
	TCTCTAAGTCGCTTCT-1	0.279943	severe stage
	TCTCTAAGTTCTCATT-1	0.347256	severe stage
	TCTCTAAGTTGTGGAG-1	0.188241	severe stage
	TCTGAGAGTTGGTGGA-1	0.283761	severe stage
	TCTTTCCCAGATGGCA-1	0.255369	severe stage
	TGACTTTGTAGGCATG-1	0.24993	severe stage
	TGATTTCGTTGGAGGT-1	0.238048	severe stage
	TGCCAAAAGGATTCGG-1	0.172856	severe stage
	TGCCCATGTAGCGTAG-1	0.262059	severe stage
	TGCCCTAGTCCGTTAA-1	0.265066	severe stage
	TGCGCAGCAACAACCT-1	0.250864	severe stage
	TGCGCAGGTAGCCTCG-1	0.20332	severe stage
	TGCGGGTAGAGTCTGG-1	0.284366	severe stage
	TGCTGCTCAAGGTGTG-1	0.257377	severe stage
	TGGACGCAGAAACCTA-1	0.209367	severe stage
	TGGCGCACATAAGACA-1	0.273637	severe stage
	TGGCGCAGTAAACACA-1	0.3974	severe stage
	TGGGAAGGTACTCGCG-1	0.284907	severe stage
	TGGGCGTGTAAGGATT-1	0.275967	severe stage
	TGGGCGTGTCTAGTCA-1	0.243984	severe stage
	TGGTTAGGTGAGTATA-1	0.239201	severe stage
	TGGTTCCCAAGGTGTG-1	0.280421	severe stage
	TGTGGTATCTGGTTCC-1	0.167697	severe stage
	TGTGTTTAGCGTGAGT-1	0.301494	severe stage
	TGTGTTTGTTCCAACA-1	0.216316	severe stage
	TTAACTCAGTGGAGAA-1	0.228791	severe stage
	TTAACTCGTGATAAGT-1	0.249083	severe stage
	TTCGAAGCAACACCTA-1	0.197478	severe stage
	TTCGAAGTCTTGTATC-1	0.293349	severe stage
	TTCTTAGGTTGTCTTT-1	0.335693	severe stage
	TTGGCAAAGTGGAGAA-1	0.273938	severe stage
	TTGGCAACACACCGCA-1	0.163979	severe stage
	TTGTAGGAGCTTATCG-1	0.303044	severe stage
	TTTACTGTCTGCTGCT-1	0.255626	severe stage
	TTTGTCACAGGGTATG-1	0.275616	severe stage
	AAACCTGTCAAGGTAA-2	0.321757	severe stage
[truncated: 2,809 more rows]

## Sheet: Supplementary Figure 4a
Supplementary Fig. 4a
	cell clusters	Healty control	P2-remission	P2-severe	P1-remission	P1-severe
	2	0.163819	0.105798	0.000634518	0.0318996	0.00289017
	9	0	0.0131318	0.22335	0.00802634	0.197977
	16	0.00322105	0.00074331	0.000634518	0.000205804	0.000722543
	13	0.00615093	0.0049554	0.000634518	0.0129656	0.00108382
	1	0.312861	0.0844896	0.0513959	0.450298	0.12211
	4	0.131353	0.0562438	0.0203046	0.121424	0.0325145
	3	0.142181	0.00966303	0.0101523	0.0642107	0.0278179
	6	0.0312096	0.337215	0.300127	0.1241	0.236633
	12	0.00114648	0.0636769	0.0279188	0.022021	0.0242052
	8	0.0286255	0.0453419	0.00824873	0.0415723	0.00361272
	7	0.0379611	0.228692	0.257614	0.0211978	0.0751445
	5	0.11614	0.0349356	0.0558376	0.0637991	0.156431
	11	0.00145584	0.00545094	0.0348985	0.034575	0.0895954
	10	0.0137395	0.00569871	0	0.00123482	0.000361272
	15	0.00482248	0	0	0.000205804	0
	14	0.00311186	0.00148662	0.00507614	0.00164643	0.0281792
	17	0.00112828	0.00173439	0.00317259	0.000617411	0.000722543
	18	0.00107368	0.00074331	0	0	0

## Sheet: Supplementary Figure 7c
Supplementary Fig. 7c
	Cell clusters	Control	ICU-NoSEP	ICU-SEP	Int-URO	remisson	severe
	I	0.461436	0.002137	0.002177	0.003478	0.001314	0
	II	0.176255	0.251336	0.135859	0.053957	0.804205	0.012022
	III	0.003933	0.142338	0.516438	0.249657	0.002628	0.03388
	IV	0.198453	0.383415	0.117135	0.010433	0.005256	0.004372
	V	0.04333	0.006839	0.003484	0.248709	0.002628	0.002186
	VI	0.000267	0.000855	0.001089	0.000632	0.055191	0.922404
	VII	0.003666	0.000214	0	0.098008	0.001314	0.022951
	VIII	0.065929	0.009617	0.025474	0.071135	0	0
	IX	0.000467	0.004274	0.016982	0.231531	0	0
	X	0.046264	0.198974	0.181363	0.032459	0.127464	0.002186

## Sheet: Supplementary Figure 8a
Supplementary Fig. 8a
	Cell clusters	2	13	10	1	4	3	11	8	6	16	5	12	7	15	17	18	14	9
	Healthy control 1	0.0603676	0.0532116	0	0.0130152	0.0782248	0.0365852	0.0405658	0	0.222561	0.210984	0.0808906	0	0.153319	0	0	0.00334347	0	0.046931
	Healthy control 2	0.112123	0.0401922	0	0.0330544	0.0799562	0.170532	0.067675	0	0.141072	0.0427908	0.0974864	0	0.172576	0.00764675	0.0171289	0	0	0.0177662
	Healthy control 3	0	0.0622881	0	0.0299177	0.0909862	0	0.0300473	0	0.222123	0.266	0.068874	0	0.150544	0.0273858	0	0.000912372	0	0.0509208
	COVID19 patient 1	0.0905934	0.0831173	0	0.0366338	0.0214858	0	0.113178	0	0.136078	0.124542	0.00715214	0	0.0447593	0.00709666	0.0522083	0	0.056786	0.226369
	COVID19 patient 2	0.0650363	0.0652289	0	0	0	0.101693	0.0954893	0	0.222765	0.172816	0.0540745	0.0585841	0.048186	0.0183893	0	0	0	0.0977383
	COVID19 patient 3	0.0693044	0.0578121	0	0	0	0.0120522	0.185895	0	0.139553	0.224222	0.0940611	0	0.0661091	0	0	0.00860566	0.000805229	0.14158

## Sheet: Supplementary Figure 8b
Supplementary Fig. 8b
		Control	COVID-19
	1	0.046931	0.226369
	2	0.0177662	0.0977383
	3	0.0509208	0.14158

[truncated: 1 more sheets: Supplementary Figure 8c]
